# Supplementary material for: DNA-barcoding of forensically important blow flies (Diptera: Calliphoridae) in the Caribbean Region
Source: PeerJ. 2017 Jul 25;5:e3516. doi: 10.7717/peerj.3516 (PMC5531032; doi:10.7717/peerj.3516)
Supplement: Data S1 [file peerj-05-3516-s004.txt]

>DR084 [organism=Calliphora maestrica], cytochrome oxidase subunit I (COI) gene, partial cds
gggcaccctggagcattaattggagatgatcaaatttataatgtaattgt
tacagcccatgcttttattataattttttttatagtaataccaattataa
tcggaggatttggtaattgattagttcctttaatattaggagctccagat
atagcttttcctcgaataaataatataagtttctgacttttacctcctgc
attaactctactattagtaagtagcatagtagaaaatggggctggaacag
gatgaactgtttatccacctttatcttctaatatcgcacacggaggggct
tctgttgatttagctatcttttctttacatttagctggaatttcttcaat
cttaggagctgttaattttattactacagttattaatatacgatcaacag
gtattactttcgatcgtatacctctattcgtttgatcagtagtaattaca
gctttattacttttgctatctttaccagtactagcaggagctatcactat
attattaacagatcgaaacttaaatacttcattctttgacccggcaggag
gaggagacccaattttataccaacacttattttgattttttggtcatcct
gaagtttatattttaattttacctggattcgggataatttctcatattat
tagtcaagaatcaggaaaaaaggaaactttcggttcattaggaataattt
atgctatactagctattggtttattaggatttattgtgtgagctcaccat
atatttacagtaggaatagacgttgatacccgagcttattttacatcagc
tactataattattgctgttccaacaggaattaaaatttttagttgattag
caaccctttacggaactcaattgaattcttctccagctactttatgagct
ttagggtttgtatttttatttacagtaggaggattaaccggagtaatttt
agctaattcttcagtagatatcattcttcatgacacatattatgtagttg
ctcacttccattatgttttatctatgggagctgtatttgctattatagca
ggatttgttcattgataccctttattcacaggattaactttaaatgctaa
aatatta
>DR085 [organism=Calliphora maestrica], cytochrome oxidase subunit I (COI) gene, partial cds
gggcaccctggagcattaattggagatgatcaaatttataatgtaattgt
tacagcccatgcttttattataattttttttatagtaataccaattataa
tcggaggatttggtaattgattagttcctttaatattaggagctccagat
atagcttttcctcgaataaataatataagtttctgacttttacctcctgc
attaactctactattagtaagtagcatagtagaaaatggggctggaacag
gatgaactgtttatccacctttatcttctaatatcgcacacggaggggct
tctgttgatttagctatcttttctttacatttagctggaatttcttcaat
cttaggagctgttaattttattactacagttattaatatacgatcaacag
gtattactttcgatcgtatacctctattcgtttgatcagtagtaattaca
gctttattacttttgctatctttaccagtactagcaggagctatcactat
attattaacagatcgaaacttaaatacttcattctttgacccggcaggag
gaggagacccaattttataccaacacttattttgattttttggtcatcct
gaagtttatattttaattttacctggattcgggataatttctcatattat
tagtcaagaatcaggaaaaaaggaaactttcggttcattaggaataattt
atgctatactagctattggtttattaggatttattgtgtgagctcaccat
atatttacagtaggaatagacgttgatacccgagcttattttacatcagc
tactataattattgctgttccaacaggaattaaaatttttagttgattag
caaccctttacggaactcaattgaattcttctccagctactttatgagct
ttaggatttgtatttttatttacagtaggaggattaaccggagtaatttt
agctaattcttcagtagatatcattcttcatgacacatattatgtagttg
ctcacttccattatgttttatctatgggagctgtatttgctattatagca
ggatttgttcattgataccctttattcacaggattaactttaaatgctaa
aatatta
>DR086 [organism=Calliphora maestrica], cytochrome oxidase subunit I (COI) gene, partial cds
gggcaccctggagcattaattggagatgatcaaatttataatgtaattgt
tacagcccatgcttttattataattttttttatagtaataccaattataa
tcggaggatttggtaattgattagttcctttaatattaggagctccagat
atagcttttcctcgaataaataatataagtttctgacttttacctcctgc
attaactctactattagtaagtagcatagtagaaaatggggctggaacag
gatgaactgtttatccacctttatcttctaatatcgcacacggaggggct
tctgttgatttagctatcttttctttacatttagctggaatttcttcaat
cttaggagctgttaattttattactacagttattaatatacgatcaacag
gtattactttcgatcgtatacctctattcgtttgatcagtagtaattaca
gctttattacttttgctatctttaccagtactagcaggagctatcactat
attattaacagatcgaaacttaaatacttcattctttgatccggcaggag
gaggagacccaattttataccaacacttattttgattttttggtcatcct
gaagtttatattttaattttacctggattcgggataatttctcatattat
tagtcaagaatcaggaaaaaaggaaactttcggttcattaggaataattt
atgctatactagctattggtttattaggatttattgtgtgagctcaccat
atatttacagtaggaatagacgttgatacccgagcttattttacatcagc
tactataattattgctgttccaacaggaattaaaatttttagttgattag
caaccctttacggaactcaattgaattcttctccagctactttatgagct
ttaggatttgtatttttatttacagtaggaggattaaccggagtaatttt
agctaattcttcagtagatatcattcttcatgacacatattatgtagttg
ctcacttccattatgttttatctatgggagctgtatttgctattatagca
ggatttgttcattgataccctttattcacaggattaactttaaatgctaa
aatatta
>DR087 [organism=Calliphora maestrica], cytochrome oxidase subunit I (COI) gene, partial cds
gggcaccctggagcattaattggagatgatcaaatttataatgtaattgt
tacagcccatgcttttattataattttttttatagtaataccaattataa
tcggaggatttggtaattgattagttcctttaatattaggagctccagat
atagcttttcctcgaataaataatataagtttctgacttttacctcctgc
attaactctactattagtaagtagcatagtagaaaatggggctggaacag
gatgaactgtttatccacctttatcttctaatatcgcacacggaggggct
tctgttgatttagctatcttttctttacatttagctggaatttcttcaat
cttaggagctgttaattttattactacagttattaatatacgatcaacag
gtattactttcgatcgtatacctctattcgtttgatcagtagtaattaca
gctttattacttttgctatctttaccagtactagcaggagctatcactat
attattaacagatcgaaacttaaatacttcattctttgacccggcaggag
gaggagacccaattttataccaacacttattttgattttttggtcatcct
gaagtttatattttaattttacctggattcgggataatttctcatattat
tagtcaagaatcaggaaaaaaggaaactttcggttcattaggaataattt
atgctatactagctattggtttattaggatttattgtgtgagctcaccat
atatttacagtaggaatagacgttgatacccgagcttattttacatcagc
tactataattattgctgttccaacaggaattaaaatttttagttgattag
caaccctttacggaactcaattgaattcttctccagctactttatgagct
ttaggatttgtatttttatttacagtaggaggattaaccggagtaatttt
agctaattcttcagtagatatcattcttcatgacacatattatgtagttg
ctcacttccattatgttttatctatgggagctgtatttgctattatagca
ggatttgttcattgataccctttattcacaggattaactttaaatgctaa
aatatta
>DR088 [organism=Calliphora maestrica], cytochrome oxidase subunit I (COI) gene, partial cds
gggcaccctggagcattaattggagatgatcaaatttataatgtaattgt
tacagcccatgcttttattataattttttttatagtaataccaattataa
tcggaggatttggtaattgattagttcctttaatattaggagctccagat
atagcttttcctcgaataaataatataagtttctgacttttacctcctgc
attaactctactattagtaagtagcatagtagaaaatggggctggaacag
gatgaactgtttatccacctttatcttctaatatcgcacacggaggggct
tctgttgatttagctatcttttctttacatttagctggaatttcttcaat
cttaggagctgttaattttattactacagttattaatatacgatcaacag
gtattactttcgatcgtatacctctattcgtttgatcagtagtaattaca
gctttattacttttgctatctttaccagtactagcaggagctatcactat
attattaacagatcgaaacttaaatacttcattctttgacccggcaggag
gaggagacccaattttataccaacacttattttgattttttggtcatcct
gaagtttatattttaattttacctggattcgggataatttctcatattat
tagtcaagaatcaggaaaaaaggaaactttcggttcattaggaataattt
atgctatactagctattggtttattaggatttattgtgtgagctcaccat
atatttacagtaggaatagacgttgatacccgagcttattttacatcagc
tactataattattgctgttccaacaggaattaaaatttttagttgattag
caaccctttacggaactcaattgaattcttctccagctactttatgagct
ttaggatttgtatttttatttacagtaggaggattaaccggagtaatttt
agctaattcttcagtagatatcattcttcatgacacatattatgtagttg
ctcacttccattatgttttatctatgggagctgtatttgctattatagca
ggatttgttcattgataccctttattcacaggattaactttaaatgctaa
aatatta
>CU008 [organism=Chloroprocta idioidea], cytochrome oxidase subunit I (COI) gene, partial cds
ggacaccctggagcactaattggagatgatcaaatttataatgtaattgt
tacagcacatgcttttattataattttttttatggtaataccaattataa
ttggaggatttggaaattgattagttcctcttatactaggagctcctgat
atagctttcccacgaataaataatataagtttctgacttttacctcccgc
attaactttattattagtaagtagtatagtagaaaacggagctggaacag
gatgaactgtttacccacctttatcttctaatatcgctcatggaggagca
tcagttgatttagcaattttttctcttcatttagcaggaatttcttcaat
tttaggagcagtaaattttattacaactgtaattaatatacgatcaacag
gaattaccttcgatcgaatacctttatttgtttgatctgtagtaattact
gccttattacttttattatcactaccagttttagccggggctattacaat
acttttaacagaccggaatttaaatacttcattcttcgacccagctggag
gaggagatcctattctttaccaacatttattttgattcttcggacaccct
gaagtttatattttaattttaccaggatttggaataatttcacatattat
tagtcaagaatcaggtaaaaaggaaaccttcggatctttaggaataattt
atgctatactagctattggtttactaggatttattgtttgagctcatcat
atatttactgtaggaatagacgttgatacacgagcttattttacatctgc
tacaataattattgctgtaccaactggaattaaaattttcagttgattag
ctactctttacggaacacaacttaactcttctccagctacattatgagct
ttaggatttgtatttttatttactgtaggaggattaacaggagttgtttt
agctaactcttctgttgatattattttacatgacacttattatgtagtag
ctcatttccattatgttctatctataggagcagtatttgcaattatagca
ggatttgttcattgatatcctttattcactggactaactataaatgtaac
aatatta
>CU047 [organism=Chloroprocta idioidea], cytochrome oxidase subunit I (COI) gene, partial cds
ggacaccctggagctctMattggagatgaccaaatttataatgtaattgt
tacagcacatgcttttattataattttttttatagtaatgccaattataa
ttggaggatttggaaattgattagttcctcttatattaggagctcctgat
atagctttcccacgaataaataatataagtttctgacttttacctcccgc
attaactttattattagtaagcagtatagtagaaaacggagctggaacag
gatgaactgtttacccacctttatcttctaatattgctcatggaggagca
tcagttgatttagcaattttttcccttcacttagcagggatttcttcaat
tttaggagcagtaaattttattacaactgtaattaatatacgatcaacag
gaattactttcgatcgaatacctttatttgtttgatctgtagtaattact
gccttattacttttattatcactaccagttttagctggagctattacaat
acttttaacagaccggaatctaaatacttcattcttcgacccagctggag
gaggagatcctattctttaccaacatttattttgattcttcggacatcct
gaagtttatattttaattttaccaggatttggaataatttcacatattat
tagtcaagaatcaggtaaaaaggaaaccttcggatctttaggtataattt
acgctatactagctattggtttattaggatttattgtttgagctcatcat
atatttactgtgggaatagacgttgatacacgagcttattttacatctgc
tacaataattattgctgtaccaactggaattaaaattttcagttgattag
ctactctttatggaacacaacttaattcttctccagctacattatgagct
ttagggtttgtatttttatttactgtaggaggattaacaggagttgtttt
agctaattcttctgttgacattattttacacgacacttattatgtagtag
ctcatttccattatgttctatctataggagcagtatttgcaattatagca
ggatttgttcattgatatcctttattcactggactaactataaatgtaac
aatgtta
>CU048 [organism=Chloroprocta idioidea], cytochrome oxidase subunit I (COI) gene, partial cds
ggacaccctggagctctaattggagatgaccaaatttataatgtaattgt
tacagcacatgcttttattataattttttttatagtaatgccaattataa
ttggaggatttggaaattgattagttcctcttatattaggagctcctgat
atagctttcccacgaataaataatataagtttctgacttttacctcccgc
attaactttattattagtaagcagtatagtagaaaacggagctggaacag
gatgaactgtttacccacctttatcttctaatattgctcatggaggagca
tcagttgatttagcaattttttcccttcacttagcagggatttcttcaat
tttaggagcagtaaattttattacaactgtaattaatatacgatcaacag
gaattactttcgatcgaatacctttatttgtttgatctgtagtaattact
gccttattacttttattatcactaccagttttagctggagctattacaat
acttttaacagaccggaatctaaatacttcattcttcgacccagctggag
gaggagatcctattctttaccaacatttattttgattcttcggacatcct
gaagtttatattttaattttaccaggatttggaataatttcacatattat
tagtcaagaatcaggtaaaaaggaaaccttcggatctttaggtataattt
acgctatactagctattggtttattaggatttattgtttgagctcatcat
atatttactgtgggaatagacgttgatacacgagcttattttacatctgc
tacaataattattgctgtaccaactggaattaaaattttcagttgattag
ctactctttatggaacacaacttaattcttctccagctacattatgagct
ttagggtttgtatttttatttactgtaggaggattaacaggagttgtttt
agctaattcttctgttgacattattttacacgacacttattatgtagtag
ctcatttccattatgttctatctataggagcagtatttgcaattatagca
ggatttgttcattgatatcctttattcactggactaactataaatgtaac
aatgtta
>CU049 [organism=Chloroprocta idioidea], cytochrome oxidase subunit I (COI) gene, partial cds
ggacaccctggagctctaattggagatgaccaaatttataatgtaattgt
tacagcacatgcttttattataattttttttatagtaatgccaattataa
ttggaggatttggaaattgattagttcctcttatattaggagctcctgat
atagctttcccacgaataaataatataagtttctgacttttacctcccgc
attaactttattattagtaagcagtatagtagaaaacggagctggaacag
gatgaactgtttacccacctttatcttctaatattgctcatggaggagca
tcagttgatttagcaattttttcccttcacttagcagggatttcttcaat
tttaggagcagtaaattttattacaactgtaattaatatacgatcaacag
gaattactttcgatcgaatacctttatttgtttgatctgtagtaattact
gccttattacttttattatcactaccagttttagctggagctattacaat
acttttaacagaccggaatctaaatacttcattcttcgacccagctggag
gaggagatcctattctttaccaacatttattttgattcttcggacatcct
gaagtttatattttaattttaccaggatttggaataatttcacatattat
tagtcaagaatcaggtaaaaaggaaaccttcggatctttaggtataattt
acgctatactagctattggtttattaggatttattgtttgagctcatcat
atatttactgtgggaatagacgttgatacacgagcttattttacatctgc
tacaataattattgctgtaccaactggaattaaaattttcagttgattag
ctactctttatggaacacaacttaattcttctccagctacattatgagct
ttagggtttgtatttttatttactgtaggaggattaacaggagttgtttt
agctaattcttctgttgacattattttacacgacacttattatgtagtag
ctcatttccattatgttctatctataggagcagtatttgcaattatagca
ggatttgttcattgatatcctttattcactggactaactataaatgtaac
aatgtta
>DR031 [organism=Chloroprocta idioidea], cytochrome oxidase subunit I (COI) gene, partial cds
ggacaccctggagcactaattggagatgatcaaatttataatgtaattgt
tacagcacatgcttttattataattttttttatggtaataccaattataa
ttggaggatttggaaattgattagttcctcttatactaggagctcctgat
atagctttcccacgaataaataatataagtttctgacttttacctcccgc
attaactttattattagtaagtagtatagtagaaaacggagctggaacag
gatgaactgtttacccacctttatcttctaatatcgctcatggaggagca
tcagttgatttagcaattttttctcttcatttagcaggaatttcttcaat
tttaggagcagtaaattttattacaactgtaattaatatacgatcaacag
gaattaccttcgatcgaatacctttatttgtttgatctgtagtaattact
gccttattacttttattatcactaccagttttagccggggctattacaat
acttttaacagaccggaatttaaatacttcattcttcgacccagctggag
gaggagatcctattctttaccaacatttattttgattcttcggacaccct
gaagtttatattttaattttaccaggatttggaataatttcacatattat
tagtcaagaatcaggtaaaaaggaaaccttcggatctttaggaataattt
atgctatactagctattggtttactaggatttattgtttgagctcatcat
atatttactgtaggaatagacgttgatacacgagcttattttacatctgc
tacaataattattgctgtaccaactggaattaaaattttcagttgattag
ctactctttacggaacacaacttaactcttctccagctacattatgagct
ttaggatttgtatttttatttactgtaggaggattaacaggagttgtttt
agctaactcttctgttgatattattttacatgacacttattatgtagtag
ctcatttccattatgttctatctataggagcagtatttgcaattatagca
ggatttgttcattgatatcctttattcactggactaactataaatgtaac
aatatta
>DR044 [organism=Chloroprocta idioidea], cytochrome oxidase subunit I (COI) gene, partial cds
ggacaccctggagcactaattggagatgatcaaatttataatgtaattgt
tacagcacatgcttttattataattttttttatggtaataccaattataa
ttggaggatttggaaattgattagttcctcttatactaggagctcctgat
atagctttcccacgaataaataatataagtttctgacttttaccccccgc
attaactttattattagtaagtagtatagtagaaaacggagctggaacag
gatgaactgtttacccacctttatcttctaatatcgctcatggaggagca
tcagttgatttagcaattttttctcttcatttagcaggaatttcttcaat
tttaggagcagtaaattttattacaactgtaattaatatacgatcaacag
gaattaccttcgatcgaatacctttatttgtttgatctgtagtaattact
gccttattacttttattatcactaccagttttagccggggctattacaat
acttttaacagaccggaatttaaatacttcattcttcgacccagctggag
gaggagatcctattctttaccaacatttattttgattcttcggacaccct
gaagtttatattttaattttaccaggatttggaataatttcacatattat
tagtcaagaatcaggtaaaaaggaaaccttcggatctttaggaataattt
atgctatactagctattggtttattaggatttattgtttgagctcatcat
atatttactgtaggaatagacgttgatacacgagcttattttacatctgc
tacaataattattgctgtaccaactggaattaaaattttcagttgattag
ctactctttacggaacacaacttaactcttctccagctacattatgagct
ttaggatttgtatttttatttactgtaggaggattaacaggagttgtttt
agctaactcttctgttgatattattttacatgacacttattatgtagtag
ctcatttccattatgttctatctataggagcagtatttgcaattatagca
ggatttgttcattgataccctttattcactggactaactataaatgtaac
aatatta
>DR045 [organism=Chloroprocta idioidea], cytochrome oxidase subunit I (COI) gene, partial cds
ggacaccctggagcactaattggagatgatcaaatttataatgtaattgt
tacagcacatgcttttattataattttttttatggtaataccaattataa
ttggaggatttggaaattgattagttcctcttatactaggagctcctgat
atagctttcccacgaataaataatataagtttctgacttttacctcccgc
attaactttattattagtaagtagtatagtagaaaacggagctggaacag
gatgaactgtttacccacctttatcttctaatatcgctcatggaggagca
tcagttgatttagcaattttttctcttcatttagcaggaatttcttcaat
tttaggagcagtaaattttattacaactgtaattaatatacgatcaacag
gaattaccttcgatcgaatacctttatttgtttgatctgtagtaattact
gccttattacttttattatcactaccagttttagccggggctattacaat
acttttaacagaccggaatttaaatacttcattcttcgacccagctggag
gaggagatcctattctttaccaacatttattttgattcttcggacaccct
gaagtttatattttaattttaccaggatttggaataatttcacatattat
tagtcaagaatcaggtaaaaaggaaaccttcggatctttaggaataattt
atgctatactagctattggtttactaggatttattgtttgagctcatcat
atatttactgtaggaatagacgttgatacacgagcttattttacatctgc
tacaataattattgctgtaccaactggaattaaaattttcagttgattag
ctactctttacggaacacaacttaactcttctccagctacattatgagct
ttaggatttgtatttttatttactgtaggaggattaacaggagttgtttt
agctaactcttctgttgatattattttacatgacacttattatgtagtag
ctcatttccattatgttctatctataggagcagtatttgcaattatagca
ggatttgttcattgatatcctttattcactggactaactataaatgtaac
aatatta
>DR051 [organism=Chloroprocta idioidea], cytochrome oxidase subunit I (COI) gene, partial cds
ggacaccctggagcactaattggagatgatcaaatttataatgtaattgt
tacagcacatgcttttattataattttttttatggtaataccaattataa
ttggaggatttggaaattgattagttcctcttatactaggagctcctgat
atagctttcccacgaataaataatataagtttctgacttttacctcccgc
attaactttattattagtaagtagtatagtagaaaacggagctggaacag
gatgaactgtttacccacctttatcttctaatatcgctcatggaggagca
tcagttgatttagcaattttttctcttcatttagcaggaatttcttcaat
tttaggagcagtaaattttattacaactgtaattaatatacgatcaacag
gaattaccttcgatcgaatacctttatttgtttgatctgtagtaattact
gccttattacttttattatcactaccagttttagccggggctattacaat
acttttaacagaccggaatttaaatacttcattcttcgacccagctggag
gaggagatcctattctttaccaacatttattttgattcttcggacaccct
gaagtttatattttaattttaccaggatttggaataatttcacatattat
tagtcaagaatcaggtaaaaaggaaaccttcggatctttaggaataattt
atgctatactagctattggtttactaggatttattgtttgagctcatcat
atatttactgtaggaatagacgttgatacacgagcttattttacatctgc
tacaataattattgctgtaccaactggaattaaaattttcagttgattag
ctactctttacggaacacaacttaactcttctccagctacattatgagct
ttaggatttgtatttttatttactgtaggaggattaacaggagttgtttt
agctaactcttctgttgatattattttacatgacacttattatgtagtag
ctcatttccattatgttctatctataggagcagtatttgcaattatagca
ggatttgttcattgatatcctttattcactggactaactataaatgtaac
aatatta
>DR052 [organism=Chloroprocta idioidea], cytochrome oxidase subunit I (COI) gene, partial cds
ggacaccctggagcactaattggagatgatcaaatttataatgtaattgt
tacagcacatgcttttattataattttttttatggtaataccaattataa
ttggaggatttggaaattgattagttcctcttatactaggagctcctgat
atagctttcccacgaataaataatataagtttctgacttttaccccccgc
attaactttattattagtaagtagtatagtagaaaacggagctggaacag
gatgaactgtttacccacctttatcttctaatatcgctcatggaggagca
tcagttgatttagcaattttttctcttcatttagcaggaatttcttcaat
tttaggagcagtaaattttattacaactgtaattaatatacgatcaacag
gaattaccttcgatcgaatacctttatttgtttgatctgtagtaattact
gccttattacttttattatcactaccagttttagccggggctattacaat
acttttaacagaccggaatttaaatacttcattcttcgacccagctggag
gaggagatcctattctttaccaacatttattttgattcttcggacaccct
gaagtttatattttaattttaccaggatttggaataatttcacatattat
tagtcaagaatcaggtaaaaaggaaaccttcggatctttaggaataattt
atgctatactagctattggtttattaggatttattgtttgagctcatcat
atatttactgtaggaatagacgttgatacacgagcttattttacatctgc
tacaataattattgctgtaccaactggaattaaaattttcagttgattag
ctactctttacggaacacaacttaactcttctccagctacattatgagct
ttaggatttgtatttttatttactgtaggaggattaacaggagttgtttt
agctaactcttctgttgatattattttacatgacacttattatgtagtag
ctcatttccattatgttctatctataggagcagtatttgcaattatagca
ggatttgttcattgataccctttattcactggactaactataaatgtaac
aatatta
>ME002 [organism=Chloroprocta idioidea], cytochrome oxidase subunit I (COI) gene, partial cds
ctggagcactaattgcagatgaccaaatttataatgtaattgttacagca
catgcttttattataattttttttatagtaatgccaattataattggagg
atttggaaattgattagtccctcttatattaggagctcctgatatagctt
tcccacgaataaataatataagtttctgacttttacctcccgcattaact
ttattattagtaagtagtatagtagaaaacggagctggaacaggatgaac
tgtttacccacctttatcttctaatatcgctcatggaggagcatcagttg
atttagcaattttttcccttcacttagcaggaatttcttcaattttagga
gcagtgaattttattacaactgtaattaatatacgatcaacaggaattac
tttcgatcgaatacctttatttgtttgatctgtagtaattactgccctat
tacttttattatcactaccagttttagccggagctattacaatactttta
acagaccggaatttaaatacttcattcttcgacccagctggaggaggaga
tcctattctttaccaacatttattttgattcttcggacatcctgaagttt
atattttaattttaccaggatttggaataatttcacatattattagtcaa
gaatcaggtaaaaaggaaaccttcggatctttaggtataatttatgctat
actagctattggtttattaggatttattgtttgagctcatcatatattta
ctgtaggaatagacgttgatacacgagcttattttacatctgctacaata
attattgctgtaccaactggaattaaaattttcagttgattagctactct
ttacggaacacaacttaactcttctccagctacattatgagctttagggt
ttgtatttttatttactgtaggaggattaacaggagttgttttagctaac
tcttctgttgatattattttacacgacacttattatgtagtagctcattt
ccattatgttctatctataggagcagtatttgcaattatagcaggatttg
ttcattgataccct
>LA135 [organism=Chrysomya albiceps], cytochrome oxidase subunit I (COI) gene, partial cds
ggacatcctggagcactaattccttatgaccaaatttataatgtaattgt
aacagctcatgcctttattataattttctttatagtaataccaattataa
ttggaggatttggaaattgactagttcctttaatattaggagccccagat
atagctttcccacgaataaataatataagtttctgacttttacctcctgc
attaactttactattagtaagtagtatagtagaaaatggagctggaacag
gatgaactgtttatccacctttatcatctaatattgctcatggtggagca
tcagttgatttagctattttttctttacacttagctggaatttcatcaat
tttaggagctgtaaattttattacaactgttattaatatacgatctacag
gaatcacatttgatcgaatacctttattcgtatgatctgtagttattact
gctcttcttttattattatcattaccagtattagccggtgcaattactat
attattaactgatcgaaatttaaatacttcattctttgatccagcaggag
gaggagatcctattttataccaacatttattttgattctttggacatcca
gaagtttatattttaattttacctggattcggaataatttctcatattat
tagtcaagaatcaggaaaaaaggaaacatttggatctttaggaataattt
atgcaatattagctattggtctattaggatttattgtatgagctcatcat
atatttactgtaggaatggatgtagatactcgagcatattttacttcagc
tacaataattattgctgtaccaactggaattaaaatttttagttgactag
caactctttatggaacacaattaaattactccccagctaccttatgagct
ttaggatttgtatttttatttactgtaggaggattaactggagttgtttt
agctaattcatctattgatattattttacatgatacatattatgtagtag
ctcacttccattatgttctttcaataggagctgtattcgctattatagca
ggattcgttcattgattcccattatttactggagtaactctaaataataa
aatacta
>LA136 [organism=Chrysomya albiceps], cytochrome oxidase subunit I (COI) gene, partial cds
ggacatcctggagcactaattgcagatgaccaaatttataatgtaattgt
aacagctcatgcctttattataattttctttatagtaataccaattataa
ttggaggatttggaaattgactagttcctttaatattaggagccccagat
atagctttcccacgaataaataatataagtttctgacttttacctcctgc
attaactttactattagtaagtagtatagtagaaaatggagctggaacag
gatgaactgtttatccacctttatcatctaatattgctcatggtggagca
tcagttgatttagctattttttctttacacttagctggaatttcatcaat
tttaggagctgtaaattttattacaactgttattaatatacgatctacag
gaatcacatttgatcgaatacctttattcgtatgatctgtagttattact
gctcttcttttattattatcattaccagtattagccggtgcaattactat
attattaactgatcgaaatttaaatacttcattctttgatccagcaggag
gaggagatcctattttataccaacatttattttgattctttggacatcca
gaagtttatattttaattttacctggattcggaataatttctcatattat
tagtcaagaatcaggaaaaaaggaaacatttggatctttaggaataattt
atgcaatattagctattggtctattaggatttattgtatgagctcatcat
atatttactgtaggaatggatgtagatactcgagcatattttacttcagc
tacaataattattgctgtaccaactggaattaaaatttttagttgactag
caactctttatggaacacaattaaattactccccagctaccttatgagct
ttaggatttgtatttttatttactgtaggaggattaactggagttgtttt
agctaattcatctattgatattattttacatgatacatattatgtagtag
ctcacttccattatgttctttcaataggagctgtattcgctattatagca
ggattcgttcattgattcccattatttactggagtaactctaaataataa
aatacta
>LA103 [organism=Chrysomya albiceps], cytochrome oxidase subunit I (COI) gene, partial cds
ggacatcctggagcactaattggagatgaccaaatttataatgtaattgt
aacagctcatgcctttattataattttctttatagtaataccaattataa
ttggaggatttggaaattgactagttcctttaatattaggagccccagat
atagctttcccacgaataaataatataagtttctgacttttacctcctgc
attaactttactattagtaagtagtatagtagaaaatggagctggaacag
gatgaactgtttatccacctttatcatctaatattgctcatggtggagca
tcagttgatttagctattttttctttacacttagctggaatttcatcaat
tttaggagctgtaaattttattacaactgttattaatatacgatctacag
gaatcacatttgatcgaatacctttattcgtatgatctgtagttattact
gctcttcttttattattatcattaccagtattagccggtgcaattactat
attattaactgatcgaaatttaaatacttcattctttgatccagcaggag
gaggagatcctattttataccaacatttattttgattctttggacatcca
gaagtttatattttaattttacctggattcggaataatttctcatattat
tagtcaagaatcaggaaaaaaggaaacatttggatctttaggaataattt
atgcaatattagctattggtctattaggatttattgtatgagctcatcat
atatttactgtaggaatggatgtagatactcgagcatattttacttcagc
tacaataattattgctgtaccaactggaattaaaatttttagttgactag
caactctttatggaacacaattaaattactccccagctaccttatgagct
ttaggatttgtatttttatttactgtaggaggattaactggagttgtttt
agctaattcatctattgatattattttacatgatacatattatgtagtag
ctcacttccattatgttctttcaataggagctgtattcgctattatagca
ggattcgttcattgattcccattatttactggattaactgtaaataataa
aatacta
>LA104 [organism=Chrysomya albiceps], cytochrome oxidase subunit I (COI) gene, partial cds
ggacatcctggagcactaattggagatgaccaaatttataatgtaattgt
aacagctcatgcctttattataattttctttatagtaataccaattataa
ttggaggatttggaaattgactagttcctttaatattaggagccccagat
atagctttcccacgaataaataatataagtttctgacttttacctcctgc
attaactttactattagtaagtagtatagtagaaaatggagctggaacag
gatgaactgtttatccacctttatcatctaatattgctcatggtggagca
tcagttgatttagctattttttctttacacttagctggaatttcatcaat
tttaggagctgtaaattttattacaactgttattaatatacgatctacag
gaatcacatttgatcgaatacctttattcgtatgatctgtagttattact
gctcttcttttattattatcattaccagtattagccggtgcaattactat
attattaactgatcgaaatttaaatacttcattctttgatccagcaggag
gaggagatcctattttataccaacatttattttgattctttggacatcca
gaagtttatattttaattttacctggattcggaataatttctcatattat
tagtcaagaatcaggaaaaaaggaaacatttggatctttaggaataattt
atgcaatattagctattggtctattaggatttattgtatgagctcatcat
atatttactgtaggaatggatgtagatactcgagcatattttacttcagc
tacaataattattgctgtaccaactggaattaaaatttttagttgactag
caactctttatggaacacaattaaattattccccagctaccttatgagct
ttaggatttgtatttttatttactgtaggaggattaactggagttgtttt
agctaattcatctattgatattattttacatgatacatattatgtagtag
ctcacttccattatgttctttcaataggagctgtattcgctattatagca
ggattcgttcattgattcccattatttactggattaactctaaataataa
aatatta
>LA125 [organism=Chrysomya albiceps], cytochrome oxidase subunit I (COI) gene, partial cds
ggacatcctggagcactaattggagatgaccaaatttataatgtaattgt
aacagctcatgcctttattataattttctttatagtaataccaattataa
ttggaggatttggaaattgactagttcctttaatattaggagccccagat
atagctttcccacgaataaataatataagtttctgacttttacctcctgc
attaactttactattagtaagtagtatagtagaaaatggagctggaacag
gatgaactgtttatccacctttatcatctaatattgctcatggtggagca
tcagttgatttagctattttttctttacacttagctggaatttcatcaat
tttaggagctgtaaattttattacaactgttattaatatacgatctacag
gaatcacatttgatcgaatacctttattcgtatgatctgtagttattact
gctcttcttttattattatcattaccagtattagccggtgcaattactat
attattaactgatcgaaatttaaatacttcattctttgatccagcaggag
gaggagatcctattttataccaacatttattttgattctttggacatcca
gaagtttatattttaattttacctggattcggaataatttctcatattat
tagtcaagaatcaggaaaaaaggaaacatttggatctttaggaataattt
atgcaatattagctattggtctattaggatttattgtatgagctcatcat
atatttactgtaggaatggatgtagatactcgagcatattttacttcagc
tacaataattattgctgtaccaactggaattaaaatttttagttgactag
caactctttatggaacacaattaaattactccccagctaccttatgagct
ttaggatttgtatttttatttactgtaggaggattaactggagttgtttt
agctaattcatctattgatattattttacatgatacatattatgtagtag
ctcacttccattatgttctttcaataggagctgtattcgctattatagca
ggattcgttcattgattcccattatttactggattaactctaaataataa
aatacta
>CO006 [organism=Chrysomya megacephala], cytochrome oxidase subunit I (COI) gene, partial cds
ctggagcattaattggggacgaccaaatttataatgtaattgtaacagct
cacgcttttattataattttctttatagtaatgccaattataattggagg
atttggaaattgactagttcctttaatgttaggagctccagatatagctt
tcccacgaataaataatataagtttctgacttttacctcctgcattaact
ttattattagtaagtagtatagtagaaaatggggctggaacaggatgaac
tgtttacccacctttatcttctaatattgctcatggaggagcatcagttg
atttagctattttctctttacacttagcaggaatttcttcaattttagga
gctgtaaattttattacaactgtaattaatatacgatctacaggaattac
atttgatcgaatacctttatttgtatgatctgtagttattactgctctat
tattattattatctttaccagtattagctggagctattactatattatta
actgaccgaaatctaaatacttcattctttgatccagcaggaggaggaga
tcctattttatatcaacatttattttgattctttggacatcctgaagttt
atattttaattttacctggattcggaataatttctcatattattagtcaa
gaatcaggaaaaaaggaaactttcggatctttaggaatgatttatgctat
actagctattggtctattaggatttattgtatgagctcaccacatgttta
ctgttggaatagacgtagacacacgagcttatttcacttcagctacaata
attattgctgtaccaactggaattaagattttcagttgattagcaactct
ttacggaacacaattaaattattctccagctactttatgagctttaggat
ttgtatttttatttactgtaggaggattaactggagttgttttagctaat
tcatcaattgacattattttacatgatacatattatgtagtagctcactt
ccattatgttctatcaatgggagctgtatttgctattatagcaggatttg
ttcattgattccctctatttactggaggaactttaaatagcaagttatta

>CO008 [organism=Chrysomya megacephala], cytochrome oxidase subunit I (COI) gene, partial cds
ggacaccctggagcattaattgcagacgaccaaatttataatgtaattgt
aacagctcacgcttttattataattttctttatagtaatgccaattataa
ttggaggatttggaaattgactagttcctttaatgttaggagctccagat
atagctttcccacgaataaataatataagtttctgacttttacctcctgc
attaactttattattagtaagtagtatagtagaaaatggggctggaacag
gatgaactgtttacccacctttatcttctaatattgctcatggaggagca
tcagttgatttagctattttctctttacacttagcaggaatttcttcaat
tttaggagctgtaaattttattacaactgtaattaatatacgatctacag
gaattacatttgatcgaatacctttatttgtatgatctgtagttattact
gctctattattattattatctttaccagtattagctggagctattactat
attattaactgaccgaaatctaaatacttcattctttgatccagcaggag
gaggagatcctattttatatcaacatttattttgattctttggacatcct
gaagtttatattttaattttacctggattcggaataatttctcatattat
tagtcaagaatcaggaaaaaaggaaactttcggatctttaggaatgattt
atgctatactagctattggtctattaggatttattgtatgagctcaccac
atgtttactgttggaatagacgtagacacacgagcttatttcacttcagc
tacaataattattgctgtaccaactggaattaagattttcagttgattag
caactctttacggaacacaattaaattattctccagctactttatgagct
ttaggatttgtatttttatttactgtaggaggattaactggagttgtttt
agctaattcatcaattgacattattttacatgatacatattatgtagtag
ctcacttccattatgttctatcaatgggagctgtatttgctattatagca
ggatttgttcattgattccctctatttactggagtaactttaaatagcaa
gttatta
>LA063 [organism=Chrysomya megacephala], cytochrome oxidase subunit I (COI) gene, partial cds
ggacaccctggagcattaattggagacgaccaaatttataatgtaattgt
aacagctcacgcttttattataattttctttatagtaatgccaattataa
ttggaggatttggaaattgactagttcctttaatgttaggagctccagat
atagctttcccacgaataaataatataagtttctgacttttacctcctgc
attaactttattattagtaagtagtatagtagaaaatggggctggaacag
gatgaactgtttacccacctttatcttctaatattgctcatggaggagca
tcagttgatttagctattttctctttacacttagcaggaatttcttcaat
tttaggagctgtaaattttattacaactgtaattaatatacgatctacag
gaattacatttgatcgaatacctttatttgtatgatctgtagttattact
gctctattattattattatctttaccagtattagctggagctattactat
attattaactgaccgaaatctaaatacttcattctttgatccagcaggag
gaggagatcctattttatatcaacatttattttgattctttggacatcct
gaagtttatattttaattttacctggattcggaataatttctcatattat
tagtcaagaatcaggaaaaaaggaaactttcggatctttaggaatgattt
atgctatactagctattggtctattaggatttattgtatgagctcaccac
atgtttactgttggaatagacgtagacacacgagcttatttcacttcagc
tacaataattattgctgtaccaactggaattaagattttcagttgattag
caactctttacggaacacaattaaattattctccagctactttatgagct
ttaggatttgtatttttatttactgtaggaggattaactggagttgtttt
agctaattcatcaattgacattattttacatgatacatattatgtagtag
ctcacttccattatgttctatcaatgggagctgtatttgctattatagca
ggatttgttcattgattccctctatttactggattaactttaaatagcaa
gttatta
>DR017 [organism=Chrysomya megacephala], cytochrome oxidase subunit I (COI) gene, partial cds
ggacaccctggagcattaattggagacgaccaaatttataatgtaattgt
aacagctcacgcttttattataattttctttatagtaatgccaattataa
ttggaggatttggaaattgactagttcctttaatgttaggagctccagat
atagctttcccacgaataaataatataagtttctgacttttacctcctgc
attaactttattattagtaagtagtatagtagaaaatggggctggaacag
gatgaactgtttacccacctttatcttctaatattgctcatggaggagca
tcagttgatttagctattttctctttacacttagcaggaatttcttcaat
tttaggagctgtaaattttattacaactgtaattaatatacgatctacag
gaattacatttgatcgaatacctttatttgtatgatctgtagttattact
gctctattattattattatctttaccagtattagctggagctattactat
attattaactgaccgaaatctaaatacttcattctttgatccagcaggag
gaggagatcctattttatatcaacatttattttgattctttggacatcct
gaagtttatattttaattttacctggattcggaataatttctcatattat
tagtcaagaatcaggaaaaaaggaaactttcggatctttaggaatgattt
atgctatactagctattggtctattaggatttattgtatgagctcaccac
atgtttactgttggaatagacgtagacacacgagcttatttcacttcagc
tacaataattattgctgtaccaactggaattaagattttcagttgattag
caactctttacggaacacaattaaattattctccagctactttatgagct
ttaggatttgtatttttatttactgtaggaggattaactggagttgtttt
agctaattcatcaattgacattattttacatgatacatattatgtagtag
ctcacttccattatgttctatcaatgggagctgtatttgctattatagca
ggatttgttcattgattccctctatttactggattaactttaaatagcaa
gttatta
>DR018 [organism=Chrysomya megacephala], cytochrome oxidase subunit I (COI) gene, partial cds
ggacaccctggagcattaattggagacgaccaaatttataatgtaattgt
aacagctcacgcttttattataattttctttatagtaatgccaattataa
ttggaggatttggaaattgactagttcctttaatgttaggagctccagat
atagctttcccacgaataaataatataagtttctgacttttacctcctgc
attaactttattattagtaagtagtatagtagaaaatggggctggaacag
gatgaactgtttacccacctttatcttctaatattgctcatggaggagca
tcagttgatttagctattttctctttacacttagcaggaatttcttcaat
tttaggagctgtaaattttattacaactgtaattaatatacgatctacag
gaattacatttgatcgaatacctttatttgtatgatctgtagttattact
gctctattattattattatctttaccagtattagctggagctattactat
attattaactgaccgaaatctaaatacttcattctttgatccagcaggag
gaggagatcctattttatatcaacatttattttgattctttggacatcct
gaagtttatattttaattttacctggattcggaataatttctcatattat
tagtcaagaatcaggaaaaaaggaaactttcggatctttaggaatgattt
atgctatactagctattggtctattaggatttattgtatgagctcaccac
atgtttactgttggaatagacgtagacacacgagcttatttcacttcagc
tacaataattattgctgtaccaactggaattaagattttcagttgattag
caactctttacggaacacaattaaattattctccagctactttatgagct
ttaggatttgtatttttatttactgtaggaggattaactggagttgtttt
agctaattcatcaattgacattattttacatgatacatattatgtagtag
ctcacttccattatgttctatcaatgggagctgtatttgctattatagca
ggatttgttcattgattccctctatttactggattaactttaaatagcaa
gttatta
>DR068 [organism=Chrysomya megacephala], cytochrome oxidase subunit I (COI) gene, partial cds
ggacaccctggagcattaattggagacgaccaaatttataatgtaattgt
aacagctcacgcttttattataattttctttatagtaatgccaattataa
ttggaggatttggaaattgactagttcctttaatgttaggagctccagat
atagctttcccacgaataaataatataagtttctgacttttacctcctgc
attaactttattattagtaagtagtatagtagaaaatggggctggaacag
gatgaactgtttacccacctttatcttctaatattgctcatggaggagca
tcagttgatttagctattttctctttacacttagcaggaatttcttcaat
tttaggagctgtaaattttattacaactgtaattaatatacgatctacag
gaattacatttgatcgaatacctttatttgtatgatctgtagttattact
gctctattattattattatctttaccagtattagctggagctattactat
attattaactgaccgaaatctaaatacttcattctttgatccagcaggag
gaggagatcctattttatatcaacatttattttgattctttggacatcct
gaagtttatattttaattttacctggattcggaataatttctcatattat
tagtcaagaatcaggaaaaaaggaaactttcggatctttaggaatgattt
atgctatactagctattggtctattaggatttattgtatgagctcaccac
atgtttactgttggaatagacgtagacacacgagcttatttcacttcagc
tacaataattattgctgtaccaactggaattaagattttcagttgattag
caactctttacggaacacaattaaattattctccagctactttatgagct
ttaggatttgtatttttatttactgtaggaggattaactggagttgtttt
agctaattcatcaattgacattattttacatgatacatattatgtagtag
ctcacttccattatgttctatcaatgggagctgtatttgctattatagca
ggatttgttcattgattccctctatttactggattaactttaaatagcaa
gttatta
>DR069 [organism=Chrysomya megacephala], cytochrome oxidase subunit I (COI) gene, partial cds
ggacaccctggagcattaattggagacgaccaaatttataatgtaattgt
aacagctcacgcttttattataattttctttatagtaatgccaattataa
ttggaggatttggaaattgactagttcctttaatgttaggagctccagat
atagctttcccacgaataaataatataagtttctgacttttacctcctgc
attaactttattattagtaagtagtatagtagaaaatggggctggaacag
gatgaactgtttacccacctttatcttctaatattgctcatggaggagca
tcagttgatttagctattttctctttacacttagcaggaatttcttcaat
tttaggagctgtaaattttattacaactgtaattaatatacgatctacag
gaattacatttgatcgaatacctttatttgtatgatctgtagttattact
gctctattattattattatctttaccagtattagctggagctattactat
attattaactgaccgaaatctaaatacttcattctttgatccagcaggag
gaggagatcctattttatatcaacatttattttgattctttggacatcct
gaagtttatattttaattttacctggattcggaataatttctcatattat
tagtcaagaatcaggaaaaaaggaaactttcggatctttaggaatgattt
atgctatactagctattggtctattaggatttattgtatgagctcaccac
atgtttactgttggaatagacgtagacacacgagcttatttcacttcagc
tacaataattattgctgtaccaactggaattaagattttcagttgattag
caactctttacggaacacaattaaattattctccagctactttatgagct
ttaggatttgtatttttatttactgtaggaggattaactggagttgtttt
agctaattcatcaattgacattattttacatgatacatattatgtagtag
ctcacttccattatgttctatcaatgggagctgtatttgctattatagca
ggatttgttcattgattccctctatttactggattaactttaaatagcaa
gttatta
>DR101 [organism=Chrysomya megacephala], cytochrome oxidase subunit I (COI) gene, partial cds
ggacaccctggagcattaattggagacgaccaaatttataatgtaattgt
aacagctcacgcttttattataattttctttatagtaatgccaattataa
ttggaggatttggaaattgactagttcctttaatgttaggagctccagat
atagctttcccacgaataaataatataagtttctgacttttacctcctgc
attaactttattattagtaagtagtatagtagaaaatggggctggaacag
gatgaactgtttacccacctttatcttctaatattgctcatggaggagca
tcagttgatttagctattttctctttacacttagcaggaatttcttcaat
tttaggagctgtaaattttattacaactgtaattaatatacgatctacag
gaattacatttgatcgaatacctttatttgtatgatctgtagttattact
gctctattattattattatctttaccagtattagctggagctattactat
attattaactgaccgaaatctaaatacttcattctttgatccagcaggag
gaggagatcctattttatatcaacatttattttgattctttggacatcct
gaagtttatattttaattttacctggattcggaataatttctcatattat
tagtcaagaatcaggaaaaaaggaaactttcggatctttaggaatgattt
atgctatactagctattggtctattaggatttattgtatgagctcaccac
atgtttactgttggaatagacgtagacacacgagcttatttcacttcagc
tacaataattattgctgtaccaactggaattaagattttcagttgattag
caactctttacggaacacaattaaattattctccagctactttatgagct
ttaggatttgtatttttatttactgtaggaggattaactggagttgtttt
agctaattcatcaattgacattattttacatgatacatattatgtagtag
ctcacttccattatgttctatcaatgggagctgtatttgctattatagca
ggatttgttcattgattccctctatttactggattaactttaaatagcaa
gttatta
>DR102 [organism=Chrysomya megacephala], cytochrome oxidase subunit I (COI) gene, partial cds
ggacaccctggagcattaattggagacgaccaaatttataatgtaattgt
aacagctcacgcttttattataattttctttatagtaatgccaattataa
ttggaggatttggaaattgactagttcctttaatgttaggagctccagat
atagctttcccacgaataaataatataagtttctgacttttacctcctgc
attaactttattattagtaagtagtatagtagaaaatggggctggaacag
gatgaactgtttacccacctttatcttctaatattgctcatggaggagca
tcagttgatttagctattttctctttacacttagcaggaatttcttcaat
tttaggagctgtaaattttattacaactgtaattaatatacgatctacag
gaattacatttgatcgaatacctttatttgtatgatctgtagttattact
gctctattattattattatctttaccagtattagctggagctattactat
attattaactgaccgaaatctaaatacttcattctttgatccagcaggag
gaggagatcctattttatatcaacatttattttgattctttggacatcct
gaagtttatattttaattttacctggattcggaataatttctcatattat
tagtcaagaatcaggaaaaaaggaaactttcggatctttaggaatgattt
atgctatactagctattggtctattaggatttattgtatgagctcaccac
atgtttactgttggaatagacgtagacacacgagcttatttcacttcagc
tacaataattattgctgtaccaactggaattaagattttcagttgattag
caactctttacggaacacaattaaattattctccagctactttatgagct
ttaggatttgtatttttatttactgtaggaggattaactggagttgtttt
agctaattcatcaattgacattattttacatgatacatattatgtagtag
ctcacttccattatgttctatcaatgggagctgtatttgctattatagca
ggatttgttcattgattccctctatttactggattaactttaaatagcaa
gttatta
>DR103 [organism=Chrysomya megacephala], cytochrome oxidase subunit I (COI) gene, partial cds
ggacaccctggagcattaattggagacgaccaaatttataatgtaattgt
aacagctcacgcttttattataattttctttatagtaatgccaattataa
ttggaggatttggaaattgactagttcctttaatgttaggagctccagat
atagctttcccacgaataaataatataagtttctgacttttacctcctgc
attaactttattattagtaagtagtatagtagaaaatggggctggaacag
gatgaactgtttacccacctttatcttctaatattgctcatggaggagca
tcagttgatttagctattttctctttacacttagcaggaatttcttcaat
tttaggagctgtaaattttattacaactgtaattaatatacgatctacag
gaattacatttgatcgaatacctttatttgtatgatctgtagttattact
gctctattattattattatctttaccagtattagctggagctattactat
attattaactgaccgaaatctaaatacttcattctttgatccagcaggag
gaggagatcctattttatatcaacatttattttgattctttggacatcct
gaagtttatattttaattttacctggattcggaataatttctcatattat
tagtcaagaatcaggaaaaaaggaaactttcggatctttaggaatgattt
atgctatactagctattggtctattaggatttattgtatgagctcaccac
atgtttactgttggaatagacgtagacacacgagcttatttcacttcagc
tacaataattattgctgtaccaactggaattaagattttcagttgattag
caactctttacggaacacaattaaattattctccagctactttatgagct
ttaggatttgtatttttatttactgtaggaggattaactggagttgtttt
agctaattcatcaattgacattattttacatgatacatattatgtagtag
ctcacttccattatgttctatcaatgggagctgtatttgctattatagca
ggatttgttcattgattccctctatttactggattaactttaaatagcaa
gttatta
>DR104 [organism=Chrysomya megacephala], cytochrome oxidase subunit I (COI) gene, partial cds
ggacaccctggagcattaattggagacgaccaaatttataatgtaattgt
aacagctcacgcttttattataattttctttatagtaatgccaattataa
ttggaggatttggaaattgactagttcctttaatgttaggagctccagat
atagctttcccacgaataaataatataagtttctgacttttacctcctgc
attaactttattattagtaagtagtatagtagaaaatggggctggaacag
gatgaactgtttacccacctttatcttctaatattgctcatggaggagca
tcagttgatttagctattttctctttacacttagcaggaatttcttcaat
tttaggagctgtaaattttattacaactgtaattaatatacgatctacag
gaattacatttgatcgaatacctttatttgtatgatctgtagttattact
gctctattattattattatctttaccagtattagctggagctattactat
attattaactgaccgaaatctaaatacttcattctttgatccagcaggag
gaggagatcctattttatatcaacatttattttgattctttggacatcct
gaagtttatattttaattttacctggattcggaataatttctcatattat
tagtcaagaatcaggaaaaaaggaaactttcggatctttaggaatgattt
atgctatactagctattggtctattaggatttattgtatgagctcaccac
atgtttactgttggaatagacgtagacacacgagcttatttcacttcagc
tacaataattattgctgtaccaactggaattaagattttcagttgattag
caactctttacggaacacaattaaattattctccagctactttatgagct
ttaggatttgtatttttatttactgtaggaggattaactggagttgtttt
agctaattcatcaattgacattattttacatgatacatattatgtagtag
ctcacttccattatgttctatcaatgggagctgtatttgctattatagca
ggatttgttcattgattccctctatttactggattaactaaaaatagcaa
gttatta
>DR116 [organism=Chrysomya megacephala], cytochrome oxidase subunit I (COI) gene, partial cds
ggacaccctggagcattaattggagacgaccaaatttataatgtaattgt
aacagctcacgcttttattataattttctttatagtaatgccaattataa
ttggaggatttggaaattgactagttcctttaatgttaggagctccagat
atagctttcccacgaataaataatataagtttctgacttttacctcctgc
attaactttattattagtaagtagtatagtagaaaatggggctggaacag
gatgaactgtttacccacctttatcttctaatattgctcatggaggagca
tcagttgatttagctattttctctttacacttagcaggaatttcttcaat
tttaggagctgtaaattttattacaactgtaattaatatacgatctacag
gaattacatttgatcgaatacctttatttgtatgatctgtagttattact
gctctattattattattatctttaccagtattagctggagctattactat
attattaactgaccgaaatctaaatacttcattctttgatccagcaggag
gaggagatcctattttatatcaacatttattttgattctttggacatcct
gaagtttatattttaattttacctggattcggaataatttctcatattat
tagtcaagaatcaggaaaaaaggaaactttcggatctttaggaatgattt
atgctatactagctattggtctattaggatttattgtatgagctcaccac
atgtttactgttggaatagacgtagacacacgagcttatttcacttcagc
tacaataattattgctgtaccaactggaattaagattttcagttgattag
caactctttacggaacacaattaaattattctccagctactttatgagct
ttaggatttgtatttttatttactgtaggaggattaactggagttgtttt
agctaattcatcaattgacattattttacatgatacatattatgtagtag
ctcacttccattatgttctatcaatgggagctgtatttgctattatagca
ggatttgttcattgattccctctatttactggattaactttaaatagcaa
gttatta
>DR117 [organism=Chrysomya megacephala], cytochrome oxidase subunit I (COI) gene, partial cds
ggacaccctggagcattaattggagacgaccaaatttataatgtaattgt
aacagctcacgcttttattataattttctttatagtaatgccaattataa
ttggaggatttggaaattgactagttcctttaatgttaggagctccagat
atagctttcccacgaataaataatataagtttctgacttttacctcctgc
attaactttattattagtaagtagtatagtagaaaatggggctggaacag
gatgaactgtttacccacctttatcttctaatattgctcatggaggagca
tcagttgatttagctattttctctttacacttagcaggaatttcttcaat
tttaggagctgtaaattttattacaactgtaattaatatacgatctacag
gaattacatttgatcgaatacctttatttgtatgatctgtagttattact
gctctattattattattatctttaccagtattagctggagctattactat
attattaactgaccgaaatctaaatacttcattctttgatccagcaggag
gaggagatcctattttatatcaacatttattttgattctttggacatcct
gaagtttatattttaattttacctggattcggaataatttctcatattat
tagtcaagaatcaggaaaaaaggaaactttcggatctttaggaatgattt
atgctatactagctattggtctattaggatttattgtatgagctcaccac
atgtttactgttggaatagacgtagacacacgagcttatttcacttcagc
tacaataattattgctgtaccaactggaattaagattttcagttgattag
caactctttacggaacacaattaaattattctccagctactttatgagct
ttaggatttgtatttttatttactgtaggaggattaactggagttgtttt
agctaattcatcaattgacattattttacatgatacatattatgtagtag
ctcacttccattatgttctatcaatgggagctgtatttgctattatagca
ggatttgttcattgattccctctatttactggattaactttaaatagcaa
gttatta
>DR118 [organism=Chrysomya megacephala], cytochrome oxidase subunit I (COI) gene, partial cds
ggacaccctggagcattaattggagacgaccaaatttataatgtaattgt
aacagctcacgcttttattataattttctttatagtaatgccaattataa
ttggaggatttggaaattgactagttcctttaatgttaggagctccagat
atagctttcccacgaataaataatataagtttctgacttttacctcctgc
attaactttattattagtaagtagtatagtagaaaatggggctggaacag
gatgaactgtttacccacctttatcttctaatattgctcatggaggagca
tcagttgatttagctattttctctttacacttagcaggaatttcttcaat
tttaggagctgtaaattttattacaactgtaattaatatacgatctacag
gaattacatttgatcgaatacctttatttgtatgatctgtagttattact
gctctattattattattatctttaccagtattagctggagctattactat
attattaactgaccgaaatctaaatacttcattctttgatccagcaggag
gaggagatcctattttatatcaacatttattttgattctttggacatcct
gaagtttatattttaattttacctggattcggaataatttctcatattat
tagtcaagaatcaggaaaaaaggaaactttcggatctttaggaatgattt
atgctatactagctattggtctattaggatttattgtatgagctcaccac
atgtttactgttggaatagacgtagacacacgagcttatttcacttcagc
tacaataattattgctgtaccaactggaattaagattttcagttgattag
caactctttacggaacacaattaaattattctccagctactttatgagct
ttaggatttgtatttttatttactgtaggaggattaactggagttgtttt
agctaattcatcaattgacattattttacatgatacatattatgtagtag
ctcacttccattatgttctatcaatgggagctgtatttgctattatagca
ggatttgttcattgattccctctatttactggattaactttaaatagcaa
gttatta
>DR119 [organism=Chrysomya megacephala], cytochrome oxidase subunit I (COI) gene, partial cds
ggacaccctggagcattaattggagacgaccaaatttataatgtaattgt
aacagctcacgcttttattataattttctttatagtaatgccaattataa
ttggaggatttggaaattgactagttcctttaatgttaggagctccagat
atagctttcccacgaataaataatataagtttctgacttttacctcctgc
attaactttattattagtaagtagtatagtagaaaatggggctggaacag
gatgaactgtttacccacctttatcttctaatattgctcatggaggagca
tcagttgatttagctattttctctttacacttagcaggaatttcttcaat
tttaggagctgtaaattttattacaactgtaattaatatacgatctacag
gaattacatttgatcgaatacctttatttgtatgatctgtagttattact
gctctattattattattatctttaccagtattagctggagctattactat
attattaactgaccgaaatctaaatacttcattctttgatccagcaggag
gaggagatcctattttatatcaacatttattttgattctttggacatcct
gaagtttatattttaattttacctggattcggaataatttctcatattat
tagtcaagaatcaggaaaaaaggaaactttcggatctttaggaatgattt
atgctatactagctattggtctattaggatttattgtatgagctcaccac
atgtttactgttggaatagacgtagacacacgagcttatttcacttcagc
tacaataattattgctgtaccaactggaattaagattttcagttgattag
caactctttacggaacacaattaaattattctccagctactttatgagct
ttaggatttgtatttttatttactgtaggaggattaactggagttgtttt
agctaattcatcaattgacattattttacatgatacatattatgtagtag
ctcacttccattatgttctatcaatgggagctgtatttgctattatagca
ggatttgttcattgattccctctatttactggattaactttaaatagcaa
gttatta
>LA003 [organism=Chrysomya megacephala], cytochrome oxidase subunit I (COI) gene, partial cds
ggacaccctggagcattaattggagacgaccaaatttataatgtaattgt
aacagctcacgcttttattataattttctttatagtaatgccaattataa
ttggaggatttggaaattgactagttcctttaatgttaggagctccagat
atagctttcccacgaataaataatataagtttctgacttttacctcctgc
attaactttattattagtaagtagtatagtagaaaatggggctggaacag
gatgaactgtttacccacctttatcttctaatattgctcatggaggagca
tcagttgatttagctattttctctttacacttagcaggaatttcttcaat
tttaggagctgtaaattttattacaactgtaattaatatacgatctacag
gaattacatttgatcgaatacctttatttgtatgatctgtagttattact
gctctattattattattatctttaccagtattagctggagctattactat
attattaactgaccgaaatctaaatacttcattctttgatccagcaggag
gaggagatcctattttatatcaacatttattttgattctttggacatcct
gaagtttatattttaattttacctggattcggaataatttctcatattat
tagtcaagaatcaggaaaaaaggaaactttcggatctttaggaatgattt
atgctatactagctattggtctattaggatttattgtatgagctcaccac
atgtttactgttggaatagacgtagacacacgagcttatttcacttcagc
tacaataattattgctgtaccaactggaattaagattttcagttgattag
caactctttacggaacacaattaaattattctccagctactttatgagct
ttaggatttgtatttttatttactgtaggaggattaactggagttgtttt
agctaattcatcaattgacattattttacatgatacatattatgtagtag
ctcacttccattatgttctatcaatgggagctgtatttgctattatagca
ggatttgttcattgattccctctatttactggattaactttaaatagcaa
gttatta
>FL004 [organism=Chrysomya megacephala], cytochrome oxidase subunit I (COI) gene, partial cds
ggacaccctggagcattaattggagacgaccaaatttataatgtaattgt
aacagctcacgcttttattataattttctttatagtaatgccaattataa
ttggaggatttggaaattgactagttcctttaatgttaggagctccagat
atagctttcccacgaataaataatataagtttctgacttttacctcctgc
attaactttattattagtaagtagtatagtagaaaatggggctggaacag
gatgaactgtttacccacctttatcttctaatattgctcatggaggagca
tcagttgatttagctattttctctttacacttagcaggaatttcttcaat
tttaggagctgtaaattttattacaactgtaattaatatacgatctacag
gaattacatttgatcgaatacctttatttgtatgatctgtagttattact
gctctattattattattatctttaccagtattagctggagctattactat
attattaactgaccgaaatctaaatacttcattctttgatccagcaggag
gaggagatcctattttatatcaacatttattttgattctttggacatcct
gaagtttatattttaattttacctggattcggaataatttctcatattat
tagtcaagaatcaggaaaaaaggaaactttcggatctttaggaatgattt
atgctatactagctattggtctattaggatttattgtatgagctcaccac
atgtttactgttggaatagacgtagacacacgagcttatttcacttcagc
tacaataattattgctgtaccaactggaattaagattttcagttgattag
caactctttacggaacacaattaaattattctccagctactttatgagct
ttaggatttgtatttttatttactgtaggaggattaactggagttgtttt
agctaattcatcaattgacattattttacatgatacatattatgtagtag
ctcacttccattatgttctatcaatgggagctgtatttgctattatagca
ggatttgttcattgattccctctatttactggattaactttaaatagcaa
gttatta
>FL011 [organism=Chrysomya megacephala], cytochrome oxidase subunit I (COI) gene, partial cds
ggacaccctggagcactaattggagacgaccaaatttataatgtaattgt
aacagctcacgcttttattataattttctttatagtaatgccaattataa
ttggaggatttggaaattgactagttcctttaatgttaggagctccagat
atagctttcccacgaataaataatataagtttctgacttttacctcctgc
attaactttattattagtaagtagtatagtagaaaatggggctggaacag
gatgaactgtttacccacctttatcttctaatattgctcatggaggagca
tcagttgatttagctattttctctttacacttagcaggaatttcttcaat
tttaggagctgtaaattttattacaactgtaattaatatacgatctacag
gaattacatttgatcgaatacctttatttgtatgatctgtagttattact
gctctattattattattatctttaccagtattagctggagctattactat
attattaactgaccgaaatctaaatacttcattctttgatccagcaggag
gaggagatcctattttatatcaacatttattttgattctttggacatcct
gaagtttatattttaattttacctggattcggaataatttctcatattat
tagtcaagaatcaggaaaaaaggaaactttcggatctttaggaatgattt
atgctatactagctattggtctattaggatttattgtatgagctcaccac
atatttactgttggaatagacgtagacacacgagcttatttcacttcagc
tacaataattattgctgtaccaactggaattaagattttcagttgattag
caactctttacggaacacaattaaattattctccagctactttatgagct
ttaggatttgtatttttatttactgtaggaggattaactggagttgtttt
agctaattcatcaattgacattattttacatgatacatattatgtagtag
ctcacttccattatgttctatcaatgggagctgtatttgctattatagca
ggatttgttcattgattccctctatttactggattaactgtaaatagcaa
gttatta
>LA062 [organism=Chrysomya megacephala], cytochrome oxidase subunit I (COI) gene, partial cds
ggacaccctggagcattaattggagacgaccaaatttataatgtaattgt
aacagctcacgcttttattataattttctttatagtaatgccaattataa
ttggaggatttggaaattgactagttcctttaatgttaggagctccagat
atagctttcccacgaataaataatataagtttctgacttttacctcctgc
attaactttattattagtaagtagtatagtagaaaatggggctggaacag
gatgaactgtttacccacctttatcttctaatattgctcatggaggagca
tcagttgatttagctattttctctttacacttagcaggaatttcttcaat
tttaggagctgtaaattttattacaactgtaattaatatacgatctacag
gaattacatttgatcgaatacctttatttgtatgatctgtagttattact
gctctattattattattatctttaccagtattagctggagctattactat
attattaactgaccgaaatctaaatacttcattctttgatccagcaggag
gaggagatcctattttatatcaacatttattttgattctttggacatcct
gaagtttatattttaattttacctggattcggaataatttctcatattat
tagtcaagaatcaggaaaaaaggaaactttcggatctttaggaatgattt
atgctatactagctattggtctattaggatttattgtatgagctcaccac
atgtttactgttggaatagacgtagacacacgagcttatttcacttcagc
tacaataattattgctgtaccaactggaattaagattttcagttgattag
caactctttacggaacacaattaaattattctccagctactttatgagct
ttaggatttgtatttttatttactgtaggaggattaactggagttgtttt
agctaattcatcaattgacattattttacatgatacatattatgtagtag
ctcacttccattatgttctatcaatgggagctgtatttgctattatagca
ggatttgttcattgattccctctatttactggattaactttaaatagcaa
gttatta
>LA088 [organism=Chrysomya megacephala], cytochrome oxidase subunit I (COI) gene, partial cds
ggacaccctggagcattaattggagacgaccaaatttataatgtaattgt
aacagctcacgcttttattataattttctttatagtaatgccaattataa
ttggaggatttggaaattgactagttcctttaatgttaggagctccagat
atagctttcccacgaataaataatataagtttctgacttttacctcctgc
attaactttattattagtaagtagtatagtagaaaatggggctggaacag
gatgaactgtttacccacctttatcttctaatattgctcatggaggagca
tcagttgatttagctattttctctttacacttagcaggaatttcttcaat
tttaggagctgtaaattttattacaactgtaattaatatacgatctacag
gaattacatttgatcgaatacctttatttgtatgatctgtagttattact
gctctattattattattatctttaccagtattagctggagctattactat
attattaactgaccgaaatctaaatacttcattctttgatccagcaggag
gaggagatcctattttatatcaacatttattttgattctttggacatcct
gaagtttatattttaattttacctggattcggaataatttctcatattat
tagtcaagaatcaggaaaaaaggaaactttcggatctttaggaatgattt
atgctatactagctattggtctattaggatttattgtatgagctcaccac
atgtttactgttggaatagacgtagacacacgagcttatttcacttcagc
tacaataattattgctgtaccaactggaattaagattttcagttgattag
caactctttacggaacacaattaaattattctccagctactttatgagct
ttaggatttgtatttttatttactgtaggaggattaactggagttgtttt
agctaattcatcaattgacattattttacatgatacatattatgtagtag
ctcacttccattatgttctatcaatgggagctgtatttgctattatagca
ggatttgttcattgattccctctatttactggattaactttaaatagcaa
gttatta
>LA089 [organism=Chrysomya megacephala], cytochrome oxidase subunit I (COI) gene, partial cds
ggacaccctggagcattaattggagacgaccaaatttataatgtaattgt
aacagctcacgcttttattataattttctttatagtaatgccaattataa
ttggaggatttggaaattgactagttcctttaatgttaggagctccagat
atagctttcccacgaataaataatataagtttctgacttttacctcctgc
attaactttattattagtaagtagtatagtagaaaatggggctggaacag
gatgaactgtttacccacctttatcttctaatattgctcatggaggagca
tcagttgatttagctattttctctttacacttagcaggaatttcttcaat
tttaggagctgtaaattttattacaactgtaattaatatacgatctacag
gaattacatttgatcgaatacctttatttgtatgatctgtagttattact
gctctattattattattatctttaccagtattagctggagctattactat
attattaactgaccgaaatctaaatacttcattctttgatccagcaggag
gaggagatcctattttatatcaacatttattttgattctttggacatcct
gaagtttatattttaattttacctggattcggaataatttctcatattat
tagtcaagaatcaggaaaaaaggaaactttcggatctttaggaatgattt
atgctatactagctattggtctattaggatttattgtatgagctcaccac
atgtttactgttggaatagacgtagacacacgagcttatttcacttcagc
tacaataattattgctgtaccaactggaattaagattttcagttgattag
caactctttacggaacacaattaaattattctccagctactttatgagct
ttaggatttgtatttttatttactgtaggaggattaactggagttgtttt
agctaattcatcaattgacattattttacatgatacatattatgtagtag
ctcacttccattatgttctatcaatgggagctgtatttgctattatagca
ggatttgttcattgattccctctatttactggattaactttaaatagcaa
gttatta
>LA116 [organism=Chrysomya megacephala], cytochrome oxidase subunit I (COI) gene, partial cds
ggacaccctggagcattaattggagacgaccaaatttataatgtaattgt
aacagctcacgcttttattataattttctttatagtaatgccaattataa
ttggaggatttggaaattgactagttcctttaatgttaggagctccagat
atagctttcccacgaataaataatataagtttctgacttttacctcctgc
attaactttattattagtaagtagtatagtagaaaatggggctggaacag
gatgaactgtttacccacctttatcttctaatattgctcatggaggagca
tcagttgatttagctattttctctttacacttagcaggaatttcttcaat
tttaggagctgtaaattttattacaactgtaattaatatacgatctacag
gaattacatttgatcgaatacctttatttgtatgatctgtagttattact
gctctattattattattatctttaccagtattagctggagctattactat
attattaactgaccgaaatctaaatacttcattctttgatccagcaggag
gaggagatcctattttatatcaacatttattttgattctttggacatcct
gaagtttatattttaattttacctggattcggaataatttctcatattat
tagtcaagaatcaggaaaaaaggaaactttcggatctttaggaatgattt
atgctatactagctattggtctattaggatttattgtatgagctcaccac
atgtttactgttggaatagacgtagacacacgagcttatttcacttcagc
tacaataattattgctgtaccaactggaattaagattttcagttgattag
caactctttacggaacacaattaaattattctccagctactttatgagct
ttaggatttgtatttttatttactgtaggaggattaactggagttgtttt
agctaattcatcaattgacattattttacatgatacatattatgtagtag
ctcacttccattatgttctatcaatgggagctgtatttgctattatagca
ggatttgttcattgattccctctatttactggattaactttaaatagcaa
gttatta
>LA117 [organism=Chrysomya megacephala], cytochrome oxidase subunit I (COI) gene, partial cds
ggacaccctggagcattaattggagacgaccaaatttataatgtaattgt
aacagctcacgcttttattataattttctttatagtaatgccaattataa
ttggaggatttggaaattgactagttcctttaatgttaggagctccagat
atagctttcccacgaataaataatataagtttctgacttttacctcctgc
attaactttattattagtaagtagtatagtagaaaatggggctggaacag
gatgaactgtttacccacctttatcttctaatattgctcatggaggagca
tcagttgatttagctattttctctttacacttagcaggaatttcttcaat
tttaggagctgtaaattttattacaactgtaattaatatacgatctacag
gaattacatttgatcgaatacctttatttgtatgatctgtagttattact
gctctattattattattatctttaccagtattagctggagctattactat
attattaactgaccgaaatctaaatacttcattctttgatccagcaggag
gaggagatcctattttatatcaacatttattttgattctttggacatcct
gaagtttatattttaattttacctggattcggaataatttctcatattat
tagtcaagaatcaggaaaaaaggaaactttcggatctttaggaatgattt
atgctatactagctattggtctattaggatttattgtatgagctcaccac
atgtttactgttggaatagacgtagacacacgagcttatttcacttcagc
tacaataattattgctgtaccaactggaattaagattttcagttgattag
caactctttacggaacacaattaaattattctccagctactttatgagct
ttaggatttgtatttttatttactgtaggaggattaactggagttgtttt
agctaattcatcaattgacattattttacatgatacatattatgtagtag
ctcacttccattatgttctatcaatgggagctgtatttgctattatagca
ggatttgttcattgattccctctatttactggattaactttaaatagcaa
gttatta
>LA001 [organism=Chrysomya megacephala], cytochrome oxidase subunit I (COI) gene, partial cds
ggacaccctggagcattaattggagacgaccaaatttataatgtaattgt
aacagctcacgcttttattataattttctttatagtaatgccaattataa
ttggaggatttggaaattgactagttcctttaatgttaggagctccagat
atagctttcccacgaataaataatataagtttctgacttttacctcctgc
attaactttattattagtaagtagtatagtagaaaatggggctggaacag
gatgaactgtttacccacctttatcttctaatattgctcatggaggagca
tcagttgatttagctattttctctttacacttagcaggaatttcttcaat
tttaggagctgtaaattttattacaactgtaattaatatacgatctacag
gaattacatttgatcgaatacctttatttgtatgatctgtagttattact
gctctattattattattatctttaccagtattagctggagctattactat
attattaactgaccgaaatctaaatacttcattctttgatccagcaggag
gaggagatcctattttatatcaacatttattttgattctttggacatcct
gaagtttatattttaattttacctggattcggaataatttctcatattat
tagtcaagaatcaggaaaaaaggaaactttcggatctttaggaatgattt
atgctatactagctattggtctattaggatttattgtatgagctcaccac
atgtttactgttggaatagacgtagacacacgagcttatttcacttcagc
tacaataattattgctgtaccaactggaattaagattttcagttgattag
caactctttacggaacacaattaaattattctccagctactttatgagct
ttaggatttgtatttttatttactgtaggaggattaactggagttgtttt
agctaattcatcaattgacattattttacatgatacatattatgtagtag
ctcacttccattatgttctatcaatgggagctgtatttgctattatagca
ggatttgttcattgattccctctatttactggattaactttaaatagcaa
gttatta
>LA093 [organism=Chrysomya megacephala], cytochrome oxidase subunit I (COI) gene, partial cds
ggacaccctggagcattaattggagacgaccaaatttataatgtaattgt
aacagctcacgcttttattataattttctttatagtaatgccaattataa
ttggaggatttggaaattgactagttcctttaatgttaggagctccagat
atagctttcccacgaataaataatataagtttctgacttttacctcctgc
attaactttattattagtaagtagtatagtagaaaatggggctggaacag
gatgaactgtttacccacctttatcttctaatattgctcatggaggagca
tcagttgatttagctattttctctttacacttagcaggaatttcttcaat
tttaggagctgtaaattttattacaactgtaattaatatacgatctacag
gaattacatttgatcgaatacctttatttgtatgatctgtagttattact
gctctattattattattatctttaccagtattagctggagctattactat
attattaactgaccgaaatctaaatacttcattctttgatccagcaggag
gaggagatcctattttatatcaacatttattttgattctttggacatcct
gaagtttatattttaattttacctggattcggaataatttctcatattat
tagtcaagaatcaggaaaaaaggaaactttcggatctttaggaatgattt
atgctatactagctattggtctattaggatttattgtatgagctcaccac
atgtttactgttggaatagacgtagacacacgagcttatttcacttcagc
tacaataattattgctgtaccaactggaattaagattttcagttgattag
caactctttacggaacacaattaaattattctccagctactttatgagct
ttaggatttgtatttttatttactgtaggaggattaactggagttgtttt
agctaattcatcaattgacattattttacatgatacatattatgtagtag
ctcacttccattatgttctatcaatgggagctgtatttgctattatagca
ggatttgttcattgattccctctatttactggattaactttaaatagcaa
gttatta
>PR038 [organism=Chrysomya megacephala], cytochrome oxidase subunit I (COI) gene, partial cds
ggacaccctggagcattaattggagacgaccaaatttataatgtaattgt
aacagctcacgcttttattataattttctttatagtaatgccaattataa
ttggaggatttggaaattgactagttcctttaatgttaggagctccagat
atagctttcccacgaataaataatataagtttctgacttttacctcctgc
attaactttattattagtaagtagtatagtagaaaatggggctggaacag
gatgaactgtttacccacctttatcttctaatattgctcatggaggagca
tcagttgatttagctattttctctttacacttagcaggaatttcttcaat
tttaggagctgtaaattttattacaactgtaattaatatacgatctacag
gaattacatttgatcgaatacctttatttgtatgatctgtagttattact
gctctattattattattatctttaccagtattagctggagctattactat
attattaactgaccgaaatctaaatacttcattctttgatccagcaggag
gaggagatcctattttatatcaacatttattttgattctttggacatcct
gaagtttatattttaattttacctggattcggaataatttctcatattat
tagtcaagaatcaggaaaaaaggaaactttcggatctttaggaatgattt
atgctatactagctattggtctattaggatttattgtatgagctcaccac
atgtttactgttggaatagacgtagacacacgagcttatttcacttcagc
tacaataattattgctgtaccaactggaattaagattttcagttgattag
caactctttacggaacacaattaaattattctccagctactttatgagct
ttaggatttgtatttttatttactgtaggaggattaactggagttgtttt
agctaattcatcaattgacattattttacatgatacatattatgtagtag
ctcacttccattatgttctatcaatgggagctgtatttgctattatagca
ggatttgttcattgattccctctatttactggattaactttaaatagcaa
gttatta
>PR124 [organism=Chrysomya megacephala], cytochrome oxidase subunit I (COI) gene, partial cds
ggacaccctggagcattaattggagacgaccaaatttataatgtaattgt
aacagctcacgcttttattataattttctttatagtaatgccaattataa
ttggaggatttggaaattgactagttcctttaatgttaggagctccagat
atagctttcccacgaataaataatataagtttctgacttttacctcctgc
attaactttattattagtaagtagtatagtagaaaatggggctggaacag
gatgaactgtttacccacctttatcttctaatattgctcatggaggagca
tcagttgatttagctattttctctttacacttagcaggaatttcttcaat
tttaggagctgtaaattttattacaactgtaattaatatacgatctacag
gaattacatttgatcgaatacctttatttgtatgatctgtagttattact
gctctattattattattatctttaccagtattagctggagctattactat
attattaactgaccgaaatctaaatacttcattctttgatccagcaggag
gaggagatcctattttatatcaacatttattttgattctttggacatcct
gaagtttatattttaattttacctggattcggaataatttctcatattat
tagtcaagaatcaggaaaaaaggaaactttcggatctttaggaatgattt
atgctatactagctattggtctattaagatttattgtatgagctcaccac
atgtttactgttggaatagacgtagacacacgagcttatttcacttcagc
tacaataattattgctgtaccaactgg
>PR125 [organism=Chrysomya megacephala], cytochrome oxidase subunit I (COI) gene, partial cds
ggacaccctggagcattaattggagacgaccaaatttataatgtaattgt
aacagctcacgcttttattataattttctttatagtaatgccaattataa
ttggaggatttggaaattgactagttcctttaatgttaggagctccagat
atagctttcccacgaataaataatataagtttctgacttttacctcctgc
attaactttattattagtaagtagtatagtagaaaatggggctggaacag
gatgaactgtttacccacctttatcttctaatattgctcatggaggagca
tcagttgatttagctattttctctttacacttagcaggaatttcttcaat
tttaggagctgtaaattttattacaactgtaattaatatacgatctacag
gaattacatttgatcgaatacctttatttgtatgatctgtagttattact
gctctattattattattatctttaccagtattagctggagctattactat
attattaactgaccgaaatctaaatacttcattctttgatccagcaggag
gaggagatcctattttatatcaacatttattttgattctttggacatcct
gaagtttatattttaattttacctggattcggaataatttctcatattat
tagtcaagaatcaggaaaaaaggaaactttcggatctttaggaatgattt
atgctatactagctattggtctattaggatttattgtatgagctcaccac
atgtttactgttggaatagacgtagacacacgagcttatttcacttcagc
tacaataattattgctgtaccaactggaattaagattttcagttgattag
caactctttacggaacacaattaaattattctccagctactttatgagct
ttaggatttgtatttttatttactgtaggaggattaactggagttgtttt
agctaattcatcaattgacattattttacatgatacatattatgtagtag
ctcacttccattatgttctatcaatgggagctgtatttgctattatagca
ggatttgttcattgattccctctatttactggattaactttaaatagcaa
gttatta
>PR1251 [organism=Chrysomya megacephala], cytochrome oxidase subunit I (COI) gene, partial cds
ggacaccctggagcattaattggagacgaccaaatttataatgtaattgt
aacagctcacgcttttattataattttctttatagtaatgccaattataa
ttggaggatttggaaattgactagttcctttaatgttaggagctccagat
atagctttcccacgaataaataatataagtttctgacttttacctcctgc
attaactttattattagtaagtagtatagtagaaaatggggctggaacag
gatgaactgtttacccacctttatcttctaatattgctcatggaggagca
tcagttgatttagctattttctctttacacttagcaggaatttcttcaat
tttaggagctgtaaattttattacaactgtaattaatatacgatctacag
gaattacatttgatcgaatacctttatttgtatgatctgtagttattact
gctctattattattattatctttaccagtattagctggagctattactat
attattaactgaccgaaatctaaatacttcattctttgatccagcaggag
gaggagatcctattttatatcaacatttattttgattctttggacatcct
gaagtttatattttaattttacctggattcggaataatttctcatattat
tagtcaagaatcaggaaaaaaggaaactttcggatctttaggaatgattt
atgctatactagctattggtctattaggatttattgtatgagctcaccac
atgtttactgttggaatagacgtagacacacgagcttatttcacttcagc
tacaataattattgctgtaccaactggaattaagattttcagttgattag
caactctttacggaacacaattaaattattctccagctactttatgagct
ttaggatttgtatttttatttactgtaggaggattaactggagttgtttt
agctaattcatcaattgacattattttacatgatacatattatgtagtag
ctcacttccattatgttctatcaatgggagctgtatttgctattatagca
ggatttgttcattgattccctctatttactggattagctttaaatagcaa
gttatta
>PR126 [organism=Chrysomya megacephala], cytochrome oxidase subunit I (COI) gene, partial cds
ggacaccctggagcattaattggagacgaccaaatttataatgtaattgt
aacagctcacgcttttattataattttctttatagtaatgccaattataa
ttggaggatttggaaattgactagttcctttaatgttaggagctccagat
atagctttcccacgaataaataatataagtttctgacttttacctcctgc
attaactttattattagtaagtagtatagtagaaaatggggctggaacag
gatgaactgtttacccacctttatcttctaatattgctcatggaggagca
tcagttgatttagctattttctctttacacttagcaggaatttcttcaat
tttaggagctgtaaattttattacaactgtaattaatatacgatctacag
gaattacatttgatcgaatacctttatttgtatgatctgtagttattact
gctctattattattattatctttaccagtattagctggagctattactat
attattaactgaccgaaatctaaatacttcattctttgatccagcaggag
gaggagatcctattttatatcaacatttattttgattctttggacatcct
gaagtttatattttaattttacctggattcggaataatttctcatattat
tagtcaagaatcaggaaaaaaggaaactttcggatctttaggaatgattt
atgctatactagctattggtctattaggatttattgtatgagctcaccac
atgtttactgttggaatagacgtagacacacgagcttatttcacttcagc
tacaataattattgctgtaccaactggaattaagattttcagttgattag
caactctttacggaacacaattaaattattctccagctactttatgagct
ttaggatttgtatttttatttactgtaggaggattaactggagttgtttt
agctaattcatcaattgacattattttacatgatacatattatgtagtag
ctcacttccattatgttctatcaatgggagctgtatttgctattatagca
ggatttgttcattgattccctctatttactggattaactttaaatagcaa
gttatta
>PR138 [organism=Chrysomya megacephala], cytochrome oxidase subunit I (COI) gene, partial cds 
ggacaccctggagcattaattggagacgaccaaatttataatgtaattgt
aacagctcacgcttttattataattttctttatagtaatgccaattataa
ttggaggatttggaaattgactagttcctttaatgttaggagctccagat
atagctttcccacgaataaataatataagtttctgacttttacctcctgc
attaactttattattagtaagtagtatagtagaaaatggggctggaacag
gatgaactgtttacccacctttatcttctaatattgctcatggaggagca
tcagttgatttagctattttctctttacacttagcaggaatttcttcaat
tttaggagctgtaaattttattacaactgtaattaatatacgatctacag
gaattacatttgatcgaatacctttatttgtatgatctgtagttattact
gctctattattattattatctttaccagtattagctggagctattactat
attattaactgaccgaaatctaaatacttcattctttgatccagcaggag
gaggagatcctattttatatcaacatttattttgattctttggacatcct
gaagtttatattttaattttacctggattcggaataatttctcatattat
tagtcaagaatcaggaaaaaaggaaactttcggatctttaggaatgattt
atgctatactagctattggtctattaggatttattgtatgagctcaccac
atgtttactgttggaatagacgtagacacacgagcttatttcacttcagc
tacaataattattgctgtaccaactggaattaagattttcagttgattag
caactctttacggaacacaattaaattattctccagctactttatgagct
ttaggatttgtatttttatttactgtaggaggattaactggagttgtttt
agctaattcatcaattgacattattttacatgatacatattatgtagtag
ctcacttccattatgttctatcaatgggagctgtatttgctattatagca
ggatttgttcattgattccctctatttactggattaactttaaatagcaa
gttatta
>PR139 [organism=Chrysomya megacephala], cytochrome oxidase subunit I (COI) gene, partial cds
ggacaccctggagcattaattggagacgaccaaatttataatgtaattgt
aacagctcacgcttttattataattttctttatagtaatgccaattataa
ttggaggatttggaaattgactagttcctttaatgttaggagctccagat
atagctttcccacgaataaataatataagtttctgacttttacctcctgc
attaactttattattagtaagtagtatagtagaaaatggggctggaacag
gatgaactgtttacccacctttatcttctaatattgctcatggaggagca
tcagttgatttagctattttctctttacacttagcaggaatttcttcaat
tttaggagctgtaaattttattacaactgtaattaatatacgatctacag
gaattacatttgatcgaatacctttatttgtatgatctgtagttattact
gctctattattattattatctttaccagtattagctggagctattactat
attattaactgaccgaaatctaaatacttcattctttgatccagcaggag
gaggagatcctattttatatcaacatttattttgattctttggacatcct
gaagtttatattttaattttacctggattcggaataatttctcatattat
tagtcaagaatcaggaaaaaaggaaactttcggatctttaggaatgattt
atgctatactagctattggtctattaggatttattgtatgagctcaccac
atgtttactgttggaatagacgtagacacacgagcttatttcacttcagc
tacaataattattgctgtaccaactggaattaagattttcagttgattag
caactctttacggaacacaattaaattattctccagctactttatgagct
ttaggatttgtatttttatttactgtaggaggattaactggagttgtttt
agctaattcatcaattgacattattttacatgatacatattatgtagtag
ctcacttccattatgttctatcaatgggagctgtatttgctattatagca
ggatttgttcattgattccctctatttactggattaactttaaatagcaa
gttatta
>LA055 [organism=Chrysomya megacephala], cytochrome oxidase subunit I (COI) gene, partial cds
ggacaccctggagcattaattggagacgaccaaatttataatgtaattgt
aacagctcacgcttttattataattttctttatagtaatgccaattataa
ttggaggatttggaaattgactagttcctttaatgttaggagctccagat
atagctttcccacgaataaataatataagtttctgacttttacctcctgc
attaactttattattagtaagtagtatagtagaaaatggggctggaacag
gatgaactgtttacccacctttatcttctaatattgctcatggaggagca
tcagttgatttagctattttctctttacacttagcaggaatttcttcaat
tttaggagctgtaaattttattacaactgtaattaatatacgatctacag
gaattacatttgatcgaatacctttatttgtatgatctgtagttattact
gctctattattattattatctttaccagtattagctggagctattactat
attattaactgaccgaaatctaaatacttcattctttgatccagcaggag
gaggagatcctattttatatcaacatttattttgattctttggacatcct
gaagtttatattttaattttacctggattcggaataatttctcatattat
tagtcaagaatcaggaaaaaaggaaactttcggatctttaggaatgattt
atgctatactagctattggtctattaggatttattgtatgagctcaccac
atgtttactgttggaatagacgtagacacacgagcttatttcacttcagc
tacaataattattgctgtaccaactggaattaagattttcagttgattag
caactctttacggaacacaattaaattattctccagctactttatgagct
ttaggatttgtatttttatttactgtaggaggattaactggagttgtttt
agctaattcatcaattgacattattttacatgatacatattatgtagtag
ctcacttccattatgttctatcaatgggagctgtatttgctattatagca
ggatttgttcattgattccctctatttactggattaactttaaatagcaa
gttatta
>LA025 [organism=Chrysomya megacephala], cytochrome oxidase subunit I (COI) gene, partial cds
ggacaccctggagcattaattggagacgaccaaatttataatgtaattgt
aacagctcacgcttttattataattttctttatagtaatgccaattataa
ttggaggatttggaaattgactagttcctttaatgttaggagctccagat
atagctttcccacgaataaataatataagtttctgacttttaccccctgc
attaactttattattagtaagtagtatagtagaaaatggggctggaacag
gatgaactgtttacccacctttatcttctaatattgctcatggaggagca
tcagttgatttagctattttctctttacacttagcaggaatttcttcaat
tttaggagctgtaaattttattacaactgtaattaatatacgatctacag
gaattacatttgatcgaatacctttatttgtatgatctgtagttattact
gctctattattattattatctttaccagtattagctggagctattactat
attattaactgaccgaaatctaaatacttcattctttgatccagcaggag
gaggagatcctattttatatcaacatttattttgattctttggacatcct
gaagtttatattttaattttacctggattcggaataatttctcatattat
tagtcaagaatcaggaaaaaaggaaactttcggatctttaggaatgattt
atgctatactagctattggtctattaggatttattgtatgagctcaccac
atgtttactgttggaatagacgtagacacacgagcttatttcacttcagc
tacaataattattgctgtaccaactggaattaagattttcagttgattag
caactctttacggaacacaattaaattattctccagctactttatgagct
ttaggatttgtatttttatttactgtaggaggattaactggagttgtttt
agctaattcatcaattgacattattttacatgatacatattatgtagtag
ctcacttccattatgttctatcaatgggagctgtatttgctattatagca
ggatttgttcattgattccctctatttactggattaactttaaatagcaa
gttatta
>LA056 [organism=Chrysomya rufifacies], cytochrome oxidase subunit I (COI) gene, partial cds
ggacatcctggagcactaattggagatgatcaaatttataatgtaattgt
aacagctcatgcttttattataattttctttatagtaataccaattataa
ttggaggatttggaaattgactagtccctctaatactaggagccccagat
atggctttcccacgaataaataatataagtttttgacttttaccccctgc
actaactttactattagtaagtagtatagtagaaaatggagctggaacag
gatgaactgtttatccacctttatcatctaatattgcacatggtggagca
tcagttgatttagctattttttctttacacttagctggaatttcatcaat
tttaggggccgtaaattttattacaactgttattaatatacgatctacag
gaattacatttgatcgaatacctttatttgtatgatctgtagttattact
gctcttcttttattattatcattaccagtattagcaggtgcaattactat
attattaactgatcgaaatttaaatacttcattctttgatccagcaggag
ggggagaccctattttatatcaacacttattttgattctttggtcatcca
gaagtttatattttaattttacctggattcggaataatttctcatatcat
tagtcaagaatcaggaaaaaaggaaacctttggatctttaggaataattt
atgcaatattagctattggattattaggatttattgtatgagctcatcat
atattcactgtaggaatggatgtagatactcgagcatatttcacttcagc
tacaataattattgctgtaccaactggaattaaaatttttagttgattag
caactctttatggaactcaattaaattattctccagctactttatgagcc
ttaggatttgtattcttatttactgtaggaggattaactggagtagtttt
agctaattcatctattgatattattttacatgacacatactatgtagtag
ctcacttccattatgttctttcaataggagctgtatttgctattatagca
ggatttgtacattgattcccattatttactggattaaccttaaataataa
aatacta
>LA057 [organism=Chrysomya rufifacies], cytochrome oxidase subunit I (COI) gene, partial cds
ggacatcctggagcactaattggagatgatcaaatttataatgtaattgt
aacagctcatgcttttattataattttctttatagtaataccaattataa
ttggaggatttggaaattgactagtccctctaatactaggagccccagat
atggctttcccacgaataaataatataagtttttgacttttaccccctgc
actaactttactattagtaagtagtatagtagaaaatggagctggaacag
gatgaactgtttatccacctttatcatctaatattgcacatggtggagca
tcagttgatttagctattttttctttacacttagctggaatttcatcaat
tttaggggccgtaaattttattacaactgttattaatatacgatctacag
gaattacatttgatcgaatacctttatttgtatgatctgtagttattact
gctcttcttttattattatcattaccagtattagcaggtgcaattactat
attattaactgatcgaaatttaaatacttcattctttgatccagcaggag
ggggagaccctattttatatcaacacttattttgattctttggtcatcca
gaagtttatattttaattttacctggattcggaataatttctcatatcat
tagtcaagaatcaggaaaaaaggaaacctttggatctttaggaataattt
atgcaatattagctattggattattaggatttattgtatgagctcatcat
atattcactgtaggaatggatgtagatactcgagcatatttcacttcagc
tacaataattattgctgtaccaactggaattaaaatttttagttgattag
caactctttatggaactcaattaaattattctccagctactttatgagcc
ttaggatttgtattcttatttactgtaggaggattaactggagtagtttt
agctaattcatctattgatattattttacatgacacatactatgtagtag
ctcacttccattatgttctttcaataggagctgtatttgctattatagca
ggatttgtacattgattcccattatttactggattaaccttaaataataa
aatacta
>CU001 [organism=Chrysomya rufifacies], cytochrome oxidase subunit I (COI) gene, partial cds
ggacatcctggagcactaattggagatgatcaaatttataatgtaattgt
aacagctcatgcttttattataattttctttatagtaataccaattataa
ttggaggatttggaaattgactagtccctctaatactaggagccccagat
atggctttcccacgaataaataatataagtttttgacttttaccccctgc
actaactttactattagtaagtagtatagtagaaaatggagctggaacag
gatgaactgtttatccacctttatcatctaatattgcacatggtggagca
tcagttgatttagctattttttctttacacttagctggaatttcatcaat
tttaggggccgtaaattttattacaactgttattaatatacgatctacag
gaattacatttgatcgaatacctttatttgtatgatctgtagttattact
gctcttcttttattattatcattaccagtattagcaggtgcaattactat
attattaactgatcgaaatttaaatacttcattctttgatccagcaggag
ggggagaccctattttatatcaacacttattttgattctttggtcatcca
gaagtttatattttaattttacctggattcggaataatttctcatatcat
tagtcaagaatcaggaaaaaaggaaacctttggatctttaggaataattt
atgcaatattagctattggattattaggatttattgtatgagctcatcat
atattcactgtaggaatggatgtagatactcgagcatatttcacttcagc
tacaataattattgctgtaccaactggaattaaaatttttagttgattag
caactctttatggaactcaattaaattattctccagctactttatgagcc
ttaggatttgtattcttatttactgtaggaggattaactggagtagtttt
agctaattcatctattgatattattttacatgacacatactatgtagtag
ctcacttccattatgttctttcaataggagctgtatttgctattatagca
ggatttgtacattgattcccattatttactggattaaccttaaataataa
aatacta
>CU003 [organism=Chrysomya rufifacies], cytochrome oxidase subunit I (COI) gene, partial cds
ggacatcctggagcactaattggagatgatcaaatttataatgtaattgt
aacagctcatgcttttattataattttctttatagtaataccaattataa
ttggaggatttggaaattgactagtccctctaatactaggagccccagat
atggctttcccacgaataaataatataagtttttgacttttaccccctgc
actaactttactattagttagtagtatagtagaaaatggagctggaacag
gatgaactgtttatccacctttatcatctaatattgcacatggtggagca
tcagttgatttagctattttttctttacacttagctggaatttcatcaat
tttaggggccgtaaattttattacaactgttattaatatacgatctacag
gaattacatttgatcgaatacctttatttgtatgatctgtagttattact
gctcttcttttattattatcattaccagtattagcaggtgcaattactat
attattaactgatcgaaatttaaatacttcattctttgatccagcaggag
ggggagaccctattttatatcaacacttattttgattctttggtcatcca
gaagtttatattttaattttacctggattcggaataatttctcatatcat
tagtcaagaatcaggaaaaaaggaaacctttggatctttaggaataattt
atgcaatattagctattggattattaggatttattgtatgagctcatcat
atattcactgtaggaatggatgtagatactcgagcatatttcacttcagc
tacaataattattgctgtaccaactggaattaaaatttttagttgattag
caactctttatggaactcaattaaattattctccagctactttatgagcc
ttaggatttgtattcttatttactgtaggaggattaactggagtagtttt
agctaattcatctattgatattattttacatgacacatactatgtagtag
ctcacttccattatgttctttcaataggagctgtatttgctattatagca
ggatttgtacattgattcccattatttactggattaaccttaaataataa
aatacta
>CU005 [organism=Chrysomya rufifacies], cytochrome oxidase subunit I (COI) gene, partial cds
ggacatcctggagcactaattggagatgatcaaatttataatgtaattgt
aacagctcatgcttttattataattttctttatagtaataccaattataa
ttggaggatttggaaattgactagtccctctaatactaggagccccagat
atggctttcccacgaataaataatataagtttttgacttttaccccctgc
actaactttactattagtaagtagtatagtagaaaatggagctggaacag
gatgaactgtttatccacctttatcatctaatattgcacatggtggagca
tcagttgatttagctattttttctttacacttagctggaatttcatcaat
tttaggggccgtaaattttattacaactgttattaatatacgatctacag
gaattacatttgatcgaatacctttatttgtatgatctgtagttattact
gctcttcttttattattatcattaccagtattagcaggtgcaattactat
attattaactgatcgaaatttaaatacttcattctttgatccagcaggag
ggggagaccctattttatatcaacacttattttgattctttggtcatcca
gaagtttatattttaattttacctggattcggaataatttctcatatcat
tagtcaagaatcaggaaaaaaggaaacctttggatctttaggaataattt
atgcaatattagctattggattattaggatttattgtatgagctcatcat
atattcactgtaggaatggatgtagatactcgagcatatttcacttcagc
tacaataattattgctgtaccaactggaattaaaatttttagttgattag
caactctttatggaactcaattaaattattctccagctactttatgagcc
ttaggatttgtattcttatttactgtaggaggattaactggagtagtttt
agctaattcatctattgatattattttacatgacacatactatgtagtag
ctcacttccattatgttctttcaataggagctgtatttgctattatagca
ggatttgtacattgattcccattatttactggattaaccttaaataataa
aatacta
>CU009 [organism=Chrysomya rufifacies], cytochrome oxidase subunit I (COI) gene, partial cds
ggacatcctggagcactaattggagatgatcaaatttataatgtaattgt
aacagctcatgcttttattataattttctttatagtaataccaattataa
ttggaggatttggaaattgactagtccctctaatactaggagccccagat
atggctttcccacgaataaataatataagtttttgacttttaccccctgc
actaactttactattagtaagtagtatagtagaaaatggagctggaacag
gatgaactgtttatccacctttatcatctaatattgcacatggtggagca
tcagttgatttagctattttttctttacacttagctggaatttcatcaat
tttaggggccgtaaattttattacaactgttattaatatacgatctacag
gaattacatttgatcgaatacctttatttgtatgatctgtagttattact
gctcttcttttattattatcattaccagtattagcaggtgcaattactat
attattaactgatcgaaatttaaatacttcattctttgatccagcaggag
ggggagaccctattttatatcaacacttattttgattctttggtcatcca
gaagtttatattttaattttacctggattcggaataatttctcatatcat
tagtcaagaatcaggaaaaaaggaaacctttggatctttaggaataattt
atgcaatattagctattggattattaggatttattgtatgagctcatcat
atattcactgtaggaatggatgtagatactcgagcatatttcacttcagc
tacaataattattgctgtaccaactggaattaaaatttttagttgattag
caactctttatggaactcaattaaattattctccagctactttatgagcc
ttaggatttgtattcttatttactgtaggaggattaactggagtagtttt
agctaattcatctattgatattattttacatgacacatactatgtagtag
ctcacttccattatgttctttcaataggagctgtatttgctattatagca
ggatttgtacattgattcccattatttactggattaaccttaaataataa
aatacta
>CU034 [organism=Chrysomya rufifacies], cytochrome oxidase subunit I (COI) gene, partial cds
ggacatcctggagcactaattggagatgatcaaatttataatgtaattgt
aacagctcatgcttttattataattttctttatagtaataccaattataa
ttggaggatttggaaattgactagtccctctaatactaggagccccagat
atggctttcccacgaataaataatataagtttttgacttttaccccctgc
actaactttactattagtaagtagtatagtagaaaatggagctggaacag
gatgaactgtttatccacctttatcatctaatattgcacatggtggagca
tcagttgatttagctattttttctttacacttagctggaatttcatcaat
tttaggggccgtaaattttattacaactgttattaatatacgatctacag
gaattacatttgatcgaatacctttatttgtatgatctgtagttattact
gctcttcttttattattatcattaccagtattagcaggtgcaattactat
attattaactgatcgaaatttaaatacttcattctttgatccagcaggag
ggggagaccctattttatatcaacacttattttgattctttggtcatcca
gaagtttatattttaattttacctggattcggaataatttctcatatcat
tagtcaagaatcaggaaaaaaggaaacctttggatctttaggaataattt
atgcaatattagctattggattattaggatttattgtatgagctcatcat
atattcactgtaggaatggatgtagatactcgagcatatttcacttcagc
tacaataattattgctgtaccaactggaattaaaatttttagttgattag
caactctttatggaactcaattaaattattctccagctactttatgagcc
ttaggatttgtattcttatttactgtaggaggattaactggagtagtttt
agctaattcatctattgatattattttacatgacacatactatgtagtag
ctcacttccattatgttctttcaataggagctgtatttgctattatagca
ggatttgtacattgattcccattatttactggattaaccttaaataataa
aatacta
>CU035 [organism=Chrysomya rufifacies], cytochrome oxidase subunit I (COI) gene, partial cds
ggacatcctggagcactaattggagatgatcaaatttataatgtaattgt
aacagctcatgcttttattataattttctttatagtaataccaattataa
ttggaggatttggaaattgactagtccctctaatactaggagccccagat
atggctttcccacgaataaataatataagtttttgacttttaccccctgc
actaactttactattagtaagtagtatagtagaaaatggagctggaacag
gatgaactgtttatccacctttatcatctaatattgcacatggtggagca
tcagttgatttagctattttttctttacacttagctggaatttcatcaat
tttaggggccgtaaattttattacaactgttattaatatacgatctacag
gaattacatttgatcgaatacctttatttgtatgatctgtagttattact
gctcttcttttattattatcattaccagtattagcaggtgcaattactat
attattaactgatcgaaatttaaatacttcattctttgatccagcaggag
ggggagaccctattttatatcaacacttattttgattctttggtcatcca
gaagtttatattttaattttacctggattcggaataatttctcatatcat
tagtcaagaatcaggaaaaaaggaaacctttggatctttaggaataattt
atgcaatattagctattggattattaggatttattgtatgagctcatcat
atattcactgtaggaatggatgtagatactcgagcatatttcacttcagc
tacaataattattgctgtaccaactggaattaaaatttttagttgattag
caactctttatggaactcaattaaattattctccagctactttatgagcc
ttaggatttgtattcttatttactgtaggaggattaactggagtagtttt
agctaattcatctattgatattattttacatgacacatactatgtagtag
ctcacttccattatgttctttcaataggagctgtatttgctattatagca
ggatttgtacattgattcccattatttactggattaaccttaaataataa
aatacta
>CU036 [organism=Chrysomya rufifacies], cytochrome oxidase subunit I (COI) gene, partial cds
ggacatcctggagcactaattggagatgatcaaatttataatgtaattgt
aacagctcatgcttttattataattttctttatagtaataccaattataa
ttggaggatttggaaattgactagtccctctaatactaggagccccagat
atggctttcccacgaataaataatataagtttttgacttttaccccctgc
actaactttactattagtaagtagtatagtagaaaatggagctggaacag
gatgaactgtttatccacctttatcatctaatattgcacatggtggagca
tcagttgatttagctattttttctttacacttagctggaatttcatcaat
tttaggggccgtaaattttattacaactgttattaatatacgatctacag
gaattacatttgatcgaatacctttatttgtatgatctgtagttattact
gctcttcttttattattatcattaccagtattagcaggtgcaattactat
attattaactgatcgaaatttaaatacttcattctttgatccagcaggag
ggggagaccctattttatatcaacacttattttgattctttggtcatcca
gaagtttatattttaattttacctggattcggaataatttctcatatcat
tagtcaagaatcaggaaaaaaggaaacctttggatctttaggaataattt
atgcaatattagctattggattattaggatttattgtatgagctcatcat
atattcactgtaggaatggatgtagatactcgagcatatttcacttcagc
tacaataattattgctgtaccaactggaattaaaatttttagttgattag
caactctttatggaactcaattaaattattctccagctactttatgagcc
ttaggatttgtattcttatttactgtaggaggattaactggagtagtttt
agctaattcatctattgatattattttacatgacacatactatgtagtag
ctcacttccattatgttctttcaataggagctgtatttgctattatagca
ggatttgtacattgattcccattatttactggattaaccttaaataataa
aatacta
>CU037 [organism=Chrysomya rufifacies], cytochrome oxidase subunit I (COI) gene, partial cds
ggacatcctggagcactaattggagatgatcaaatttataatgtaattgt
aacagctcatgcttttattataattttctttatagtaataccaattataa
ttggaggatttggaaattgactagtccctctaatactaggagccccagat
atggctttcccacgaataaataatataagtttttgacttttaccccctgc
actaactttactattagtaagtagtatagtagaaaatggagctggaacag
gatgaactgtttatccacctttatcatctaatattgcacatggtggagca
tcagttgatttagctattttttctttacacttagctggaatttcatcaat
tttaggggccgtaaattttattacaactgttattaatatacgatctacag
gaattacatttgatcgaatacctttatttgtatgatctgtagttattact
gctcttcttttattattatcattaccagtattagcaggtgcaattactat
attattaactgatcgaaatttaaatacttcattctttgatccagcaggag
ggggagaccctattttatatcaacacttattttgattctttggtcatcca
gaagtttatattttaattttacctggattcggaataatttctcatatcat
tagtcaagaatcaggaaaaaaggaaacctttggatctttaggaataattt
atgcaatattagctattggattattaggatttattgtatgagctcatcat
atattcactgtaggaatggatgtagatactcgagcatatttcacttcagc
tacaataattattgctgtaccaactggaattaaaatttttagttgattag
caactctttatggaactcaattaaattattctccagctactttatgagcc
ttaggatttgtattcttatttactgtaggaggattaactggagtagtttt
agctaattcatctattgatattattttacatgacacatactatgtagtag
ctcacttccattatgttctttcaataggagctgtatttgctattatagca
ggatttgtacattgattcccattatttactggattaaccttaaataataa
aatacta
>LA069 [organism=Chrysomya rufifacies], cytochrome oxidase subunit I (COI) gene, partial cds
ggacatcctggagcactaattggagatgatcaaatttataatgtaattgt
aacagctcatgcttttattataattttctttatagtaataccaattataa
ttggaggatttggaaattgactagtccctctaatactaggagccccagat
atggctttcccacgaataaataatataagtttttgacttttaccccctgc
actaactttactattagtaagtagtatagtagaaaatggagctggaacag
gatgaactgtttatccacctttatcatctaatattgcacatggtggagca
tcagttgatttagctattttttctttacacttagctggaatttcatcaat
tttaggggccgtaaattttattacaactgttattaatatacgatctacag
gaattacatttgatcgaatacctttatttgtatgatctgtagttattact
gctcttcttttattattatcattaccagtattagcaggtgcaattactat
attattaactgatcgaaatttaaatacttcattctttgatccagcaggag
ggggagaccctattttatatcaacacttattttgattctttggtcatcca
gaagtttatattttaattttacctggattcggaataatttctcatatcat
tagtcaagaatcaggaaaaaaggaaacctttggatctttaggaataattt
atgcaatattagctattggattattaggatttattgtatgagctcatcat
atattcactgtaggaatggatgtagatactcgagcatatttcacttcagc
tacaataattattgctgtaccaactggaattaaaatttttagttgattag
caactctttatggaactcaattaaattattctccagctactttatgagcc
ttaggatttgtattcttatttactgtaggaggattaactggagtagtttt
agctaattcatctattgatattattttacatgacacatactatgtagtag
ctcacttccattatgttctttcaataggagctgtatttgctattatagca
ggatttgtacattgattcccattatttactggattaaccttaaataataa
aatacta
>LA072 [organism=Chrysomya rufifacies], cytochrome oxidase subunit I (COI) gene, partial cds
ggacatcctggagcactaattggagatgatcaaatttataatgtaattgt
aacagctcatgcttttattataattttctttatagtaataccaattataa
ttggaggatttggaaattgactagtccctctaatactaggagccccagat
atggctttcccacgaataaataatataagtttttgacttttaccccctgc
actaactttactattagtaagtagtatagtagaaaatggagctggaacag
gatgaactgtttatccacctttatcatctaatattgcacatggtggagca
tcagttgatttagctattttttctttacacttagctggaatttcatcaat
tttaggggccgtaaattttattacaactgttattaatatacgatctacag
gaattacatttgatcgaatacctttatttgtatgatctgtagttattact
gctcttcttttattattatcattaccagtattagcaggtgcaattactat
attattaactgatcgaaatttaaatacttcattctttgatccagcaggag
ggggagaccctattttatatcaacacttattttgattctttggtcatcca
gaagtttatattttaattttacctggattcggaataatttctcatatcat
tagtcaagaatcaggaaaaaaggaaacctttggatctttaggaataattt
atgcaatattagctattggattattaggatttattgtatgagctcatcat
atattcactgtaggaatggatgtagatactcgagcatatttcacttcagc
tacaataattattgctgtaccaactggaattaaaatttttagttgattag
caactctttatggaactcaattaaattattctccagctactttatgagcc
ttaggatttgtattcttatttactgtaggaggattaactggagtagtttt
agctaattcatctattgatattattttacatgacacatactatgtagtag
ctcacttccattatgttctttcaataggagctgtatttgctattatagca
ggatttgtacattgattcccattatttactggattaaccttaaataataa
aatacta
>DR001 [organism=Chrysomya rufifacies], cytochrome oxidase subunit I (COI) gene, partial cds
ggacatcctggagcactaattggagatgatcaaatttataatgtaattgt
aacagctcatgcttttattataattttctttatagtaataccaattataa
ttggaggatttggaaattgactagtccctctaatactaggagccccagat
atggctttcccacgaataaataatataagtttttgacttttaccccctgc
actaactttactattagtaagtagtatagtagaaaatggagctggaacag
gatgaactgtttatccacctttatcatctaatattgcacatggtggagca
tcagttgatttagctattttttctttacacttagctggaatttcatcaat
tttaggggccgtaaattttattacaactgttattaatatacgatctacag
gaattacatttgatcgaatacctttatttgtatgatctgtagttattact
gctcttcttttattattatcattaccagtattagcaggtgcaattactat
attattaactgatcgaaatttaaatacttcattctttgatccagcaggag
ggggagaccctattttatatcaacacttattttgattctttggtcatcca
gaagtttatattttaattttacctggattcggaataatttctcatatcat
tagtcaagaatcaggaaaaaaggaaacctttggatctttaggaataattt
atgcaatattagctattggattattaggatttattgtatgagctcatcat
atattcactgtaggaatggatgtagatactcgagcatatttcacttcagc
tacaataattattgctgtaccaactggaattaaaatttttagttgattag
caactctttatggaactcaattaaattattctccagctactttatgagcc
ttaggatttgtattcttatttactgtaggaggattaactggagtagtttt
agctaattcatctattgatattattttacatgacacatactatgtagtag
ctcacttccattatgttctttcaataggagctgtatttgctattatagca
ggatttgtacattgattcccattatttactggattaaccttaaataataa
aatacta
>DR002 [organism=Chrysomya rufifacies], cytochrome oxidase subunit I (COI) gene, partial cds
ggacatcctggagcactaattggagatgatcaaatttataatgtaattgt
aacagctcatgcttttattataattttctttatagtaataccaattataa
ttggaggatttggaaattgactagtccctctaatactaggagccccagat
atggctttcccacgaataaataatataagtttttgacttttaccccctgc
actaactttactattagtaagtagtatagtagaaaatggagctggaacag
gatgaactgtttatccacctttatcatctaatattgcacatggtggagca
tcagttgatttagctattttttctttacacttagctggaatttcatcaat
tttaggagccgtaaattttattacaactgttattaatatacgatctacag
gaattacatttgatcgaatacctttatttgtatgatctgtagttattact
gctcttcttttattattatcattaccagtattagcaggtgcaattactat
attattaactgatcgaaatttaaatacttcattctttgatccagcaggag
ggggagaccctattttatatcaacacttattttgattctttggtcatcca
gaagtttatattttaattttacctggattcggaataatttctcatatcat
tagtcaagaatcaggaaaaaaggaaacctttggatctttaggaataattt
atgcaatattagctattggattattaggatttattgtatgagctcatcat
atattcactgtaggaatggatgtagatactcgagcatatttcacttcagc
tacaataattattgctgtaccaactggaattaaaatttttagttgattag
caactctttatggaactcaattaaattattctccagctactttatgagcc
ttaggatttgtattcttatttactgtaggaggattaactggagtagtttt
agctaattcatctattgatattattttacatgacacatactatgtagtag
ctcacttccattatgttctttcaataggagctgtatttgctattatagca
ggatttgtacattgattcccattatttactggattaaccttaaataataa
aatacta
>DR003 [organism=Chrysomya rufifacies], cytochrome oxidase subunit I (COI) gene, partial cds
ggacatcctggagcactaattggagatgatcaaatttataatgtaattgt
aacagctcatgcttttattataattttctttatagtaataccaattataa
ttggaggatttggaaattgactagtccctctaatactaggagccccagat
atggctttcccacgaataaataatataagtttttgacttttaccccctgc
actaactttactattagtaagtagtatagtagaaaatggagctggaacag
gatgaactgtttatccacctttatcatctaatattgcacatggtggagca
tcagttgatttagctattttttctttacacttagctggaatttcatcaat
tttaggggccgtaaattttattacaactgttattaatatacgatctacag
gaattacatttgatcgaatacctttatttgtatgatctgtagttattact
gctcttcttttattattatcattaccagtattagcaggtgcaattactat
attattaactgatcgaaatttaaatacttcattctttgatccagcaggag
ggggagaccctattttatatcaacacttattttgattctttggtcatcca
gaagtttatattttaattttacctggattcggaataatttctcatatcat
tagtcaagaatcaggaaaaaaggaaacctttggatctttaggaataattt
atgcaatattagctattggattattaggatttattgtatgagctcatcat
atattcactgtaggaatggatgtagatactcgagcatatttcacttcagc
tacaataattattgctgtaccaactggaattaaaatttttagttgattag
caactctttatggaactcaattaaattattctccagctactttatgagcc
ttaggatttgtattcttatttactgtaggaggattaactggagtagtttt
agctaattcatctattgatattattttacatgacacatactatgtagtag
ctcacttccattatgttctttcaataggagctgtatttgctattatagca
ggatttgtacattgattcccattatttactggattaaccttaaataataa
aatacta
>DR004 [organism=Chrysomya rufifacies], cytochrome oxidase subunit I (COI) gene, partial cds
ggacatcctggagcactaattggagatgatcaaatttataatgtaattgt
aacagctcatgcttttattataattttctttatagtaataccaattataa
ttggaggatttggaaattgactagtccctctaatactaggagccccagat
atggctttcccacgaataaataatataagtttttgacttttaccccctgc
actaactttactattagtaagtagtatagtagaaaatggagctggaacag
gatgaactgtttatccacctttatcatctaatattgcacatggtggagca
tcagttgatttagctattttttctttacacttagctggaatttcatcaat
tttaggggccgtaaattttattacaactgttattaatatacgatctacag
gaattacatttgatcgaatacctttatttgtatgatctgtagttattact
gctcttcttttattattatcattaccagtattagcaggtgcaattactat
attattaactgatcgaaatttaaatacttcattctttgatccagcaggag
ggggagaccctattttatatcaacacttattttgattctttggtcatcca
gaagtttatattttaattttacctggattcggaataatttctcatatcat
tagtcaagaatcaggaaaaaaggaaacctttggatctttaggaataattt
atgcaatattagctattggattattaggatttattgtatgagctcatcat
atattcactgtaggaatggatgtagatactcgagcatatttcacttcagc
tacaataattattgctgtaccaactggaattaaaatttttagttgattag
caactctttatggaactcaattaaattattctccagctactttatgagcc
ttaggatttgtattcttatttactgtaggaggattaactggagtagtttt
agctaattcatctattgatattattttacatgacacatactatgtagtag
ctcacttccattatgttctttcaataggagctgtatttgctattatagca
ggatttgtacattgattcccattatttactggattaaccttaaataataa
aatacta
>DR006 [organism=Chrysomya rufifacies], cytochrome oxidase subunit I (COI) gene, partial cds
ggacatcctggagcactaattggagatgatcaaatttataatgtaattgt
aacagctcatgcttttattataattttctttatagtaataccaattataa
ttggaggatttggaaattgactagtccctctaatactaggagccccagat
atggctttcccacgaataaataatataagtttttgacttttaccccctgc
actaactttactattagtaagtagtatagtagaaaatggagctggaacag
gatgaactgtttatccacctttatcatctaatattgcacatggtggagca
tcagttgatttagctattttttctttacacttagctggaatttcatcaat
tttaggggccgtaaattttattacaactgttattaatatacgatctacag
gaattacatttgatcgaatacctttatttgtatgatctgtagttattact
gctcttcttttattattatcattaccagtattagcaggtgcaattactat
attattaactgatcgaaatttaaatacttcattctttgatccagcaggag
ggggagaccctattttatatcaacacttattttgattctttggtcatcca
gaagtttatattttaattttacctggattcggaataatttctcatatcat
tagtcaagaatcaggaaaaaaggaaacctttggatctttaggaataattt
atgcaatattagctattggattattaggatttattgtatgagctcatcat
atattcactgtaggaatggatgtagatactcgagcatatttcacttcagc
tacaataattattgctgtaccaactggaattaaaatttttagttgattag
caactctttatggaactcaattaaattattctccagctactttatgagcc
ttaggatttgtattcttatttactgtaggaggattaactggagtagtttt
agctaattcatctattgatattattttacatgacacatactatgtagtag
ctcacttccattatgttctttcaataggagctgtatttgctattatagca
ggatttgtacattgattcccattatttactggattaaccttaaataataa
aatacta
>DR007 [organism=Chrysomya rufifacies], cytochrome oxidase subunit I (COI) gene, partial cds
ggacatcctggagcactaattggagatgatcaaatttataatgtaattgt
aacagctcatgcttttattataattttctttatagtaataccaattataa
ttggaggatttggaaattgactagtccctctaatactaggagccccagat
atggctttcccacgaataaataatataagtttttgacttttaccccctgc
actaactttactattagtaagtagtatagtagaaaatggagctggaacag
gatgaactgtttatccacctttatcatctaatattgcacatggtggagca
tcagttgatttagctattttttctttacacttagctggaatttcatcaat
tttaggggccgtaaattttattacaactgttattaatatacgatctacag
gaattacatttgatcgaatacctttatttgtatgatctgtagttattact
gctcttcttttattattatcattaccagtattagcaggtgcaattactat
attattaactgatcgaaatttaaatacttcattctttgatccagcaggag
ggggagaccctattttatatcaacacttattttgattctttggtcatcca
gaagtttatattttaattttacctggattcggaataatttctcatatcat
tagtcaagaatcaggaaaaaaggaaacctttggatctttaggaataattt
atgcaatattagctattggattattaggatttattgtatgagctcatcat
atattcactgtaggaatggatgtagatactcgagcatatttcacttcagc
tacaataattattgctgtaccaactggaattaaaatttttagttgattag
caactctttatggaactcaattaaattattctccagctactttatgagcc
ttaggatttgtattcttatttactgtaggaggattaactggagtagtttt
agctaattcatctattgatattattttacatgacacatactatgtagtag
ctcacttccattatgttctttcaataggagctgtatttgctattatagca
ggatttgtacattgattcccattatttactggattaaccttaaataataa
aatacta
>DR008 [organism=Chrysomya rufifacies], cytochrome oxidase subunit I (COI) gene, partial cds
ggacatcctggagcactaattggagatgatcaaatttataatgtaattgt
aacagctcatgcttttattataattttctttatagtaataccaattataa
ttggaggatttggaaattgactagtccctctaatactaggagccccagat
atggctttcccacgaataaataatataagtttttgacttttaccccctgc
actaactttactattagtaagtagtatagtagaaaatggagctggaacag
gatgaactgtttatccacctttatcatctaatattgcacatggtggagca
tcagttgatttagctattttttctttacacttagctggaatttcatcaat
tttaggggccgtaaattttattacaactgttattaatatacgatctacag
gaattacatttgatcgaatacctttatttgtatgatctgtagttattact
gctcttcttttattattatcattaccagtattagcaggtgcaattactat
attattaactgatcgaaatttaaatacttcattctttgatccagcaggag
ggggagaccctattttatatcaacacttattttgattctttggtcatcca
gaagtttatattttaattttacctggattcggaataatttctcatatcat
tagtcaagaatcaggaaaaaaggaaacctttggatctttaggaataattt
atgcaatattagctattggattattaggatttattgtatgagctcatcat
atattcactgtaggaatggatgtagatactcgagcatatttcacttcagc
tacaataattattgctgtaccaactggaattaaaatttttagttgattag
caactctttatggaactcaattaaattattctccagctactttatgagcc
ttaggatttgtattcttatttactgtaggaggattaactggagtagtttt
agctaattcatctattgatattattttacatgacacatactatgtagtag
ctcacttccattatgttctttcaataggagctgtatttgctattatagca
ggatttgtacattgattcccattatttactggattaaccttaaataataa
aatacta
>DR016 [organism=Chrysomya rufifacies], cytochrome oxidase subunit I (COI) gene, partial cds
ggacatcctggagcactaattggagatgatcaaatttataatgtaattgt
aacagctcatgcttttattataattttctttatagtaataccaattataa
ttggaggatttggaaattgactagtccctctaatactaggagccccagat
atggctttcccacgaataaataatataagtttttgacttttaccccctgc
actaactttactattagtaagtagtatagtagaaaatggagctggaacag
gatgaactgtttatccacctttatcatctaatattgcacatggtggagca
tcagttgatttagctattttttctttacacttagctggaatttcatcaat
tttaggggccgtaaattttattacaactgttattaatatacgatctacag
gaattacatttgatcgaatacctttatttgtatgatctgtagttattact
gctcttcttttattattatcattaccagtattagcaggtgcaattactat
attattaactgatcgaaatttaaatacttcattctttgatccagcaggag
ggggagaccctattttatatcaacacttattttgattctttggtcatcca
gaagtttatattttaattttacctggattcggaataatttctcatatcat
tagtcaagaatcaggaaaaaaggaaacctttggatctttaggaataattt
atgcaatattagctattggattattaggatttattgtatgagctcatcat
atattcactgtaggaatggatgtagatactcgagcatatttcacttcagc
tacaataattattgctgtaccaactggaattaaaatttttagttgattag
caactctttatggaactcaattaaattattctccagctactttatgagcc
ttaggatttgtattcttatttactgtaggaggattaactggagtagtttt
agctaattcatctattgatattattttacatgacacatactatgtagtag
ctcacttccattatgttctttcaataggagctgtatttgctattatagca
ggatttgtacattgattcccattatttactggattaaccttaaataataa
aatacta
>DR036 [organism=Chrysomya rufifacies], cytochrome oxidase subunit I (COI) gene, partial cds
ggacatcctggagcactaattggagatgatcaaatttataatgtaattgt
aacagctcatgcttttattataattttctttatagtaataccaattataa
ttggaggatttggaaattgactagtccctctaatactaggagccccagat
atggctttcccacgaataaataatataagtttttgacttttaccccctgc
actaactttactattagtaagtagtatagtagaaaatggagctggaacag
gatgaactgtttatccacctttatcatctaatattgcacatggtggagca
tcagttgatttagctattttttctttacacttagctggaatttcatcaat
tttaggggccgtaaattttattacaactgttattaatatacgatctacag
gaattacatttgatcgaatacctttatttgtatgatctgtagttattact
gctcttcttttattattatcattaccagtattagcaggtgcaattactat
attattaactgatcgaaatttaaatacttcattctttgatccagcaggag
ggggagaccctattttatatcaacacttattttgattctttggtcatcca
gaagtttatattttaattttacctggattcggaataatttctcatatcat
tagtcaagaatcaggaaaaaaggaaacctttggatctttaggaataattt
atgcaatattagctattggattattaggatttattgtatgagctcatcat
atattcactgtaggaatggatgtagatactcgagcatatttcacttcagc
tacaataattattgctgtaccaactggaattaaaatttttagttgattag
caactctttatggaactcaattaaattattctccagctactttatgagcc
ttaggatttgtattcttatttactgtaggaggattaactggagtagtttt
agctaattcatctattgatattattttacatgacacatactatgtagtag
ctcacttccattatgttctttcaataggagctgtatttgctattatagca
ggatttgtacattgattcccattatttactggattaaccttaaataataa
aatacta
>DR037 [organism=Chrysomya rufifacies], cytochrome oxidase subunit I (COI) gene, partial cds
ggacatcctggagcactaattggagatgatcaaatttataatgtaattgt
aacagctcatgcttttattataattttctttatagtaataccaattataa
ttggaggatttggaaattgactagtccctctaatactaggagccccagat
atggctttcccacgaataaataatataagtttttgacttttaccccctgc
actaactttactattagtaagtagtatagtagaaaatggagctggaacag
gatgaactgtttatccacctttatcatctaatattgcacatggtggagca
tcagttgatttagctattttttctttacacttagctggaatttcatcaat
tttaggggccgtaaattttattacaactgttattaatatacgatctacag
gaattacatttgatcgaatacctttatttgtatgatctgtagttattact
gctcttcttttattattatcattaccagtattagcaggtgcaattactat
attattaactgatcgaaatttaaatacttcattctttgatccagcaggag
ggggagaccctattttatatcaacacttattttgattctttggtcatcca
gaagtttatattttaattttacctggattcggaataatttctcatatcat
tagtcaagaatcaggaaaaaaggaaacctttggatctttaggaataattt
atgcaatattagctattggattattaggatttattgtatgagctcatcat
atattcactgtaggaatggatgtagatactcgagcatatttcacttcagc
tacaataattattgctgtaccaactggaattaaaatttttagttgattag
caactctttatggaactcaattaaattattctccagctactttatgagcc
ttaggatttgtattcttatttactgtaggaggattaactggagtagtttt
agctaattcatctattgatattattttacatgacacatactatgtagtag
ctcacttccattatgttctttcaataggagctgtatttgctattatagca
ggatttgtacattgattcccattatttactggattaaccttaaataataa
aatacta
>DR038 [organism=Chrysomya rufifacies], cytochrome oxidase subunit I (COI) gene, partial cds
ggacatcctggagcactaattggagatgatcaaatttataatgtaattgt
aacagctcatgcttttattataattttctttatagtaataccaattataa
ttggaggatttggaaattgactagtccctctaatactaggagccccagat
atggctttcccacgaataaataatataagtttttgacttttaccccctgc
actaactttactattagtaagtagtatagtagaaaatggagctggaacag
gatgaactgtttatccacctttatcatctaatattgcacatggtggagca
tcagttgatttagctattttttctttacacttagctggaatttcatcaat
tttaggggccgtaaattttattacaactgttattaatatacgatctacag
gaattacatttgatcgaatacctttatttgtatgatctgtagttattact
gctcttcttttattattatcattaccagtattagcaggtgcaattactat
attattaactgatcgaaatttaaatacttcattctttgatccagcaggag
ggggagaccctattttatatcaacacttattttgattctttggtcatcca
gaagtttatattttaattttacctggattcggaataatttctcatatcat
tagtcaagaatcaggaaaaaaggaaacctttggatctttaggaataattt
atgcaatattagctattggattattaggatttattgtatgagctcatcat
atattcactgtaggaatggatgtagatactcgagcatatttcacttcagc
tacaataattattgctgtaccaactggaattaaaatttttagttgattag
caactctttatggaactcaattaaattattctccagctactttatgagcc
ttaggatttgtattcttatttactgtaggaggattaactggagtagtttt
agctaattcatctattgatattattttacatgacacatactatgtagtag
ctcacttccattatgttctttcaataggagctgtatttgctattatagca
ggatttgtacattgattcccattatttactggattaaccttaaataataa
aatacta
>DR039 [organism=Chrysomya rufifacies], cytochrome oxidase subunit I (COI) gene, partial cds
ggacatcctggagcactaattggagatgatcaaatttataatgtaattgt
aacagctcatgcttttattataattttctttatagtaataccaattataa
ttggaggatttggaaattgactagtccctctaatactaggagccccagat
atggctttcccacgaataaataatataagtttttgacttttaccccctgc
actaactttactattagtaagtagtatagtagaaaatggagctggaacag
gatgaactgtttatccacctttatcatctaatattgcacatggtggagca
tcagttgatttagctattttttctttacacttagctggaatttcatcaat
tttaggggccgtaaattttattacaactgttattaatatacgatctacag
gaattacatttgatcgaatacctttatttgtatgatctgtagttattact
gctcttcttttattattatcattaccagtattagcaggtgcaattactat
attattaactgatcgaaatttaaatacttcattctttgatccagcaggag
ggggagaccctattttatatcaacacttattttgattctttggtcatcca
gaagtttatattttaattttacctggattcggaataatttctcatatcat
tagtcaagaatcaggaaaaaaggaaacctttggatctttaggaataattt
atgcaatattagctattggattattaggatttattgtatgagctcatcat
atattcactgtaggaatggatgtagatactcgagcatatttcacttcagc
tacaataattattgctgtaccaactggaattaaaatttttagttgattag
caactctttatggaactcaattaaattattctccagctactttatgagcc
ttaggatttgtattcttatttactgtaggaggattaactggagtagtttt
agctaattcatctattgatattattttacatgacacatactatgtagtag
ctcacttccattatgttctttcaataggagctgtatttgctattatagca
ggatttgtacattgattcccattatttactggattaaccttaaataataa
aatacta
>DR070 [organism=Chrysomya rufifacies], cytochrome oxidase subunit I (COI) gene, partial cds
ggacatcctggagcactaattggagatgatcaaatttataatgtaattgt
aacagctcatgcttttattataattttctttatagtaataccaattataa
ttggaggatttggaaattgactagtccctctaatactaggagccccagat
atggctttcccacgaataaataatataagtttttgacttttaccccctgc
actaactttactattagtaagtagtatagtagaaaatggagctggaacag
gatgaactgtttatccacctttatcatctaatattgcacatggtggagca
tcagttgatttagctattttttctttacacttagctggaatttcatcaat
tttaggggccgtaaattttattacaactgttattaatatacgatctacag
gaattacatttgatcgaatacctttatttgtatgatctgtagttattact
gctcttcttttattattatcattaccagtattagcaggtgcaattactat
attattaactgatcgaaatttaaatacttcattctttgatccagcaggag
ggggagaccctattttatatcaacacttattttgattctttggtcatcca
gaagtttatattttaattttacctggattcggaataatttctcatatcat
tagtcaagaatcaggaaaaaaggaaacctttggatctttaggaataattt
atgcaatattagctattggattattaggatttattgtatgagctcatcat
atattcactgtaggaatggatgtagatactcgagcatatttcacttcagc
tacaataattattgctgtaccaactggaattaaaatttttagttgattag
caactctttatggaactcaattaaattattctccagctactttatgagcc
ttaggatttgtattcttatttactgtaggaggattaactggagtagtttt
agctaattcatctattgatattattttacatgacacatactatgtagtag
ctcacttccattatgttctttcaataggagctgtatttgctattatagca
ggatttgtacattgattcccattatttactggattaaccttaaataataa
aatacta
>DR071 [organism=Chrysomya rufifacies], cytochrome oxidase subunit I (COI) gene, partial cds
ggacatcctggagcactaattggagatgatcaaatttataatgtaattgt
aacagctcatgcttttattataattttctttatagtaataccaattataa
ttggaggatttggaaattgactagtccctctaatactaggagccccagat
atggctttcccacgaataaataatataagtttttgacttttaccccctgc
actaactttactattagtaagtagtatagtagaaaatggagctggaacag
gatgaactgtttatccacctttatcatctaatattgcacatggtggagca
tcagttgatttagctattttttctttacacttagctggaatttcatcaat
tttaggggccgtaaattttattacaactgttattaatatacgatctacag
gaattacatttgatcgaatacctttatttgtatgatctgtagttattact
gctcttcttttattattatcattaccagtattagcaggtgcaattactat
attattaactgatcgaaatttaaatacttcattctttgatccagcaggag
ggggagaccctattttatatcaacacttattttgattctttggtcatcca
gaagtttatattttaattttacctggattcggaataatttctcatatcat
tagtcaagaatcaggaaaaaaggaaacctttggatctttaggaataattt
atgcaatattagctattggattattaggatttattgtatgagctcatcat
atattcactgtaggaatggatgtagatactcgagcatatttcacttcagc
tacaataattattgctgtaccaactggaattaaaatttttagttgattag
caactctttatggaactcaattaaattattctccagctactttatgagcc
ttaggatttgtattcttatttactgtaggaggattaactggagtagtttt
agctaattcatctattgatattattttacatgacacatactatgtagtag
ctcacttccattatgttctttcaataggagctgtatttgctattatagca
ggatttgtacattgattcccattatttactggattaaccttaaataataa
aatacta
>DR093 [organism=Chrysomya rufifacies], cytochrome oxidase subunit I (COI) gene, partial cds
ggacatcctggagcactaattggagatgatcaaatttataatgtaattgt
aacagctcatgcttttattataattttctttatagtaataccaattataa
ttggaggatttggaaattgactagtccctctaatactaggagccccagat
atggctttcccacgaataaataatataagtttttgacttttaccccctgc
actaactttactattagtaagtagtatagtagaaaatggagctggaacag
gatgaactgtttatccacctttatcatctaatattgcacatggtggagca
tcagttgatttagctattttttctttacacttagctggaatttcatcaat
tttaggggccgtaaattttattacaactgttattaatatacgatctacag
gaattacatttgatcgaatacctttatttgtatgatctgtagttattact
gctcttcttttattattatcattaccagtattagcaggtgcaattactat
attattaactgatcgaaatttaaatacttcattctttgatccagcaggag
ggggagaccctattttatatcaacacttattttgattctttggtcatcca
gaagtttatattttaattttacctggattcggaataatttctcatatcat
tagtcaagaatcaggaaaaaaggaaacctttggatctttaggaataattt
atgcaatattagctattggattattaggatttattgtatgagctcatcat
atattcactgtaggaatggatgtagatactcgagcatatttcacttcagc
tacaataattattgctgtaccaactggaattaaaatttttagttgattag
caactctttatggaactcaattaaattattctccagctactttatgagcc
ttaggatttgtattcttatttactgtaggaggattaactggagtagtttt
agctaattcatctattgatattattttacatgacacatactatgtagtag
ctcacttccattatgttctttcaataggagctgtatttgctattatagca
ggatttgtacattgattcccattatttactggattaaccttaaataataa
aatacta
>DR094 [organism=Chrysomya rufifacies], cytochrome oxidase subunit I (COI) gene, partial cds
ggacatcctggagcactaattggagatgatcaaatttataatgtaattgt
aacagctcatgcttttattataattttctttatagtaataccaattataa
ttggaggatttggaaattgactagtccctctaatactaggagccccagat
atggctttcccacgaataaataatataagtttttgacttttaccccctgc
actaactttactattagtaagtagtatagtagaaaatggagctggaacag
gatgaactgtttatccacctttatcatctaatattgcacatggtggagca
tcagttgatttagctattttttctttacacttagctggaatttcatcaat
tttaggggccgtaaattttattacaactgttattaatatacgatctacag
gaattacatttgatcgaatacctttatttgtatgatctgtagttattact
gctcttcttttattattatcattaccagtattagcaggtgcaattactat
attattaactgatcgaaatttaaatacttcattctttgatccagcaggag
ggggagaccctattttatatcaacacttattttgattctttggtcatcca
gaagtttatattttaattttacctggattcggaataatttctcatatcat
tagtcaagaatcaggaaaaaaggaaacctttggatctttaggaataattt
atgcaatattagctattggattattaggatttattgtatgagctcatcat
atattcactgtaggaatggatgtagatactcgagcatatttcacttcagc
tacaataattattgctgtaccaactggaattaaaatttttagttgattag
caactctttatggaactcaattaaattattctccagctactttatgagcc
ttaggatttgtattcttatttactgtaggaggattaactggagtagtttt
agctaattcatctattgatattattttacatgacacatactatgtagtag
ctcacttccattatgttctttcaataggagctgtatttgctattatagca
ggatttgtacattgattcccattatttactggattaaccttaaataataa
aatacta
>DR095 [organism=Chrysomya rufifacies], cytochrome oxidase subunit I (COI) gene, partial cds
ggacatcctggagcactaattggagatgatcaaatttataatgtaattgt
aacagctcatgcttttattataattttctttatagtaataccaattataa
ttggaggatttggaaattgactagtccctctaatactaggagccccagat
atggctttcccacgaataaataatataagtttttgacttttaccccctgc
actaactttactattagtaagtagtatagtagaaaatggagctggaacag
gatgaactgtttatccacctttatcatctaatattgcacatggtggagca
tcagttgatttagctattttttctttacacttagctggaatttcatcaat
tttaggggccgtaaattttattacaactgttattaatatacgatctacag
gaattacatttgatcgaatacctttatttgtatgatctgtagttattact
gctcttcttttattattatcattaccagtattagcaggtgcaattactat
attattaactgatcgaaatttaaatacttcattctttgatccagcaggag
ggggagaccctattttatatcaacacttattttgattctttggtcatcca
gaagtttatattttaattttacctggattcggaataatttctcatatcat
tagtcaagaatcaggaaaaaaggaaacctttggatctttaggaataattt
atgcaatattagctattggattattaggatttattgtatgagctcatcat
atattcactgtaggaatggatgtagatactcgagcatatttcacttcagc
tacaataattattgctgtaccaactggaattaaaatttttagttgattag
caactctttatggaactcaattaaattattctccagctactttatgagcc
ttaggatttgtattcttatttactgtaggaggattaactggagtagtttt
agctaattcatctattgatattattttacatgacacatactatgtagtag
ctcacttccattatgttctttcaataggagctgtatttgctattatagca
ggatttgtacattgattcccattatttactggattaaccttaaataataa
aatacta
>DR096 [organism=Chrysomya rufifacies], cytochrome oxidase subunit I (COI) gene, partial cds
ggacatcctggagcactaattggagatgatcaaatttataatgtaattgt
aacagctcatgcttttattataattttctttatagtaataccaattataa
ttggaggatttggaaattgactagtccctctaatactaggagccccagat
atggctttcccacgaataaataatataagtttttgacttttaccccctgc
actaactttactattagtaagtagtatagtagaaaatggagctggaacag
gatgaactgtttatccacctttatcatctaatattgcacatggtggagca
tcagttgatttagctattttttctttacacttagctggaatttcatcaat
tttaggggccgtaaattttattacaactgttattaatatacgatctacag
gaattacatttgatcgaatacctttatttgtatgatctgtagttattact
gctcttcttttattattatcattaccagtattagcaggtgcaattactat
attattaactgatcgaaatttaaatacttcattctttgatccagcaggag
ggggagaccctattttatatcaacacttattttgattctttggtcatcca
gaagtttatattttaattttacctggattcggaataatttctcatatcat
tagtcaagaatcaggaaaaaaggaaacctttggatctttaggaataattt
atgcaatattagctattggattattaggatttattgtatgagctcatcat
atattcactgtaggaatggatgtagatactcgagcatatttcacttcagc
tacaataattattgctgtaccaactggaattaaaatttttagttgattag
caactctttatggaactcaattaaattattctccagctactttatgagcc
ttaggatttgtattcttatttactgtaggaggattaactggagtagtttt
agctaattcatctattgatattattttacatgacacatactatgtagtag
ctcacttccattatgttctttcaataggagctgtatttgctattatagca
ggatttgtacattgattcccattatttactggattaaccttaaataataa
aatacta
>DR097 [organism=Chrysomya rufifacies], cytochrome oxidase subunit I (COI) gene, partial cds
ggacatcctggagcactaattggagatgatcaaatttataatgtaattgt
aacagctcatgcttttattataattttctttatagtaataccaattataa
ttggaggatttggaaattgactagtccctctaatactaggagccccagat
atggctttcccacgaataaataatataagtttttgacttttaccccctgc
actaactttactattagtaagtagtatagtagaaaatggagctggaacag
gatgaactgtttatccacctttatcatctaatattgcacatggtggagca
tcagttgatttagctattttttctttacacttagctggaatttcatcaat
tttaggggccgtaaattttattacaactgttattaatatacgatctacag
gaattacatttgatcgaatacctttatttgtatgatctgtagttattact
gctcttcttttattattatcattaccagtattagcaggtgcaattactat
attattaactgatcgaaatttaaatacttcattctttgatccagcaggag
ggggagaccctattttatatcaacacttattttgattctttggtcatcca
gaagtttatattttaattttacctggattcggaataatttctcatatcat
tagtcaagaatcaggaaaaaaggaaacctttggatctttaggaataattt
atgcaatattagctattggattattaggatttattgtatgagctcatcat
atattcactgtaggaatggatgtagatactcgagcatatttcacttcagc
tacaataattattgctgtaccaactggaattaaaatttttagttgattag
caactctttatggaactcaattaaattattctccagctactttatgagcc
ttaggatttgtattcttatttactgtaggaggattaactggagtagtttt
agctaattcatctattgatattattttacatgacacatactatgtagtag
ctcacttccattatgttctttcaataggagctgtatttgctattatagca
ggatttgtacattgattcccattatttactggattaaccttaaataataa
aatacta
>DR098 [organism=Chrysomya rufifacies], cytochrome oxidase subunit I (COI) gene, partial cds
ggacatcctggagcactaattggagatgatcaaatttataatgtaattgt
aacagctcatgcttttattataattttctttatagtaataccaattataa
ttggaggatttggaaattgactagtccctctaatactaggagccccagat
atggctttcccacgaataaataatataagtttttgacttttaccccctgc
actaactttactattagtaagtagtatagtagaaaatggagctggaacag
gatgaactgtttatccacctttatcatctaatattgcacatggtggagca
tcagttgatttagctattttttctttacacttagctggaatttcatcaat
tttaggggccgtaaattttattacaactgttattaatatacgatctacag
gaattacatttgatcgaatacctttatttgtatgatctgtagttattact
gctcttcttttattattatcattaccagtattagcaggtgcaattactat
attattaactgatcgaaatttaaatacttcattctttgatccagcaggag
ggggagaccctattttatatcaacacttattttgattctttggtcatcca
gaagtttatattttaattttacctggattcggaataatttctcatatcat
tagtcaagaatcaggaaaaaaggaaacctttggatctttaggaataattt
atgcaatattagctattggattattaggatttattgtatgagctcatcat
atattcactgtaggaatggatgtagatactcgagcatatttcacttcagc
tacaataattattgctgtaccaactggaattaaaatttttagttgattag
caactctttatggaactcaattaaattattctccagctactttatgagcc
ttaggatttgtattcttatttactgtaggaggattaactggagtagtttt
agctaattcatctattgatattattttacatgacacatactatgtagtag
ctcacttccattatgttctttcaataggagctgtatttgctattatagca
ggatttgtacattgattcccattatttactggattaaccttaaataataa
aatacta
>DR099 [organism=Chrysomya rufifacies], cytochrome oxidase subunit I (COI) gene, partial cds
ggacatcctggagcactaattggagatgatcaaatttataatgtaattgt
aacagctcatgcttttattataattttctttatagtaataccaattataa
ttggaggatttggaaattgactagtccctctaatactaggagccccagat
atggctttcccacgaataaataatataagtttttgacttttaccccctgc
actaactttactattagtaagtagtatagtagaaaatggagctggaacag
gatgaactgtttatccacctttatcatctaatattgcacatggtggagca
tcagttgatttagctattttttctttacacttagctggaatttcatcaat
tttaggggccgtaaattttattacaactgttattaatatacgatctacag
gaattacatttgatcgaatacctttatttgtatgatctgtagttattact
gctcttcttttattattatcattaccagtattagcaggtgcaattactat
attattaactgatcgaaatttaaatacttcattctttgatccagcaggag
ggggagaccctattttatatcaacacttattttgattctttggtcatcca
gaagtttatattttaattttacctggattcggaataatttctcatatcat
tagtcaagaatcaggaaaaaaggaaacctttggatctttaggaataattt
atgcaatattagctattggattattaggatttattgtatgagctcatcat
atattcactgtaggaatggatgtagatactcgagcatatttcacttcagc
tacaataattattgctgtaccaactggaattaaaatttttagttgattag
caactctttatggaactcaattaaattattctccagctactttatgagcc
ttaggatttgtattcttatttactgtaggaggattaactggagtagtttt
agctaattcatctattgatattattttacatgacacatactatgtagtag
ctcacttccattatgttctttcaataggagctgtatttgctattatagca
ggatttgtacattgattcccattatttactggattaaccttaaataataa
aatacta
>DR100 [organism=Chrysomya rufifacies], cytochrome oxidase subunit I (COI) gene, partial cds
ggacatcctggagcactaattggagatgatcaaatttataatgtaattgt
aacagctcatgcttttattataattttctttatagtaataccaattataa
ttggaggatttggaaattgactagtccctctaatactaggagccccagat
atggctttcccacgaataaataatataagtttttgacttttaccccctgc
actaactttactattagtaagtagtatagtagaaaatggagctggaacag
gatgaactgtttatccacctttatcatctaatattgcacatggtggagca
tcagttgatttagctattttttctttacacttagctggaatttcatcaat
tttaggggccgtaaattttattacaactgttattaatatacgatctacag
gaattacatttgatcgaatacctttatttgtatgatctgtagttattact
gctcttcttttattattatcattaccagtattagcaggtgcaattactat
attattaactgatcgaaatttaaatacttcattctttgatccagcaggag
ggggagaccctattttatatcaacacttattttgattctttggtcatcca
gaagtttatattttaattttacctggattcggaataatttctcatatcat
tagtcaagaatcaggaaaaaaggaaacctttggatctttaggaataattt
atgcaatattagctattggattattaggatttattgtatgagctcatcat
atattcactgtaggaatggatgtagatactcgagcatatttcacttcagc
tacaataattattgctgtaccaactggaattaaaatttttagttgattag
caactctttatggaactcaattaaattattctccagctactttatgagcc
ttaggatttgtattcttatttactgtaggaggattaactggagtagtttt
agctaattcatctattgatattattttacatgacacatactatgtagtag
ctcacttccattatgttctttcaataggagctgtatttgctattatagca
ggatttgtacattgattcccattatttactggattaaccttaaataataa
aatacta
>DR132 [organism=Chrysomya rufifacies], cytochrome oxidase subunit I (COI) gene, partial cds
ggacatcctggagcactaattggagatgatcaaatttataatgtaattgt
aacagctcatgcttttattataattttctttatagtaataccaattataa
ttggaggatttggaaattgactagtccctctaatactaggagccccagat
atggctttcccacgaataaataatataagtttttgacttttaccccctgc
actaactttactattagtaagtagtatagtagaaaatggagctggaacag
gatgaactgtttatccacctttatcatctaatattgcacatggtggagca
tcagttgatttagctattttttctttacacttagctggaatttcatcaat
tttaggggccgtaaattttattacaactgttattaatatacgatctacag
gaattacatttgatcgaatacctttatttgtatgatctgtagttattact
gctcttcttttattattatcattaccagtattagcaggtgcaattactat
attattaactgatcgaaatttaaatacttcattctttgatccagcaggag
ggggagaccctattttatatcaacacttattttgattctttggtcatcca
gaagtttatattttaattttacctggattcggaataatttctcatatcat
tagtcaagaatcaggaaaaaaggaaacctttggatctttaggaataattt
atgcaatattagctattggattattaggatttattgtatgagctcatcat
atattcactgtaggaatggatgtagatactcgagcatatttcacttcagc
tacaataattattgctgtaccaactggaattaaaatttttagttgattag
caactctttatggaactcaattaaattattctccagctactttatgagcc
ttaggatttgtattcttatttactgtaggaggattaactggagtagtttt
agctaattcatctattgatattattttacatgacacatactatgtagtag
ctcacttccattatgttctttcaataggagctgtatttgctattatagca
ggatttgtacattgattcccattatttactggattaaccttaaataataa
aatacta
>DR133 [organism=Chrysomya rufifacies], cytochrome oxidase subunit I (COI) gene, partial cds
ggacatcctggagcactaattggagatgatcaaatttataatgtaattgt
aacagctcatgcttttattataattttctttatagtaataccaattataa
ttggaggatttggaaattgactagtccctctaatactaggagccccagat
atggctttcccacgaataaataatataagtttttgacttttaccccctgc
actaactttactattagtaagtagtatagtagaaaatggagctggaacag
gatgaactgtttatccacctttatcatctaatattgcacatggtggagca
tcagttgatttagctattttttctttacacttagctggaatttcatcaat
tttaggggccgtaaattttattacaactgttattaatatacgatctacag
gaattacatttgatcgaatacctttatttgtatgatctgtagttattact
gctcttcttttattattatcattaccagtattagcaggtgcaattactat
attattaactgatcgaaatttaaatacttcattctttgatccagcaggag
ggggagaccctattttatatcaacacttattttgattctttggtcatcca
gaagtttatattttaattttacctggattcggaataatttctcatatcat
tagtcaagaatcaggaaaaaaggaaacctttggatctttaggaataattt
atgcaatattagctattggattattaggatttattgtatgagctcatcat
atattcactgtaggaatggatgtagatactcgagcatatttcacttcagc
tacaataattattgctgtaccaactggaattaaaatttttagttgattag
caactctttatggaactcaattaaattattctccagctactttatgagcc
ttaggatttgtattcttatttactgtaggaggattaactggagtagtttt
agctaattcatctattgatattattttacatgacacatactatgtagtag
ctcacttccattatgttctttcaataggagctgtatttgctattatagca
ggatttgtacattgattcccattatttactggattaaccttaaataataa
aatacta
>DR135 [organism=Chrysomya rufifacies], cytochrome oxidase subunit I (COI) gene, partial cds
ggacatcctggagcactaattggagatgatcaaatttataatgtaattgt
aacagctcatgcttttattataattttctttatagtaataccaattataa
ttggaggatttggaaattgactagtccctctaatactaggagccccagat
atggctttcccacgaataaataatataagtttttgacttttaccccctgc
actaactttactattagtaagtagtatagtagaaaatggagctggaacag
gatgaactgtttatccacctttatcatctaatattgcacatggtggagca
tcagttgatttagctattttttctttacacttagctggaatttcatcaat
tttaggggccgtaaattttattacaactgttattaatatacgatctacag
gaattacatttgatcgaatacctttatttgtatgatctgtagttattact
gctcttcttttattattatcattaccagtattagcaggtgcaattactat
attattaactgatcgaaatttaaatacttcattctttgatccagcaggag
ggggagaccctattttatatcaacacttattttgattctttggtcatcca
gaagtttatattttaattttacctggattcggaataatttctcatatcat
tagtcaagaatcaggaaaaaaggaaacctttggatctttaggaataattt
atgcaatattagctattggattattaggatttattgtatgagctcatcat
atattcactgtaggaatggatgtagatactcgagcatatttcacttcagc
tacaataattattgctgtaccaactggaattaaaatttttagttgattag
caactctttatggaactcaattaaattattctccagctactttatgagcc
ttaggatttgtattcttatttactgtaggaggattaactggagtagtttt
agctaattcatctattgatattattttacatgacacatactatgtagtag
ctcacttccattatgttctttcaataggagctgtatttgctattatagca
ggatttgtacattgattcccattatttactggattaaccttaaataataa
aatacta
>DR150 [organism=Chrysomya rufifacies], cytochrome oxidase subunit I (COI) gene, partial cds
ggacatcctggagcactaattggagatgatcaaatttataatgtaattgt
aacagctcatgcttttattataattttctttatagtaataccaattataa
ttggaggatttggaaattgactagtccctctaatactaggagccccagat
atggctttcccacgaataaataatataagtttttgacttttaccccctgc
actaactttactattagtaagtagtatagtagaaaatggagctggaacag
gatgaactgtttatccacctttatcatctaatattgcacatggtggagca
tcagttgatttagctattttttctttacacttagctggaatttcatcaat
tttaggggccgtaaattttattacaactgttattaatatacgatctacag
gaattacatttgatcgaatacctttatttgtatgatctgtagttattact
gctcttcttttattattatcattaccagtattagcaggtgcaattactat
attattaactgatcgaaatttaaatacttcattctttgatccagcaggag
ggggagaccctattttatatcaacacttattttgattctttggtcatcca
gaagtttatattttaattttacctggattcggaataatttctcatatcat
tagtcaagaatcaggaaaaaaggaaacctttggatctttaggaataattt
atgcaatattagctattggattattaggatttattgtatgagctcatcat
atattcactgtaggaatggatgtagatactcgagcatatttcacttcagc
tacaataattattgctgtaccaactggaattaaaatttttagttgattag
caactctttatggaactcaattaaattattctccagctactttatgagcc
ttaggatttgtattcttatttactgtaggaggattaactggagtagtttt
agctaattcatctattgatattattttacatgacacatactatgtagtag
ctcacttccattatgttctttcaataggagctgtatttgctattatagca
ggatttgtacattgattcccattatttactggattaaccttaaataataa
aatacta
>DR151 [organism=Chrysomya rufifacies], cytochrome oxidase subunit I (COI) gene, partial cds
ggacatcctggagcactaattggagatgatcaaatttataatgtaattgt
aacagctcatgcttttattataattttctttatagtaataccaattataa
ttggaggatttggaaattgactagtccctctaatactaggagccccagat
atggctttcccacgaataaataatataagtttttgacttttaccccctgc
actaactttactattagtaagtagtatagtagaaaatggagctggaacag
gatgaactgtttatccacctttatcatctaatattgcacatggtggagca
tcagttgatttagctattttttctttacacttagctggaatttcatcaat
tttaggggccgtaaattttattacaactgttattaatatacgatctacag
gaattacatttgatcgaatacctttatttgtatgatctgtagttattact
gctcttcttttattattatcattaccagtattagcaggtgcaattactat
attattaactgatcgaaatttaaatacttcattctttgatccagcaggag
ggggagaccctattttatatcaacacttattttgattctttggtcatcca
gaagtttatattttaattttacctggattcggaataatttctcatatcat
tagtcaagaatcaggaaaaaaggaaacctttggatctttaggaataattt
atgcaatattagctattggattattaggatttattgtatgagctcatcat
atattcactgtaggaatggatgtagatactcgagcatatttcacttcagc
tacaataattattgctgtaccaactggaattaaaatttttagttgattag
caactctttatggaactcaattaaattattctccagctactttatgagcc
ttaggatttgtattcttatttactgtaggaggattaactggagtagtttt
agctaattcatctattgatattattttacatgacacatactatgtagtag
ctcacttccattatgttctttcaataggagctgtatttgctattatagca
ggatttgtacattgattcccattatttactggattaaccttaaataataa
aatacta
>DR152 [organism=Chrysomya rufifacies], cytochrome oxidase subunit I (COI) gene, partial cds
ggacatcctggagcactaattggagatgatcaaatttataatgtaattgt
aacagctcatgcttttattataattttctttatagtaataccaattataa
ttggaggatttggaaattgactagtccctctaatactaggagccccagat
atggctttcccacgaataaataatataagtttttgacttttaccccctgc
actaactttactattagtaagtagtatagtagaaaatggagctggaacag
gatgaactgtttatccacctttatcatctaatattgcacatggtggagca
tcagttgatttagctattttttctttacacttagctggaatttcatcaat
tttaggggccgtaaattttattacaactgttattaatatacgatctacag
gaattacatttgatcgaatacctttatttgtatgatctgtagttattact
gctcttcttttattattatcattaccagtattagcaggtgcaattactat
attattaactgatcgaaatttaaatacttcattctttgatccagcaggag
ggggagaccctattttatatcaacacttattttgattctttggtcatcca
gaagtttatattttaattttacctggattcggaataatttctcatatcat
tagtcaagaatcaggaaaaaaggaaacctttggatctttaggaataattt
atgcaatattagctattggattattaggatttattgtatgagctcatcat
atattcactgtaggaatggatgtagatactcgagcatatttcacttcagc
tacaataattattgctgtaccaactggaattaaaatttttagttgattag
caactctttatggaactcaattaaattattctccagctactttatgagcc
ttaggatttgtattcttatttactgtaggaggattaactggagtagtttt
agctaattcatctattgatattattttacatgacacatactatgtagtag
ctcacttccattatgttctttcaataggagctgtatttgctattatagca
ggatttgtacattgattcccattatttactggattaaccttaaataataa
aatacta
>DR155 [organism=Chrysomya rufifacies], cytochrome oxidase subunit I (COI) gene, partial cds
ggacatcctggagcactaattggagatgatcaaatttataatgtaattgt
aacagctcatgcttttattataattttctttatagtaataccaattataa
ttggaggatttggaaattgactagtccctctaatactaggagccccagat
atggctttcccacgaataaataatataagtttttgacttttaccccctgc
actaactttactattagtaagtagtatagtagaaaatggagctggaacag
gatgaactgtttatccacctttatcatctaatattgcacatggtggagca
tcagttgatttagctattttttctttacacttagctggaatttcatcaat
tttaggggccgtaaattttattacaactgttattaatatacgatctacag
gaattacatttgatcgaatacctttatttgtatgatctgtagttattact
gctcttcttttattattatcattaccagtattagcaggtgcaattactat
attattaactgatcgaaatttaaatacttcattctttgatccagcaggag
ggggagaccctattttatatcaacacttattttgattctttggtcatcca
gaagtttatattttaattttacctggattcggaataatttctcatatcat
tagtcaagaatcaggaaaaaaggaaacctttggatctttaggaataattt
atgcaatattagctattggattattaggatttattgtatgagctcatcat
atattcactgtaggaatggatgtagatactcgagcatatttcacttcagc
tacaataattattgctgtaccaactggaattaaaatttttagttgattag
caactctttatggaactcaattaaattattctccagctactttatgagcc
ttaggatttgtattcttatttactgtaggaggattaactggagtagtttt
agctaattcatctattgatattattttacatgacacatactatgtagtag
ctcacttccattatgttctttcaataggagctgtatttgctattatagca
ggatttgtacattgattcccattatttactggattaaccttaaataataa
aatacta
>DR157 [organism=Chrysomya rufifacies], cytochrome oxidase subunit I (COI) gene, partial cds
ggacatcctggagcactaattggagatgatcaaatttataatgtaattgt
aacagctcatgcttttattataattttctttatagtaataccaattataa
ttggaggatttggaaattgactagtccctctaatactaggagccccagat
atggctttcccacgaataaataatataagtttttgacttttaccccctgc
actaactttactattagtaagtagtatagtagaaaatggagctggaacag
gatgaactgtttatccacctttatcatctaatattgcacatggtggagca
tcagttgatttagctattttttctttacacttagctggaatttcatcaat
tttaggggccgtaaattttattacaactgttattaatatacgatctacag
gaattacatttgatcgaatacctttatttgtatgatctgtagttattact
gctcttcttttattattatcattaccagtattagcaggtgcaattactat
attattaactgatcgaaatttaaatacttcattctttgatccagcaggag
ggggagaccctattttatatcaacacttattttgattctttggtcatcca
gaagtttatattttaattttacctggattcggaataatttctcatatcat
tagtcaagaatcaggaaaaaaggaaacctttggatctttaggaataattt
atgcaatattagctattggattattaggatttattgtatgagctcatcat
atattcactgtaggaatggatgtagatactcgagcatatttcacttcagc
tacaataattattgctgtaccaactggaattaaaatttttagttgattag
caactctttatggaactcaattaaattattctccagctactttatgagcc
ttaggatttgtattcttatttactgtaggaggattaactggagtagtttt
agctaattcatctattgatattattttacatgacacatactatgtagtag
ctcacttccattatgttctttcaataggagctgtatttgctattatagca
ggatttgtacattgattcccattatttactggattaaccttaaataataa
aatacta
>DR158 [organism=Chrysomya rufifacies], cytochrome oxidase subunit I (COI) gene, partial cds
ggacatcctggagcactaattggagatgatcaaatttataatgtaattgt
aacagctcatgcttttattataattttctttatagtaataccaattataa
ttggaggatttggaaattgactagtccctctaatactaggagccccagat
atggctttcccacgaataaataatataagtttttgacttttaccccctgc
actaactttactattagtaagtagtatagtagaaaatggagctggaacag
gatgaactgtttatccacctttatcatctaatattgcacatggtggagca
tcagttgatttagctattttttctttacacttagctggaatttcatcaat
tttaggggccgtaaattttattacaactgttattaatatacgatctacag
gaattacatttgatcgaatacctttatttgtatgatctgtagttattact
gctcttcttttattattatcattaccagtattagcaggtgcaattactat
attattaactgatcgaaatttaaatacttcattctttgatccagcaggag
ggggagaccctattttatatcaacacttattttgattctttggtcatcca
gaagtttatattttaattttacctggattcggaataatttctcatatcat
tagtcaagaatcaggaaaaaaggaaacctttggatctttaggaataattt
atgcaatattagctattggattattaggatttattgtatgagctcatcat
atattcactgtaggaatggatgtagatactcgagcatatttcacttcagc
tacaataattattgctgtaccaactggaattaaaatttttagttgattag
caactctttatggaactcaattaaattattctccagctactttatgagcc
ttaggatttgtattcttatttactgtaggaggattaactggagtagtttt
agctaattcatctattgatattattttacatgacacatactatgtagtag
ctcacttccattatgttctttcaataggagctgtatttgctattatagca
ggatttgtacattgattcccattatttactggattaaccttaaataataa
aatacta
>DR159 [organism=Chrysomya rufifacies], cytochrome oxidase subunit I (COI) gene, partial cds
ggacatcctggagcactaattggagatgatcaaatttataatgtaattgt
aacagctcatgcttttattataattttctttatagtaataccaattataa
ttggaggatttggaaattgactagtccctctaatactaggagccccagat
atggctttcccacgaataaataatataagtttttgacttttaccccctgc
actaactttactattagtaagtagtatagtagaaaatggagctggaacag
gatgaactgtttatccacctttatcatctaatattgcacatggtggagca
tcagttgatttagctattttttctttacacttagctggaatttcatcaat
tttaggggccgtaaattttattacaactgttattaatatacgatctacag
gaattacatttgatcgaatacctttatttgtatgatctgtagttattact
gctcttcttttattattatcattaccagtattagcaggtgcaattactat
attattaactgatcgaaatttaaatacttcattctttgatccagcaggag
ggggagaccctattttatatcaacacttattttgattctttggtcatcca
gaagtttatattttaattttacctggattcggaataatttctcatatcat
tagtcaagaatcaggaaaaaaggaaacctttggatctttaggaataattt
atgcaatattagctattggattattaggatttattgtatgagctcatcat
atattcactgtaggaatggatgtagatactcgagcatatttcacttcagc
tacaataattattgctgtaccaactggaattaaaatttttagttgattag
caactctttatggaactcaattaaattattctccagctactttatgagcc
ttaggatttgtattcttatttactgtaggaggattaactggagtagtttt
agctaattcatctattgatattattttacatgacacatactatgtagtag
ctcacttccattatgttctttcaataggagctgtatttgctattatagca
ggatttgtacattgattcccattatttactggattaaccttaaataataa
aatacta
>DR160 [organism=Chrysomya rufifacies], cytochrome oxidase subunit I (COI) gene, partial cds
ggacatcctggagcactaattggagatgatcaaatttataatgtaattgt
aacagctcatgcttttattataattttctttatagtaataccaattataa
ttggaggatttggaaattgactagtccctctaatactaggagccccagat
atggctttcccacgaataaataatataagtttttgacttttaccccctgc
actaactttactattagtaagtagtatagtagaaaatggagctggaacag
gatgaactgtttatccacctttatcatctaatattgcacatggtggagca
tcagttgatttagctattttttctttacacttagctggaatttcatcaat
tttaggggccgtaaattttattacaactgttattaatatacgatctacag
gaattacatttgatcgaatacctttatttgtatgatctgtagttattact
gctcttcttttattattatcattaccagtattagcaggtgcaattactat
attattaactgatcgaaatttaaatacttcattctttgatccagcaggag
ggggagaccctattttatatcaacacttattttgattctttggtcatcca
gaagtttatattttaattttacctggattcggaataatttctcatatcat
tagtcaagaatcaggaaaaaaggaaacctttggatctttaggaataattt
atgcaatattagctattggattattaggatttattgtatgagctcatcat
atattcactgtaggaatggatgtagatactcgagcatatttcacttcagc
tacaataattattgctgtaccaactggaattaaaatttttagttgattag
caactctttatggaactcaattaaattattctccagctactttatgagcc
ttaggatttgtattcttatttactgtaggaggattaactggagtagtttt
agctaattcatctattgatattattttacatgacacatactatgtagtag
ctcacttccattatgttctttcaataggagctgtatttgctattatagca
ggatttgtacattgattcccattatttactggattaaccttaaataataa
aatacta
>DR161 [organism=Chrysomya rufifacies], cytochrome oxidase subunit I (COI) gene, partial cds
ggacatcctggagcactaattggagatgatcaaatttataatgtaattgt
aacagctcatgcttttattataattttctttatagtaataccaattataa
ttggaggatttggaaattgactagtccctctaatactaggagccccagat
atggctttcccacgaataaataatataagtttttgacttttaccccctgc
actaactttactattagtaagtagtatagtagaaaatggagctggaacag
gatgaactgtttatccacctttatcatctaatattgcacatggtggagca
tcagttgatttagctattttttctttacacttagctggaatttcatcaat
tttaggggccgtaaattttattacaactgttattaatatacgatctacag
gaattacatttgatcgaatacctttatttgtatgatctgtagttattact
gctcttcttttattattatcattaccagtattagcaggtgcaattactat
attattaactgatcgaaatttaaatacttcattctttgatccagcaggag
ggggagaccctattttatatcaacacttattttgattctttggtcatcca
gaagtttatattttaattttacctggattcggaataatttctcatatcat
tagtcaagaatcaggaaaaaaggaaacctttggatctttaggaataattt
atgcaatattagctattggattattaggatttattgtatgagctcatcat
atattcactgtaggaatggatgtagatactcgagcatatttcacttcagc
tacaataattattgctgtaccaactggaattaaaatttttagttgattag
caactctttatggaactcaattaaattattctccagctactttatgagcc
ttaggatttgtattcttatttactgtaggaggattaactggagtagtttt
agctaattcatctattgatattattttacatgacacatactatgtagtag
ctcacttccattatgttctttcaataggagctgtatttgctattatagca
ggatttgtacattgattcccattatttactggattaaccttaaataataa
aatacta
>DR162 [organism=Chrysomya rufifacies], cytochrome oxidase subunit I (COI) gene, partial cds
ggacatcctggagcactaattggagatgatcaaatttataatgtaattgt
aacagctcatgcttttattataattttctttatagtaataccaattataa
ttggaggatttggaaattgactagtccctctaatactaggagccccagat
atggctttcccacgaataaataatataagtttttgacttttaccccctgc
actaactttactattagtaagtagtatagtagaaaatggagctggaacag
gatgaactgtttatccacctttatcatctaatattgcacatggtggagca
tcagttgatttagctattttttctttacacttagctggaatttcatcaat
tttaggggccgtaaattttattacaactgttattaatatacgatctacag
gaattacatttgatcgaatacctttatttgtatgatctgtagttattact
gctcttcttttattattatcattaccagtattagcaggtgcaattactat
attattaactgatcgaaatttaaatacttcattctttgatccagcaggag
ggggagaccctattttatatcaacacttattttgattctttggtcatcca
gaagtttatattttaattttacctggattcggaataatttctcatatcat
tagtcaagaatcaggaaaaaaggaaacctttggatctttaggaataattt
atgcaatattagctattggattattaggatttattgtatgagctcatcat
atattcactgtaggaatggatgtagatactcgagcatatttcacttcagc
tacaataattattgctgtaccaactggaattaaaatttttagttgattag
caactctttatggaactcaattaaattattctccagctactttatgagcc
ttaggatttgtattcttatttactgtaggaggattaactggagtagtttt
agctaattcatctattgatattattttacatgacacatactatgtagtag
ctcacttccattatgttctttcaataggagctgtatttgctattatagca
ggatttgtacattgattcccattatttactggattaaccttaaataataa
aatacta
>DR163 [organism=Chrysomya rufifacies], cytochrome oxidase subunit I (COI) gene, partial cds
ggacatcctggagcactaattggagatgatcaaatttataatgtaattgt
aacagctcatgcttttattataattttctttatagtaataccaattataa
ttggaggatttggaaattgactagtccctctaatactaggagccccagat
atggctttcccacgaataaataatataagtttttgacttttaccccctgc
actaactttactattagtaagtagtatagtagaaaatggagctggaacag
gatgaactgtttatccacctttatcatctaatattgcacatggtggagca
tcagttgatttagctattttttctttacacttagctggaatttcatcaat
tttaggggccgtaaattttattacaactgttattaatatacgatctacag
gaattacatttgatcgaatacctttatttgtatgatctgtagttattact
gctcttcttttattattatcattaccagtattagcaggtgcaattactat
attattaactgatcgaaatttaaatacttcattctttgatccagcaggag
ggggagaccctattttatatcaacacttattttgattctttggtcatcca
gaagtttatattttaattttacctggattcggaataatttctcatatcat
tagtcaagaatcaggaaaaaaggaaacctttggatctttaggaataattt
atgcaatattagctattggattattaggatttattgtatgagctcatcat
atattcactgtaggaatggatgtagatactcgagcatatttcacttcagc
tacaataattattgctgtaccaactggaattaaaatttttagttgattag
caactctttatggaactcaattaaattattctccagctactttatgagcc
ttaggatttgtattcttatttactgtaggaggattaactggagtagtttt
agctaattcatctattgatattattttacatgacacatactatgtagtag
ctcacttccattatgttctttcaataggagctgtatttgctattatagca
ggatttgtacattgattcccattatttactggattaaccttaaataataa
aatacta
>LA002 [organism=Chrysomya rufifacies], cytochrome oxidase subunit I (COI) gene, partial cds
ggacatcctggagcactaattggagatgatcaaatttataatgtaattgt
aacagctcatgcttttattataattttctttatagtaataccaattataa
ttggaggatttggaaattgactagtccctctaatactaggagccccagat
atggctttcccacgaataaataatataagtttttgacttttaccccctgc
actaactttactattagtaagtagtatagtagaaaatggagctggaacag
gatgaactgtttatccacctttatcatctaatattgcacatggtggagca
tcagttgatttagctattttttctttacacttagctggaatttcatcaat
tttaggggccgtaaattttattacaactgttattaatatacgatctacag
gaattacatttgatcgaatacctttatttgtatgatctgtagttattact
gctcttcttttattattatcattaccagtattagcaggtgcaattactat
attattaactgatcgaaatttaaatacttcattctttgatccagcaggag
ggggagaccctattttatatcaacacttattttgattctttggtcatcca
gaagtttatattttaattttacctggattcggaataatttctcatatcat
tagtcaagaatcaggaaaaaaggaaacctttggatctttaggaataattt
atgcaatattagctattggattattaggatttattgtatgagctcatcat
atattcactgtaggaatggatgtagatactcgagcatatttcacttcagc
tacaataattattgctgtaccaactggaattaaaatttttagttgattag
caactctttatggaactcaattaaattattctccagctactttatgagcc
ttaggatttgtattcttatttactgtaggaggattaactggagtagtttt
agctaattcatctattgatattattttacatgacacatactatgtagtag
ctcacttccattatgttctttcaataggagctgtatttgctattatagca
ggatttgtacattgattcccattatttactggattaaccttaaataataa
aatacta
>LA004 [organism=Chrysomya rufifacies], cytochrome oxidase subunit I (COI) gene, partial cds
ggacatcctggagcactaattggagatgatcaaatttataatgtaattgt
aacagctcatgcttttattataattttctttatagtaataccaattataa
ttggaggatttggaaattgactagtccctctaatactaggagccccagat
atggctttcccacgaataaataatataagtttttgacttttaccccctgc
actaactttactattagtaagtagtatagtagaaaatggagctggaacag
gatgaactgtttatccacctttatcatctaatattgcacatggtggagca
tcagttgatttagctattttttctttacacttagctggaatttcatcaat
tttaggggccgtaaattttattacaactgttattaatatacgatctacag
gaattacatttgatcgaatacctttatttgtatgatctgtagttattact
gctcttcttttattattatcattaccagtattagcaggtgcaattactat
attattaactgatcgaaatttaaatacttcattctttgatccagcaggag
ggggagaccctattttatatcaacacttattttgattctttggtcatcca
gaagtttatattttaattttacctggattcggaataatttctcatatcat
tagtcaagaatcaggaaaaaaggaaacctttggatctttaggaataattt
atgcaatattagctattggattattaggatttattgtatgagctcatcat
atattcactgtaggaatggatgtagatactcgagcatatttcacttcagc
tacaataattattgctgtaccaactggaattaaaatttttagttgattag
caactctttatggaactcaattaaattattctccagctactttatgagcc
ttaggatttgtattcttatttactgtaggaggattaactggagtagtttt
agctaattcatctattgatattattttacatgacacatactatgtagtag
ctcacttccattatgttctttcaataggagctgtatttgctattatagca
ggatttgtacattgattcccattatttactggattaaccttaaataataa
aatacta
>LA005 [organism=Chrysomya rufifacies], cytochrome oxidase subunit I (COI) gene, partial cds
ggacatcctggagcactaattggagatgatcaaatttataatgtaattgt
aacagctcatgcttttattataattttctttatagtaataccaattataa
ttggaggatttggaaattgactagtccctctaatactaggagccccagat
atggctttcccacgaataaataatataagtttttgacttttaccccctgc
actaactttactattagtaagtagtatagtagaaaatggagctggaacag
gatgaactgtttatccacctttatcatctaatattgcacatggtggagca
tcagttgatttagctattttttctttacacttagctggaatttcatcaat
tttaggggccgtaaattttattacaactgttattaatatacgatctacag
gaattacatttgatcgaatacctttatttgtatgatctgtagttattact
gctcttcttttattattatcattaccagtattagcaggtgcaattactat
attattaactgatcgaaatttaaatacttcattctttgatccagcaggag
ggggagaccctattttatatcaacacttattttgattctttggtcatcca
gaagtttatattttaattttacctggattcggaataatttctcatatcat
tagtcaagaatcaggaaaaaaggaaacctttggatctttaggaataattt
atgcaatattagctattggattattaggatttattgtatgagctcatcat
atattcactgtaggaatggatgtagatactcgagcatatttcacttcagc
tacaataattattgctgtaccaactggaattaaaatttttagttgattag
caactctttatggaactcaattaaattattctccagctactttatgagcc
ttaggatttgtattcttatttactgtaggaggattaactggagtagtttt
agctaattcatctattgatattattttacatgacacatactatgtagtag
ctcacttccattatgttctttcaataggagctgtatttgctattatagca
ggatttgtacattgattcccattatttactggattaaccttaaataataa
aatacta
>LA006 [organism=Chrysomya rufifacies], cytochrome oxidase subunit I (COI) gene, partial cds
ggacatcctggagcactaattggagatgatcaaatttataatgtaattgt
aacagctcatgcttttattataattttctttatagtaataccaattataa
ttggaggatttggaaattgactagtccctctaatactaggagccccagat
atggctttcccacgaataaataatataagtttttgacttttaccccctgc
actaactttactattagtaagtagtatagtagaaaatggagctggaacag
gatgaactgtttatccacctttatcatctaatattgcacatggtggagca
tcagttgatttagctattttttctttacacttagctggaatttcatcaat
tttaggggccgtaaattttattacaactgttattaatatacgatctacag
gaattacatttgatcgaatacctttatttgtatgatctgtagttattact
gctcttcttttattattatcattaccagtattagcaggtgcaattactat
attattaactgatcgaaatttaaatacttcattctttgatccagcaggag
ggggagaccctattttatatcaacacttattttgattctttggtcatcca
gaagtttatattttaattttacctggattcggaataatttctcatatcat
tagtcaagaatcaggaaaaaaggaaacctttggatctttaggaataattt
atgcaatattagctattggattattaggatttattgtatgagctcatcat
atattcactgtaggaatggatgtagatactcgagcatatttcacttcagc
tacaataattattgctgtaccaactggaattaaaatttttagttgattag
caactctttatggaactcaattaaattattctccagctactttatgagcc
ttaggatttgtattcttatttactgtaggaggattaactggagtagtttt
agctaattcatctattgatattattttacatgacacatactatgtagtag
ctcacttccattatgttctttcaataggagctgtatttgctattatagca
ggatttgtacattgattcccattatttactggattaaccttaaataataa
aatacta
>FL001 [organism=Chrysomya rufifacies], cytochrome oxidase subunit I (COI) gene, partial cds
ggacatcctggagcactaattggagatgatcaaatttataatgtaattgt
aacagctcatgcttttattataattttctttatagtaataccaattataa
ttggaggatttggaaattgactagtccctctaatactaggagccccagat
atggctttcccacgaataaataatataagtttttgacttttaccccctgc
actaactttactattagtaagtagtatagtagaaaatggagctggaacag
gatgaactgtttatccacctttatcatctaatattgcacatggtggagca
tcagttgatttagctattttttctttacacttagctggaatttcatcaat
tttaggggccgtaaattttattacaactgttattaatatacgatctacag
gaattacatttgatcgaatacctttatttgtatgatctgtagttattact
gctcttcttttattattatcattaccagtattagcaggtgcaattactat
attattaactgatcgaaatttaaatacttcattctttgatccagcaggag
ggggagaccctattttatatcaacacttattttgattctttggtcatcca
gaagtttatattttaattttacctggattcggaataatttctcatatcat
tagtcaagaatcaggaaaaaaggaaacctttggatctttaggaataattt
atgcaatattagctattggattattaggatttattgtatgagctcatcat
atattcactgtaggaatggatgtagatactcgagcatatttcacttcagc
tacaataattattgctgtaccaactggaattaaaatttttagttgattag
caactctttatggaactcaattaaattattctccagctactttatgagcc
ttaggatttgtattcttatttactgtaggaggattaactggagtagtttt
agctaattcatctattgatattattttacatgacacatactatgtagtag
ctcacttccattatgttctttcaataggagctgtatttgctattatagca
ggatttgtacattgattcccattatttactggattaaccttaaataataa
aatacta
>FL010 [organism=Chrysomya rufifacies], cytochrome oxidase subunit I (COI) gene, partial cds
ggacatcctggagcactaattggagatgatcaaatttataatgtaattgt
aacagctcatgcttttattataattttctttatagtaataccaattataa
ttggaggatttggaaattgactagtccctctaatactaggagccccagat
atggctttcccacgaataaataatataagtttttgacttttaccccctgc
actaactttactattagtaagtagtatagtagaaaatggagctggaacag
gatgaactgtttatccacctttatcatctaatattgcacatggtggagca
tcagttgatttagctattttttctttacacttagctggaatttcatcaat
tttaggggccgtaaattttattacaactgttattaatatacgatctacag
gaattacatttgatcgaatacctttatttgtatgatctgtagttattact
gctcttcttttattattatcattaccagtattagcaggtgcaattactat
attattaactgatcgaaatttaaatacttcattctttgatccagcaggag
ggggagaccctattttatatcaacacttattttgattctttggtcatcca
gaagtttatattttaattttacctggattcggaataatttctcatatcat
tagtcaagaatcaggaaaaaaggaaacctttggatctttaggaataattt
atgcaatattagctattggattattaggatttattgtatgagctcatcat
atattcactgtaggaatggatgtagatactcgagcatatttcacttcagc
tacaataattattgctgtaccaactggaattaaaatttttagttgattag
caactctttatggaactcaattaaattattctccagctactttatgagcc
ttaggatttgtattcttatttactgtaggaggattaactggagtagtttt
agctaattcatctattgatattattttacatgacacatactatgtagtag
ctcacttccattatgttctttcaataggagctgtatttgctattatagca
ggatttgtacattgattcccattatttactggattaaccttaaataataa
aatacta
>LA090 [organism=Chrysomya rufifacies], cytochrome oxidase subunit I (COI) gene, partial cds
ggacatcctggagcactaattggagatgatcaaatttataatgtaattgt
aacagctcatgcttttattataattttctttatagtaataccaattataa
ttggaggatttggaaattgactagtccctctaatactaggagccccagat
atggctttcccacgaataaataatataagtttttgacttttaccccctgc
actaactttactattagtaagtagtatagtagaaaatggagctggaacag
gatgaactgtttatccacctttatcatctaatattgcacatggtggagca
tcagttgatttagctattttttctttacacttagctggaatttcatcaat
tttaggggccgtaaattttattacaactgttattaatatacgatctacag
gaattacatttgatcgaatacctttatttgtatgatctgtagttattact
gctcttcttttattattatcattaccagtattagcaggtgcaattactat
attattaactgatcgaaatttaaatacttcattctttgatccagcaggag
ggggagaccctattttatatcaacacttattttgattctttggtcatcca
gaagtttatattttaattttacctggattcggaataatttctcatatcat
tagtcaagaatcaggaaaaaaggaaacctttggatctttaggaataattt
atgcaatattagctattggattattaggatttattgtatgagctcatcat
atattcactgtaggaatggatgtagatactcgagcatatttcacttcagc
tacaataattattgctgtaccaactggaattaaaatttttagttgattag
caactctttatggaactcaattaaattattctccagctactttatgagcc
ttaggatttgtattcttatttactgtaggaggattaactggagtagtttt
agctaattcatctattgatattattttacatgacacatactatgtagtag
ctcacttccattatgttctttcaataggagctgtatttgctattatagca
ggatttgtacattgattcccattatttactggattaaccttaaataataa
aatacta
>LA091 [organism=Chrysomya rufifacies], cytochrome oxidase subunit I (COI) gene, partial cds
ggacatcctggagcactaattggagatgatcaaatttataatgtaattgt
aacagctcatgcttttattataattttctttatagtaataccaattataa
ttggaggatttggaaattgactagtccctctaatactaggagccccagat
atggctttcccacgaataaataatataagtttttgacttttaccccctgc
actaactttactattagtaagtagtatagtagaaaatggagctggaacag
gatgaactgtttatccacctttatcatctaatattgcacatggtggagca
tcagttgatttagctattttttctttacacttagctggaatttcatcaat
tttaggggccgtaaattttattacaactgttattaatatacgatctacag
gaattacatttgatcgaatacctttatttgtatgatctgtagttattact
gctcttcttttattattatcattaccagtattagcaggtgcaattactat
attattaactgatcgaaatttaaatacttcattctttgatccagcaggag
ggggagaccctattttatatcaacacttattttgattctttggtcatcca
gaagtttatattttaattttacctggattcggaataatttctcatatcat
tagtcaagaatcaggaaaaaaggaaacctttggatctttaggaataattt
atgcaatattagctattggattattaggatttattgtatgagctcatcat
atattcactgtaggaatggatgtagatactcgagcatatttcacttcagc
tacaataattattgctgtaccaactggaattaaaatttttagttgattag
caactctttatggaactcaattaaattattctccagctactttatgagcc
ttaggatttgtattcttatttactgtaggaggattaactggagtagtttt
agctaattcatctattgatattattttacatgacacatactatgtagtag
ctcacttccattatgttctttcaataggagctgtatttgctattatagca
ggatttgtacattgattcccattatttactggattaaccttaaataataa
aatacta
>LA092 [organism=Chrysomya rufifacies], cytochrome oxidase subunit I (COI) gene, partial cds
ggacatcctggagcactaattggagatgatcaaatttataatgtaattgt
aacagctcatgcttttattataattttctttatagtaataccaattataa
ttggaggatttggaaattgactagtccctctaatactaggagccccagat
atggctttcccacgaataaataatataagtttttgacttttaccccctgc
actaactttactattagtaagtagtatagtagaaaatggagctggaacag
gatgaactgtttatccacctttatcatctaatattgcacatggtggagca
tcagttgatttagctattttttctttacacttagctggaatttcatcaat
tttaggggccgtaaattttattacaactgttattaatatacgatctacag
gaattacatttgatcgaatacctttatttgtatgatctgtagttattact
gctcttcttttattattatcattaccagtattagcaggtgcaattactat
attattaactgatcgaaatttaaatacttcattctttgatccagcaggag
ggggagaccctattttatatcaacacttattttgattctttggtcatcca
gaagtttatattttaattttacctggattcggaataatttctcatatcat
tagtcaagaatcaggaaaaaaggaaacctttggatctttaggaataattt
atgcaatattagctattggattattaggatttattgtatgagctcatcat
atattcactgtaggaatggatgtagatactcgagcatatttcacttcagc
tacaataattattgctgtaccaactggaattaaaatttttagttgattag
caactctttatggaactcaattaaattattctccagctactttatgagcc
ttaggatttgtattcttatttactgtaggaggattaactggagtagtttt
agctaattcatctattgatattattttacatgacacatactatgtagtag
ctcacttccattatgttctttcaataggagctgtatttgctattatagca
ggatttgtacattgattcccattatttactggattaaccttaaataataa
aatacta
>JA003 [organism=Chrysomya rufifacies], cytochrome oxidase subunit I (COI) gene, partial cds
ggacatcctggagcactaattggagatgatcaaatttataatgtaattgt
aacagctcatgcttttattataattttctttatagtaataccaattataa
ttggaggatttggaaattgactagtccctctaatactaggagccccagat
atggctttcccacgaataaataatataagtttttgacttttaccccctgc
actaactttactattagtaagtagtatagtagaaaatggagctggaacag
gatgaactgtttatccacctttatcatctaatattgcacatggtggagca
tcagttgatttagctattttttctttacacttagctggaatttcatcaat
tttaggggccgtaaattttattacaactgttattaatatacgatctacag
gaattacatttgatcgaatacctttatttgtatgatctgtagttattact
gctcttcttttattattatcattaccagtattagcaggtgcaattactat
attattaactgatcgaaatttaaatacttcattctttgatccagcaggag
ggggagaccctattttatatcaacacttattttgattctttggtcatcca
gaagtttatattttaattttacctggattcggaataatttctcatatcat
tagtcaagaatcaggaaaaaaggaaacctttggatctttaggaataattt
atgcaatattagctattggattattaggatttattgtatgagctcatcat
atattcactgtaggaatggatgtagatactcgagcatatttcacttcagc
tacaataattattgctgtaccaactggaattaaaatttttagttgattag
caactctttatggaactcaattaaattattctccagctactttatgagcc
ttaggatttgtattcttatttactgtaggaggattaactggagtagtttt
agctaattcatctattgatattattttacatgacacatactatgtagtag
ctcacttccattatgttctttcaataggggctgtatttgctattatagca
ggatttgtacattgattcccattatttactggattaaccttaaataataa
aatacta
>LA110 [organism=Chrysomya rufifacies], cytochrome oxidase subunit I (COI) gene, partial cds
ggacatcctggagcactaattggagatgatcaaatttataatgtaattgt
aacagctcatgcttttattataattttctttatagtaataccaattataa
ttggaggatttggaaattgactagtccctctaatactaggagccccagat
atggctttcccacgaataaataatataagtttttgacttttaccccctgc
actaactttactattagtaagtagtatagtagaaaatggagctggaacag
gatgaactgtttatccacctttatcatctaatattgcacatggtggagca
tcagttgatttagctattttttctttacacttagctggaatttcatcaat
tttaggggccgtaaattttattacaactgttattaatatacgatctacag
gaattacatttgatcgaatacctttatttgtatgatctgtagttattact
gctcttcttttattattatcattaccagtattagcaggtgcaattactat
attattaactgatcgaaatttaaatacttcattctttgatccagcaggag
ggggagaccctattttatatcaacacttattttgattctttggtcatcca
gaagtttatattttaattttacctggattcggaataatttctcatatcat
tagtcaagaatcaggaaaaaaggaaacctttggatctttaggaataattt
atgcaatattagctattggattattaggatttattgtatgagctcatcat
atattcactgtaggaatggatgtagatactcgagcatatttcacttcagc
tacaataattattgctgtaccaactggaattaaaatttttagttgattag
caactctttatggaactcaattaaattattctccagctactttatgagcc
ttaggatttgtattcttatttactgtaggaggattaactggagtagtttt
agctaattcatctattgatattattttacatgacacatactatgtagtag
ctcacttccattatgttctttcaataggagctgtatttgctattatagca
ggatttgtacattgattcccattatttactggattaaccttaaataataa
aatacta
>M074 [organism=Chrysomya rufifacies], cytochrome oxidase subunit I (COI) gene, partial cds
ggacatcctggagcactaattggagatgatcaaatttataatgtaattgt
aacagctcatgcttttattataattttctttatagtaataccaattataa
ttggaggatttggaaattgactagtccctctaatactaggagccccagat
atggctttcccacgaataaataatataagtttttgacttttaccccctgc
actaactttactattagtaagtagtatagtagaaaatggagctggaacag
gatgaactgtttatccacctttatcatctaatattgcacatggtggagca
tcagttgatttagctattttttctttacacttagctggaatttcatcaat
tttaggggccgtaaattttattacaactgttattaatatacgatctacag
gaattacatttgatcgaatacctttatttgtatgatctgtagttattact
gctcttcttttattattatcattaccagtattagcaggtgcaattactat
attattaactgatcgaaatttaaatacttcattctttgatccagcaggag
ggggagaccctattttatatcaacacttattttgattctttggtcatcca
gaagtttatattttaattttacctggattcggaataatttctcatatcat
tagtcaagaatcaggaaaaaaggaaacctttggatctttaggaataattt
atgcaatattagctattggattattaggatttattgtatgagctcatcat
atattcactgtaggaatggatgtagatactcgagcatatttcacttcagc
tacaataattattgctgtaccaactggaattaaaatttttagttgattag
caactctttatggaactcaattaaattattctccagctactttatgagcc
ttaggatttgtattcttatttactgtaggaggattaactggagtagtttt
agctaattcatctattgatattattttacatgacacatactatgtagtag
ctcacttccattatgttctttcaataggagctgtatttgctattatagca
ggatttgtacattgattcccattatttactggattaaccttaaataataa
aatacta
>M075 [organism=Chrysomya rufifacies], cytochrome oxidase subunit I (COI) gene, partial cds
ggacatcctggagcactaattggagatgatcaaatttataatgtaattgt
aacagctcatgcttttattataattttctttatagtaataccaattataa
ttggaggatttggaaattgactagtccctctaatactaggagccccagat
atggctttcccacgaataaataatataagtttttgacttttaccccctgc
actaactttactattagtaagtagtatagtagaaaatggagctggaacag
gatgaactgtttatccacctttatcatctaatattgcacatggtggagca
tcagttgatttagctattttttctttacacttagctggaatttcatcaat
tttaggggccgtaaattttattacaactgttattaatatacgatctacag
gaattacatttgatcgaatacctttatttgtatgatctgtagttattact
gctcttcttttattattatcattaccagtattagcaggtgcaattactat
attattaactgatcgaaatttaaatacttcattctttgatccagcaggag
ggggagaccctattttatatcaacacttattttgattctttggtcatcca
gaagtttatattttaattttacctggattcggaataatttctcatatcat
tagtcaagaatcaggaaaaaaggaaacctttggatctttaggaataattt
atgcaatattagctattggattattaggatttattgtatgagctcatcat
atattcactgtaggaatggatgtagatactcgagcatatttcacttcagc
tacaataattattgctgtaccaactggaattaaaatttttagttgattag
caactctttatggaactcaattaaattattctccagctactttatgagcc
ttaggatttgtattcttatttactgtaggaggattaactggagtagtttt
agctaattcatctattgatattattttacatgacacatactatgtagtag
ctcacttccattatgttctttcaataggagctgtatttgctattatagca
ggatttgtacattgattcccattatttactggattaaccttaaataataa
aatacta
>M082 [organism=Chrysomya rufifacies], cytochrome oxidase subunit I (COI) gene, partial cds
ggacatcctggagcactaattggagatgatcaaatttataatgtaattgt
aacagctcatgcttttattataattttctttatagtaataccaattataa
ttggaggatttggaaattgactagtccctctaatactaggagccccagat
atggctttcccacgaataaataatataagtttttgacttttaccccctgc
actaactttactattagtaagtagtatagtagaaaatggagctggaacag
gatgaactgtttatccacctttatcatctaatattgcacatggtggagca
tcagttgatttagctattttttctttacacttagctggaatttcatcaat
tttaggggccgtaaattttattacaactgttattaatatacgatctacag
gaattacatttgatcgaatacctttatttgtatgatctgtagttattact
gctcttcttttattattatcattaccagtattagcaggtgcaattactat
attattaactgatcgaaatttaaatacttcattctttgatccagcaggag
ggggagaccctattttatatcaacacttattttgattctttggtcatcca
gaagtttatattttaattttacctggattcggaataatttctcatatcat
tagtcaagaatcaggaaaaaaggaaacctttggatctttaggaataattt
atgcaatattagctattggattattaggatttattgtatgagctcatcat
atattcactgtaggaatggatgtagatactcgagcatatttcacttcagc
tacaataattattgctgtaccaactggaattaaaatttttagttgattag
caactctttatggaactcaattaaattattctccagctactttatgagcc
ttaggatttgtattcttatttactgtaggaggattaactggagtagtttt
agctaattcatctattgatattattttacatgacacatactatgtagtag
ctcacttccattatgttctttcaataggagctgtatttgctattatagca
ggatttgtacattgattcccattatttactggattaaccttaaataataa
aatacta
>M083 [organism=Chrysomya rufifacies], cytochrome oxidase subunit I (COI) gene, partial cds
ggacatcctggagcactaattggagatgatcaaatttataatgtaattgt
aacagctcatgcttttattataattttctttatagtaataccaattataa
ttggaggatttggaaattgactagtccctctaatactaggagccccagat
atggctttcccacgaataaataatataagtttttgacttttaccccctgc
actaactttactattagtaagtagtatagtagaaaatggagctggaacag
gatgaactgtttatccacctttatcatctaatattgcacatggtggagca
tcagttgatttagctattttttctttacacttagctggaatttcatcaat
tttaggggccgtaaattttattacaactgttattaatatacgatctacag
gaattacatttgatcgaatacctttatttgtatgatctgtagttattact
gctcttcttttattattatcattaccagtattagcaggtgcaattactat
attattaactgatcgaaatttaaatacttcattctttgatccagcaggag
ggggagaccctattttatatcaacacttattttgattctttggtcatcca
gaagtttatattttaattttacctggattcggaataatttctcatatcat
tagtcaagaatcaggaaaaaaggaaacctttggatctttaggaataattt
atgcaatattagctattggattattaggatttattgtatgagctcatcat
atattcactgtaggaatggatgtagatactcgagcatatttcacttcagc
tacaataattattgctgtaccaactggaattaaaatttttagttgattag
caactctttatggaactcaattaaattattctccagctactttatgagcc
ttaggatttgtattcttatttactgtaggaggattaactggagtagtttt
agctaattcatctattgatattattttacatgacacatactatgtagtag
ctcacttccattatgttctttcaataggagctgtatttgctattatagca
ggatttgtacattgattcccattatttactggattaaccttaaataataa
aatacta
>M089 [organism=Chrysomya rufifacies], cytochrome oxidase subunit I (COI) gene, partial cds
ggacatcctggagcactaattggagatgatcaaatttataatgtaattgt
aacagctcatgcttttattataattttctttatagtaataccaattataa
ttggaggatttggaaattgactagtccctctaatactaggagccccagat
atggctttcccacgaataaataatataagtttttgacttttaccccctgc
actaactttactattagtaagtagtatagtagaaaatggagctggaacag
gatgaactgtttatccacctttatcatctaatattgcacatggtggagca
tcagttgatttagctattttttctttacacttagctggaatttcatcaat
tttaggggccgtaaattttattacaactgttattaatatacgatctacag
gaattacatttgatcgaatacctttatttgtatgatctgtagttattact
gctcttcttttattattatcattaccagtattagcaggtgcaattactat
attattaactgatcgaaatttaaatacttcattctttgatccagcaggag
ggggagaccctattttatatcaacacttattttgattctttggtcatcca
gaagtttatattttaattttacctggattcggaataatttctcatatcat
tagtcaagaatcaggaaaaaaggaaacctttggatctttaggaataattt
atgcaatattagctattggattattaggatttattgtatgagctcatcat
atattcactgtaggaatggatgtagatactcgagcatatttcacttcagc
tacaataattattgctgtaccaactggaattaaaatttttagttgattag
caactctttatggaactcaattaaattattctccagctactttatgagcc
ttaggatttgtattcttatttactgtaggaggattaactggagtagtttt
agctaattcatctattgatattattttacatgacacatactatgtagtag
ctcacttccattatgttctttcaataggagctgtatttgctattatagca
ggatttgtacattgattcccattatttactggattaaccttaaataataa
aatacta
>M090 [organism=Chrysomya rufifacies], cytochrome oxidase subunit I (COI) gene, partial cds
ggacatcctggagcactaattggagatgatcaaatttataatgtaattgt
aacagctcatgcttttattataattttctttatagtaataccaattataa
ttggaggatttggaaattgactagtccctctaatactaggagccccagat
atggctttcccacgaataaataatataagtttttgacttttaccccctgc
actaactttactattagtaagtagtatagtagaaaatggagctggaacag
gatgaactgtttatccacctttatcatctaatattgcacatggtggagca
tcagttgatttagctattttttctttacacttagctggaatttcatcaat
tttaggggccgtaaattttattacaactgttattaatatacgatctacag
gaattacatttgatcgaatacctttatttgtatgatctgtagttattact
gctcttcttttattattatcattaccagtattagcaggtgcaattactat
attattaactgatcgaaatttaaatacttcattctttgatccagcaggag
ggggagaccctattttatatcaacacttattttgattctttggtcatcca
gaagtttatattttaattttacctggattcggaataatttctcatatcat
tagtcaagaatcaggaaaaaaggaaacctttggatctttaggaataattt
atgcaatattagctattggattattaggatttattgtatgagctcatcat
atattcactgtaggaatggatgtagatactcgagcatatttcacttcagc
tacaataattattgctgtaccaactggaattaaaatttttagttgattag
caactctttatggaactcaattaaattattctccagctactttatgagcc
ttaggatttgtattcttatttactgtaggaggattaactggagtagtttt
agctaattcatctattgatattattttacatgacacatactatgtagtag
ctcacttccattatgttctttcaataggagctgtatttgctattatagca
ggatttgtacattgattcccattatttactggattaaccttaaataataa
aatacta
>M091 [organism=Chrysomya rufifacies], cytochrome oxidase subunit I (COI) gene, partial cds
ggacatcctggagcactaattggagatgatcaaatttataatgtaattgt
aacagctcatgcttttattataattttctttatagtaataccaattataa
ttggaggatttggaaattgactagtccctctaatactaggagccccagat
atggctttcccacgaataaataatataagtttttgacttttaccccctgc
actaactttactattagtaagtagtatagtagaaaatggagctggaacag
gatgaactgtttatccacctttatcatctaatattgcacatggtggagca
tcagttgatttagctattttttctttacacttagctggaatttcatcaat
tttaggggccgtaaattttattacaactgttattaatatacgatctacag
gaattacatttgatcgaatacctttatttgtatgatctgtagttattact
gctcttcttttattattatcattaccagtattagcaggtgcaattactat
attattaactgatcgaaatttaaatacttcattctttgatccagcaggag
ggggagaccctattttatatcaacacttattttgattctttggtcatcca
gaagtttatattttaattttacctggattcggaataatttctcatatcat
tagtcaagaatcaggaaaaaaggaaacctttggatctttaggaataattt
atgcaatattagctattggattattaggatttattgtatgagctcatcat
atattcactgtaggaatggatgtagatactcgagcatatttcacttcagc
tacaataattattgctgtaccaactggaattaaaatttttagttgattag
caactctttatggaactcaattaaattattctccagctactttatgagcc
ttaggatttgtattcttatttactgtaggaggattaactggagtagtttt
agctaattcatctattgatattattttacatgacacatactatgtagtag
ctcacttccattatgttctttcaataggagctgtatttgctattatagca
ggatttgtacattgattcccattatttactggattaaccttaaataataa
aatacta
>M093 [organism=Chrysomya rufifacies], cytochrome oxidase subunit I (COI) gene, partial cds
ggacatcctggagcactaattggagatgatcaaatttataatgtaattgt
aacagctcatgcttttattataattttctttatagtaataccaattataa
ttggaggatttggaaattgactagtccctctaatactaggagccccagat
atggctttcccacgaataaataatataagtttttgacttttaccccctgc
actaactttactattagtaagtagtatagtagaaaatggagctggaacag
gatgaactgtttatccacctttatcatctaatattgcacatggtggagca
tcagttgatttagctattttttctttacacttagctggaatttcatcaat
tttaggggccgtaaattttattacaactgttattaatatacgatctacag
gaattacatttgatcgaatacctttatttgtatgatctgtagttattact
gctcttcttttattattatcattaccagtattagcaggtgcaattactat
attattaactgatcgaaatttaaatacttcattctttgatccagcaggag
ggggagaccctattttatatcaacacttattttgattctttggtcatcca
gaagtttatattttaattttacctggattcggaataatttctcatatcat
tagtcaagaatcaggaaaaaaggaaacctttggatctttaggaataattt
atgcaatattagctattggattattaggatttattgtatgagctcatcat
atattcactgtaggaatggatgtagatactcgagcatatttcacttcagc
tacaataattattgctgtaccaactggaattaaaatttttagttgattag
caactctttatggaactcaattaaattattctccagctactttatgagcc
ttaggatttgtattcttatttactgtaggaggattaactggagtagtttt
agctaattcatctattgatattattttacatgacacatactatgtagtag
ctcacttccattatgttctttcaataggagctgtatttgctattatagca
ggatttgtacattgattcccattatttactggattaaccttaaataataa
aatacta
>M094 [organism=Chrysomya rufifacies], cytochrome oxidase subunit I (COI) gene, partial cds
ggacatcctggagcactaattggagatgatcaaatttataatgtaattgt
aacagctcatgcttttattataattttctttatagtaataccaattataa
ttggaggatttggaaattgactagtccctctaatactaggagccccagat
atggctttcccacgaataaataatataagtttttgacttttaccccctgc
actaactttactattagtaagtagtatagtagaaaatggagctggaacag
gatgaactgtttatccacctttatcatctaatattgcacatggtggagca
tcagttgatttagctattttttctttacacttagctggaatttcatcaat
tttaggggccgtaaattttattacaactgttattaatatacgatctacag
gaattacatttgatcgaatacctttatttgtatgatctgtagttattact
gctcttcttttattattatcattaccagtattagcaggtgcaattactat
attattaactgatcgaaatttaaatacttcattctttgatccagcaggag
ggggagaccctattttatatcaacacttattttgattctttggtcatcca
gaagtttatattttaattttacctggattcggaataatttctcatatcat
tagtcaagaatcaggaaaaaaggaaacctttggatctttaggaataattt
atgcaatattagctattggattattaggatttattgtatgagctcatcat
atattcactgtaggaatggatgtagatactcgagcatatttcacttcagc
tacaataattattgctgtaccaactggaattaaaatttttagttgattag
caactctttatggaactcaattaaattattctccagctactttatgagcc
ttaggatttgtattcttatttactgtaggaggattaactggagtagtttt
agctaattcatctattgatattattttacatgacacatactatgtagtag
ctcacttccattatgttctttcaataggagctgtatttgctattatagca
ggatttgtacattgattcccattatttactggattaaccttaaataataa
aatacta
>M095 [organism=Chrysomya rufifacies], cytochrome oxidase subunit I (COI) gene, partial cds
ggacatcctggagcactaattggagatgatcaaatttataatgtaattgt
aacagctcatgcttttattataattttctttatagtaataccaattataa
ttggaggatttggaaattgactagtccctctaatactaggagccccagat
atggctttcccacgaataaataatataagtttttgacttttaccccctgc
actaactttactattagtaagtagtatagtagaaaatggagctggaacag
gatgaactgtttatccacctttatcatctaatattgcacatggtggagca
tcagttgatttagctattttttctttacacttagctggaatttcatcaat
tttaggggccgtaaattttattacaactgttattaatatacgatctacag
gaattacatttgatcgaatacctttatttgtatgatctgtagttattact
gctcttcttttattattatcattaccagtattagcaggtgcaattactat
attattaactgatcgaaatttaaatacttcattctttgatccagcaggag
ggggagaccctattttatatcaacacttattttgattctttggtcatcca
gaagtttatattttaattttacctggattcggaataatttctcatatcat
tagtcaagaatcaggaaaaaaggaaacctttggatctttaggaataattt
atgcaatattagctattggattattaggatttattgtatgagctcatcat
atattcactgtaggaatggatgtagatactcgagcatatttcacttcagc
tacaataattattgctgtaccaactggaattaaaatttttagttgattag
caactctttatggaactcaattaaattattctccagctactttatgagcc
ttaggatttgtattcttatttactgtaggaggattaactggagtagtttt
agctaattcatctattgatattattttacatgacacatactatgtagtag
ctcacttccattatgttctttcaataggagctgtatttgctattatagca
ggatttgtacattgattcccattatttactggattaaccttaaataataa
aatacta
>M096 [organism=Chrysomya rufifacies], cytochrome oxidase subunit I (COI) gene, partial cds
ggacatcctggagcactaattggagatgatcaaatttataatgtaattgt
aacagctcatgcttttattataattttctttatagtaataccaattataa
ttggaggatttggaaattgactagtccctctaatactaggagccccagat
atggctttcccacgaataaataatataagtttttgacttttaccccctgc
actaactttactattagtaagtagtatagtagaaaatggagctggaacag
gatgaactgtttatccacctttatcatctaatattgcacatggtggagca
tcagttgatttagctattttttctttacacttagctggaatttcatcaat
tttaggggccgtaaattttattacaactgttattaatatacgatctacag
gaattacatttgatcgaatacctttatttgtatgatctgtagttattact
gctcttcttttattattatcattaccagtattagcaggtgcaattactat
attattaactgatcgaaatttaaatacttcattctttgatccagcaggag
ggggagaccctattttatatcaacacttattttgattctttggtcatcca
gaagtttatattttaattttacctggattcggaataatttctcatatcat
tagtcaagaatcaggaaaaaaggaaacctttggatctttaggaataattt
atgcaatattagctattggattattaggatttattgtatgagctcatcat
atattcactgtaggaatggatgtagatactcgagcatatttcacttcagc
tacaataattattgctgtaccaactggaattaaaatttttagttgattag
caactctttatggaactcaattaaattattctccagctactttatgagcc
ttaggatttgtattcttatttactgtaggaggattaactggagtagtttt
agctaattcatctattgatattattttacatgacacatactatgtagtag
ctcacttccattatgttctttcaataggagctgtatttgctattatagca
ggatttgtacattgattcccattatttactggattaaccttaaataataa
aatacta
>M101 [organism=Chrysomya rufifacies], cytochrome oxidase subunit I (COI) gene, partial cds
ggacatcctggagcactaattggagatgatcaaatttataatgtaattgt
aacagctcatgcttttattataattttctttatagtaataccaattataa
ttggaggatttggaaattgactagtccctctaatactaggagccccagat
atggctttcccacgaataaataatataagtttttgacttttaccccctgc
actaactttactattagtaagtagtatagtagaaaatggagctggaacag
gatgaactgtttatccacctttatcatctaatattgcacatggtggagca
tcagttgatttagctattttttctttacacttagctggaatttcatcaat
tttaggggccgtaaattttattacaactgttattaatatacgatctacag
gaattacatttgatcgaatacctttatttgtatgatctgtagttattact
gctcttcttttattattatcattaccagtattagcaggtgcaattactat
attattaactgatcgaaatttaaatacttcattctttgatccagcaggag
ggggagaccctattttatatcaacacttattttgattctttggtcatcca
gaagtttatattttaattttacctggattcggaataatttctcatatcat
tagtcaagaatcaggaaaaaaggaaacctttggatctttaggaataattt
atgcaatattagctattggattattaggatttattgtatgagctcatcat
atattcactgtaggaatggatgtagatactcgagcatatttcacttcagc
tacaataattattgctgtaccaactggaattaaaatttttagttgattag
caactctttatggaactcaattaaattattctccagctactttatgagcc
ttaggatttgtattcttatttactgtaggaggattaactggagtagtttt
agctaattcatctattgatattattttacatgacacatactatgtagtag
ctcacttccattatgttctttcaataggagctgtatttgctattatagca
ggatttgtacattgattcccattatttactggattaaccttaaataataa
aatacta
>M108 [organism=Chrysomya rufifacies], cytochrome oxidase subunit I (COI) gene, partial cds
ggacatcctggagcactaattggagatgatcaaatttataatgtaattgt
aacagctcatgcttttattataattttctttatagtaataccaattataa
ttggaggatttggaaattgactagtccctctaatactaggagccccagat
atggctttcccacgaataaataatataagtttttgacttttaccccctgc
actaactttactattagtaagtagtatagtagaaaatggagctggaacag
gatgaactgtttatccacctttatcatctaatattgcacatggtggagca
tcagttgatttagctattttttctttacacttagctggaatttcatcaat
tttaggggccgtaaattttattacaactgttattaatatacgatctacag
gaattacatttgatcgaatacctttatttgtatgatctgtagttattact
gctcttcttttattattatcattaccagtattagcaggtgcaattactat
attattaactgatcgaaatttaaatacttcattctttgatccagcaggag
ggggagaccctattttatatcaacacttattttgattctttggtcatcca
gaagtttatattttaattttacctggattcggaataatttctcatatcat
tagtcaagaatcaggaaaaaaggaaacctttggatctttaggaataattt
atgcaatattagctattggattattaggatttattgtatgagctcatcat
atattcactgtaggaatggatgtagatactcgagcatatttcacttcagc
tacaataattattgctgtaccaactggaattaaaatttttagttgattag
caactctttatggaactcaattaaattattctccagctactttatgagcc
ttaggatttgtattcttatttactgtaggaggattaactggagtagtttt
agctaattcatctattgatattattttacatgacacatactatgtagtag
ctcacttccattatgttctttcaataggagctgtatttgctattatagca
ggatttgtacattgattcccattatttactggattaaccttaaataataa
aatacta
>M109 [organism=Chrysomya rufifacies], cytochrome oxidase subunit I (COI) gene, partial cds
ggacatcctggagcactaattggagatgatcaaatttataatgtaattgt
aacagctcatgcttttattataattttctttatagtaataccaattataa
ttggaggatttggaaattgactagtccctctaatactaggagccccagat
atggctttcccacgaataaataatataagtttttgacttttaccccctgc
actaactttactattagtaagtagtatagtagaaaatggagctggaacag
gatgaactgtttatccacctttatcatctaatattgcacatggtggagca
tcagttgatttagctattttttctttacacttagctggaatttcatcaat
tttaggggccgtaaattttattacaactgttattaatatacgatctacag
gaattacatttgatcgaatacctttatttgtatgatctgtagttattact
gctcttcttttattattatcattaccagtattagcaggtgcaattactat
attattaactgatcgaaatttaaatacttcattctttgatccagcaggag
ggggagaccctattttatatcaacacttattttgattctttggtcatcca
gaagtttatattttaattttacctggattcggaataatttctcatatcat
tagtcaagaatcaggaaaaaaggaaacctttggatctttaggaataattt
atgcaatattagctattggattattaggatttattgtatgagctcatcat
atattcactgtaggaatggatgtagatactcgagcatatttcacttcagc
tacaataattattgctgtaccaactggaattaaaatttttagttgattag
caactctttatggaactcaattaaattattctccagctactttatgagcc
ttaggatttgtattcttatttactgtaggaggattaactggagtagtttt
agctaattcatctattgatattattttacatgacacatactatgtagtag
ctcacttccattatgttctttcaataggagctgtatttgctattatagca
ggatttgtacattgattcccattatttactggattaaccttaaataataa
aatacta
>LA108 [organism=Chrysomya rufifacies], cytochrome oxidase subunit I (COI) gene, partial cds
ggacatcctggagcactaattggagatgatcaaatttataatgtaattgt
aacagctcatgcttttattataattttctttatagtaataccaattataa
ttggaggatttggaaattgactagtccctctaatactaggagccccagat
atggctttcccacgaataaataatataagtttttgacttttaccccctgc
actaactttactattagtaagtagtatagtagaaaatggagctggaacag
gatgaactgtttatccacctttatcatctaatattgcacatggtggagca
tcagttgatttagctattttttctttacacttagctggaatttcatcaat
tttaggggccgtaaattttattacaactgttattaatatacgatctacag
gaattacatttgatcgaatacctttatttgtatgatctgtagttattact
gctcttcttttattattatcattaccagtattagcaggtgcaattactat
attattaactgatcgaaatttaaatacttcattctttgatccagcaggag
ggggagaccctattttatatcaacacttattttgattctttggtcatcca
gaagtttatattttaattttacctggattcggaataatttctcatatcat
tagtcaagaatcaggaaaaaaggaaacctttggatctttaggaataattt
atgcaatattagctattggattattaggatttattgtatgagctcatcat
atattcactgtaggaatggatgtagatactcgagcatatttcacttcagc
tacaataattattgctgtaccaactggaattaaaatttttagttgattag
caactctttatggaactcaattaaattattctccagctactttatgagcc
ttaggatttgtattcttatttactgtaggaggattaactggagtagtttt
agctaattcatctattgatattattttacatgacacatactatgtagtag
ctcacttccattatgttctttcaataggagctgtatttgctattatagca
ggatttgtacattgattcccattatttactggattaaccttaaataataa
aatacta
>LA101 [organism=Chrysomya rufifacies], cytochrome oxidase subunit I (COI) gene, partial cds
ggacatcctggagcactaattggagatgatcaaatttataatgtaattgt
aacagctcatgcttttattataattttctttatagtaataccaattataa
ttggaggatttggaaattgactagtccctctaatactaggagccccagat
atggctttcccacgaataaataatataagtttttgacttttaccccctgc
actaactttactattagtaagtagtatagtagaaaatggagctggaacag
gatgaactgtttatccacctttatcatctaatattgcacatggtggagca
tcagttgatttagctattttttctttacacttagctggaatttcatcaat
tttaggggccgtaaattttattacaactgttattaatatacgatctacag
gaattacatttgatcgaatacctttatttgtatgatctgtagttattact
gctcttcttttattattatcattaccagtattagcaggtgcaattactat
attattaactgatcgaaatttaaatacttcattctttgatccagcaggag
ggggagaccctattttatatcaacacttattttgattctttggtcatcca
gaagtttatattttaattttacctggattcggaataatttctcatatcat
tagtcaagaatcaggaaaaaaggaaacctttggatctttaggaataattt
atgcaatattagctattggattattaggatttattgtatgagctcatcat
atattcactgtaggaatggatgtagatactcgagcatatttcacttcagc
tacaataattattgctgtaccaactggaattaaaatttttagttgattag
caactctttatggaactcaattaaattattctccagctactttatgagcc
ttaggatttgtattcttatttactgtaggaggattaactggagtagtttt
agctaattcatctattgatattattttacatgacacatactatgtagtag
ctcacttccattatgttctttcaataggagctgtatttgctattatagca
ggatttgtacattgattcccattatttactggattaaccttaaataataa
aatacta
>PR117 [organism=Chrysomya rufifacies], cytochrome oxidase subunit I (COI) gene, partial cds
ggacatcctggagcactaattggagatgatcaaatttataatgtaattgt
aacagctcatgcttttattataattttctttatagtaataccaattataa
ttggaggatttggaaattgactagtccctctaatactaggagccccagat
atggctttcccacgaataaataatataagtttttgacttttaccccctgc
actaactttactattagtaagtagtatagtagaaaatggagctggaacag
gatgaactgtttatccacctttatcatctaatattgcacatggtggagca
tcagttgatttagctattttttctttacacttagctggaatttcatcaat
tttaggggccgtaaattttattacaactgttattaatatacgatctacag
gaattacatttgatcgaatacctttatttgtatgatctgtagttattact
gctcttcttttattattatcattaccagtattagcaggtgcaattactat
attattaactgatcgaaatttaaatacttcattctttgatccagcaggag
ggggagaccctattttatatcaacacttattttgattctttggtcatcca
gaagtttatattttaattttacctggattcggaataatttctcatatcat
tagtcaagaatcaggaaaaaaggaaacctttggatctttaggaataattt
atgcaatattagctattggattattaggatttattgtatgagctcatcat
atattcactgtaggaatggatgtagatactcgagcatatttcacttcagc
tacaataattattgctgtaccaactggaattaaaatttttagttgattag
caactctttatggaactcaattaaattattctccagctactttatgagcc
ttaggatttgtattcttatttactgtaggaggattaactggagtagtttt
agctaattcatctattgatattattttacatgacacatactatgtagtag
ctcacttccattatgttctttcaataggagctgtatttgctattatagca
ggatttgtacattgattcccattatttactggattaaccttaaataataa
aatacta
>PR118 [organism=Chrysomya rufifacies], cytochrome oxidase subunit I (COI) gene, partial cds
ggacatcctggagcactaattggagatgatcaaatttataatgtaattgt
aacagctcatgcttttattataattttctttatagtaataccaattataa
ttggaggatttggaaattgactagtccctctaatactaggagccccagat
atggctttcccacgaataaataatataagtttttgacttttaccccctgc
actaactttactattagtaagtagtatagtagaaaatggagctggaacag
gatgaactgtttatccacctttatcatctaatattgcacatggtggagca
tcagttgatttagctattttttctttacacttagctggaatttcatcaat
tttaggggccgtaaattttattacaactgttattaatatacgatctacag
gaattacatttgatcgaatacctttatttgtatgatctgtagttattact
gctcttcttttattattatcattaccagtattagcaggtgcaattactat
attattaactgatcgaaatttaaatacttcattctttgatccagcaggag
ggggagaccctattttatatcaacacttattttgattctttggtcatcca
gaagtttatattttaattttacctggattcggaataatttctcatatcat
tagtcaagaatcaggaaaaaaggaaacctttggatctttaggaataattt
atgcaatattagctattggattattaggatttattgtatgagctcatcat
atattcactgtaggaatggatgtagatactcgagcatatttcacttcagc
tacaataattattgctgtaccaactggaattaaaatttttagttgattag
caactctttatggaactcaattaaattattctccagctactttatgagcc
ttaggatttgtattcttatttactgtaggaggattaactggagtagtttt
agctaattcatctattgatattattttacatgacacatactatgtagtag
ctcacttccattatgttctttcaataggagctgtatttgctattatagca
ggatttgtacattgattcccattatttactggattaaccttaaataataa
aatacta
>PR119 [organism=Chrysomya rufifacies], cytochrome oxidase subunit I (COI) gene, partial cds
ggacatcctggagcactaattggagatgatcaaatttataatgtaattgt
aacagctcatgcttttattataattttctttatagtaataccaattataa
ttggaggatttggaaattgactagtccctctaatactaggagccccagat
atggctttcccacgaataaataatataagtttttgacttttaccccctgc
actaactttactattagtaagtagtatagtagaaaatggagctggaacag
gatgaactgtttatccacctttatcatctaatattgcacatggtggagca
tcagttgatttagctattttttctttacacttagctggaatttcatcaat
tttaggggccgtaaattttattacaactgttattaatatacgatctacag
gaattacatttgatcgaatacctttatttgtatgatctgtagttattact
gctcttcttttattattatcattaccagtattagcaggtgcaattactat
attattaactgatcgaaatttaaatacttcattctttgatccagcaggag
ggggagaccctattttatatcaacacttattttgattctttggtcatcca
gaagtttatattttaattttacctggattcggaataatttctcatatcat
tagtcaagaatcaggaaaaaaggaaacctttggatctttaggaataattt
atgcaatattagctattggattattaggatttattgtatgagctcatcat
atattcactgtaggaatggatgtagatacccgagcatatttcacttcagc
tacaataattattgctgtaccaactggaattaaaatttttagttgattag
caactctttatggaactcaattaaattattctccagctactttatgagcc
ttaggatttgtattcttatttactgtaggaggattaactggagtagtttt
agctaattcatctattgatattattttacatgacacatactatgtagtag
ctcacttccattatgttctttcaataggagctgtatttgctattatagca
ggatttgtacattgattcccattatttactggattaaccttaaataataa
aatacta
>PR120 [organism=Chrysomya rufifacies], cytochrome oxidase subunit I (COI) gene, partial cds
ggacatcctggagcactaattggagatgatcaaatttataatgtaattgt
aacagctcatgcttttattataattttctttatagtaataccaattataa
ttggaggatttggaaattgactagtccctctaatactaggagccccagat
atggctttcccacgaataaataatataagtttttgacttttaccccctgc
actaactttactattagtaagtagtatagtagaaaatggagctggaacag
gatgaactgtttatccacctttatcatctaatattgcacatggtggagca
tcagttgatttagctattttttctttacacttagctggaatttcatcaat
tttaggggccgtaaattttattacaactgttattaatatacgatctacag
gaattacatttgatcgaatacctttatttgtatgatctgtagttattact
gctcttcttttattattatcattaccagtattagcaggtgcaattactat
attattaactgatcgaaatttaaatacttcattctttgatccagcaggag
ggggagaccctattttatatcaacacttattttgattctttggtcatcca
gaagtttatattttaattttacctggattcggaataatttctcatatcat
tagtcaagaatcaggaaaaaaggaaacctttggatctttaggaataattt
atgcaatattagctattggattattaggatttattgtatgagctcatcat
atattcactgtaggaatggatgtagatactcgagcatatttcacttcagc
tacaataattattgctgtaccaactggaattaaaatttttagttgattag
caactctttatggaactcaattaaattattctccagctactttatgagcc
ttaggatttgtattcttatttactgtaggaggattaactggagtagtttt
agctaattcatctattgatattattttacatgacacatactatgtagtag
ctcacttccattatgttctttcaataggagctgtatttgctattatagca
ggatttgtacattgattcccattatttactggattaaccttaaataataa
aatacta
>PR130 [organism=Chrysomya rufifacies], cytochrome oxidase subunit I (COI) gene, partial cds
ggacatcctggagcactaattggagatgatcaaatttataatgtaattgt
aacagctcatgcttttattataattttctttatagtaataccaattataa
ttggaggatttggaaattgactagtccctctaatactaggagccccagat
atggctttcccacgaataaataatataagtttttgacttttaccccctgc
actaactttactattagtaagtagtatagtagaaaatggagctggaacag
gatgaactgtttatccacctttatcatctaatattgcacatggtggagca
tcagttgatttagctattttttctttacacttagctggaatttcatcaat
tttaggggccgtaaattttattacaactgttattaatatacgatctacag
gaattacatttgatcgaatacctttatttgtatgatctgtagttattact
gctcttcttttattattatcattaccagtattagcaggtgcaattactat
attattaactgatcgaaatttaaatacttcattctttgatccagcaggag
ggggagaccctattttatatcaacacttattttgattctttggtcatcca
gaagtttatattttaattttacctggattcggaataatttctcatatcat
tagtcaagaatcaggaaaaaaggaaacctttggatctttaggaataattt
atgcaatattagctattggattattaggatttattgtatgagctcatcat
atattcactgtaggaatggatgtagatactcgagcatatttcacttcagc
tacaataattattgctgtaccaactggaattaaaatttttagttgattag
caactctttatggaactcaattaaattattctccagctactttatgagcc
ttaggatttgtattcttatttactgtaggaggattaactggagtagtttt
agctaattcatctattgatattattttacatgacacatactatgtagtag
ctcacttccattatgttctttcaataggagctgtatttgctattatagca
ggatttgtacattgattcccattatttactggattaaccttaaataataa
aatacta
>LA041 [organism=Chrysomya rufifacies], cytochrome oxidase subunit I (COI) gene, partial cds
ggacatcctggagcactaattggagatgatcaaatttataatgtaattgt
aacagctcatgcttttattataattttctttatagtaataccaattataa
ttggaggatttggaaattgactagtccctctaatactaggagccccagat
atggctttcccacgaataaataatataagtttttgacttttaccccctgc
actaactttactattagtaagtagtatagtagaaaatggagctggaacag
gatgaactgtttatccacctttatcatctaatattgcacatggtggagca
tcagttgatttagctattttttctttacacttagctggaatttcatcaat
tttaggggccgtaaattttattacaactgttattaatatacgatctacag
gaattacatttgatcgaatacctttatttgtatgatctgtagttattact
gctcttcttttattattatcattaccagtattagcaggtgcaattactat
attattaactgatcgaaatttaaatacttcattctttgatccagcaggag
ggggagaccctattttatatcaacacttattttgattctttggtcatcca
gaagtttatattttaattttacctggattcggaataatttctcatatcat
tagtcaagaatcaggaaaaaaggaaacctttggatctttaggaataattt
atgcaatattagctattggattattaggatttattgtatgagctcatcat
atattcactgtaggaatggatgtagatactcgagcatatttcacttcagc
tacaataattattgctgtaccaactggaattaaaatttttagttgattag
caactctttatggaactcaattaaattattctccagctactttatgagcc
ttaggatttgtattcttatttactgtaggaggattaactggagtagtttt
agctaattcatctattgatattattttacatgacacatactatgtagtag
ctcacttccattatgttctttcaataggagctgtatttgctattatagca
ggatttgtacattgattcccattatttactggattaaccttaaataataa
aatacta
>LA042 [organism=Chrysomya rufifacies], cytochrome oxidase subunit I (COI) gene, partial cds
ggacatcctggagcactaattggagatgatcaaatttataatgtaattgt
aacagctcatgcttttattataattttctttatagtaataccaattataa
ttggaggatttggaaattgactagtccctctaatactaggagccccagat
atggctttcccacgaataaataatataagtttttgacttttaccccctgc
actaactttactattagtaagtagtatagtagaaaatggagctggaacag
gatgaactgtttatccacctttatcatctaatattgcacatggtggagca
tcagttgatttagctattttttctttacacttagctggaatttcatcaat
tttaggggccgtaaattttattacaactgttattaatatacgatctacag
gaattacatttgatcgaatacctttatttgtatgatctgtagttattact
gctcttcttttattattatcattaccagtattagcaggtgcaattactat
attattaactgatcgaaatttaaatacttcattctttgatccagcaggag
ggggagaccctattttatatcaacacttattttgattctttggtcatcca
gaagtttatattttaattttacctggattcggaataatttctcatatcat
tagtcaagaatcaggaaaaaaggaaacctttggatctttaggaataattt
atgcaatattagctattggattattaggatttattgtatgagctcatcat
atattcactgtaggaatggatgtagatactcgagcatatttcacttcagc
tacaataattattgctgtaccaactggaattaaaatttttagttgattag
caactctttatggaactcaattaaattattctccagctactttatgagcc
ttaggatttgtattcttatttactgtaggaggattaactggagtagtttt
agctaattcatctattgatattattttacatgacacatactatgtagtag
ctcacttccattatgttctttcaataggagctgtatttgctattatagca
ggatttgtacattgattcccattatttactggattaaccttaaataataa
aatacta
>LA043 [organism=Chrysomya rufifacies], cytochrome oxidase subunit I (COI) gene, partial cdsSMA 
ggacatcctggagcactaattggagatgatcaaatttataatgtaattgt
aacagctcatgcttttattataattttctttatagtaataccaattataa
ttggaggatttggaaattgactagtccctctaatactaggagccccagat
atggctttcccacgaataaataatataagtttttgacttttaccccctgc
actaactttactattagtaagtagtatagtagaaaatggagctggaacag
gatgaactgtttatccacctttatcatctaatattgcacatggtggagca
tcagttgatttagctattttttctttacacttagctggaatttcatcaat
tttaggggccgtaaattttattacaactgttattaatatacgatctacag
gaattacatttgatcgaatacctttatttgtatgatctgtagttattact
gctcttcttttattattatcattaccagtattagcaggtgcaattactat
attattaactgatcgaaatttaaatacttcattctttgatccagcaggag
ggggagaccctattttatatcaacacttattttgattctttggtcatcca
gaagtttatattttaattttacctggattcggaataatttctcatatcat
tagtcaagaatcaggaaaaaaggaaacctttggatctttaggaataattt
atgcaatattagctattggattattaggatttattgtatgagctcatcat
atattcactgtaggaatggatgtagatactcgagcatatttcacttcagc
tacaataattattgctgtaccaactggaattaaaatttttagttgattag
caactctttatggaactcaattaaattattctccagctactttatgagcc
ttaggatttgtattcttatttactgtaggaggattaactggagtagtttt
agctaattcatctattgatattattttacatgacacatactatgtagtag
ctcacttccattatgttctttcaataggagctgtatttgctattatagca
ggatttgtacattgattcccattatttactggattaaccttaaataataa
aatacta
>LA044 [organism=Chrysomya rufifacies], cytochrome oxidase subunit I (COI) gene, partial cds
ggacatcctggagcactaattggagatgatcaaatttataatgtaattgt
aacagctcatgcttttattataattttctttatagtaataccaattataa
ttggaggatttggaaattgactagtccctctaatactaggagccccagat
atggctttcccacgaataaataatataagtttttgacttttaccccctgc
actaactttactattagtaagtagtatagtagaaaatggagctggaacag
gatgaactgtttatccacctttatcatctaatattgcacatggtggagca
tcagttgatttagctattttttctttacacttagctggaatttcatcaat
tttaggggccgtaaattttattacaactgttattaatatacgatctacag
gaattacatttgatcgaatacctttatttgtatgatctgtagttattact
gctcttcttttattattatcattaccagtattagcaggtgcaattactat
attattaactgatcgaaatttaaatacttcattctttgatccagcaggag
ggggagaccctattttatatcaacacttattttgattctttggtcatcca
gaagtttatattttaattttacctggattcggaataatttctcatatcat
tagtcaagaatcaggaaaaaaggaaacctttggatctttaggaataattt
atgcaatattagctattggattattaggatttattgtatgagctcatcat
atattcactgtaggaatggatgtagatactcgagcatatttcacttcagc
tacaataattattgctgtaccaactggaattaaaatttttagttgattag
caactctttatggaactcaattaaattattctccagctactttatgagcc
ttaggatttgtattcttatttactgtaggaggattaactggagtagtttt
agctaattcatctattgatattattttacatgacacatactatgtagtag
ctcacttccattatgttctttcaataggagctgtatttgctattatagca
ggatttgtacattgattcccattatttactggattaaccttaaataataa
aatacta
>M084 [organism=Cochliomyia aldrichi], cytochrome oxidase subunit I (COI) gene, partial cds
ggacatcctggagcattaattggagatgaccaaatttataatgtaattgt
tacagctcacgcttttattataattttctttatagtaatgccaattataa
ttggaggatttggaaattgattagttcctttaatactaggagctcctgat
atagctttcccacgaataaataatataagtttttgacttttacctcctgc
attaactttattattagtaagtagtatagtagaaaacggagctggaacag
gatgaactgtttaccctcctttatcttctaatattgctcacggaggagct
tcagttgatctagctattttctctcttcatttagccggaatttcatcaat
tttaggagcagtaaatttcattacaactgtaattaatatacgatcaacag
gaattacattcgatcgaatgcctttattcgtatgatcagtagtaattact
gctcttttacttttattatctttaccagttttagccggagctattactat
acttttaactgatcgaaatttaaatacttcattctttgatccagccggag
gaggagatccaattttataccaacacttattttgattctttggacaccct
gaagtatatattttaattctacctggatttggaataatttcacatattat
tagtcaagaatcaggaaagaaggaaacattcggatctttaggaatgattt
atgctatattagctattggtttattaggatttattgtttgagctcatcac
atgtttactgttggaatagacgttgatactcgagcttacttcacttcagc
tacaataattattgctgttccaactggaattaagattttcagttgattag
ctactctttatggaactcaattaaattattctccagctacactatgagct
ttagggttcgtattcttattcacagtaggaggattaactggtgttgtttt
agctaactcatcaattgatattatcttacatgatacttattatgtagtag
ctcacttccactatgtattatctataggagcagtatttgctattatagca
ggatttgtacactgatatcctctatttacaggattaactttaaatagaaa
gttatta
>M087 [organism=Cochliomyia aldrichi], cytochrome oxidase subunit I (COI) gene, partial cds
ggacatcctggagcattaattggagatgaccaaatttataatgtaattgt
tacagctcacgcttttattataattttctttatagtaatgccaattataa
ttggaggatttggaaattgattagttcctttaatactaggagctcctgat
atagctttcccacgaataaataatataagtttttgacttttacctcctgc
attaactttattattagtaagtagtatagtagaaaacggagctggaacag
gatgaactgtttaccctcctttatcttctaatattgctcacggaggagct
tcagttgatctagctattttctctcttcatttagccggaatttcatcaat
tttaggagcagtaaatttcattacaactgtaattaatatacgatcaacag
gaattacattcgatcgaatgcctttattcgtatgatcagtagtaattact
gctcttttacttttattatctttaccagttttagccggagctattactat
acttttaactgatcgaaatttaaatacttcattctttgatccagccggag
gaggagatccaattttataccaacacttattttgattctttggacaccct
gaagtatatattttaattctacctggatttggaataatttcacatattat
tagtcaagaatcaggaaagaaggaaacattcggatctttaggaatgattt
atgctatattagctattggtttattaggatttattgtttgagctcatcac
atgtttactgttggaatagacgttgatactcgagcttacttcacttcagc
tacaataattattgctgttccaactggaattaagattttcagttgattag
ctactctttatggaactcaattaaattattctccagctacactatgagct
ttagggttcgtattcttattcacagtaggaggattaactggtgttgtttt
agctaactcatcaattgatattatcttacatgatacttattatgtagtag
ctcacttccactatgtattatctataggagcagtatttgctattatagca
ggatttgtacactgatatcctctatttacaggattaactttaaatagaaa
gttatta
>M088 [organism=Cochliomyia aldrichi], cytochrome oxidase subunit I (COI) gene, partial cds
ggacatcctggagcattaattggagatgaccaaatttataatgtaattgt
tacagctcacgcttttattataattttctttatagtaatgccaattataa
ttggaggatttggaaattgattagttcctttaatactaggagctcctgat
atagctttcccacgaataaataatataagtttttgacttttacctcctgc
attaactttattattagtaagtagtatagtagaaaacggagctggaacag
gatgaactgtttaccctcctttatcttctaatattgctcacggaggagct
tcagttgatctagctattttctctcttcatttagccggaatttcatcaat
tttaggagcagtaaatttcattacaactgtaattaatatacgatcaacag
gaattacattcgatcgaatgcctttattcgtatgatcagtagtaattact
gctcttttacttttattatctttaccagttttagccggagctattactat
acttttaactgatcgaaatttaaatacttcattctttgatccagccggag
gaggagatccaattttataccaacacttattttgattctttggacaccct
gaagtatatattttaattctacctggatttggaataatttcacatattat
tagtcaagaatcaggaaagaaggaaacattcggatctttaggaatgattt
atgctatattagctattggtttattaggatttattgtttgagctcatcac
atgtttactgttggaatagacgttgatactcgagcttacttcacttcagc
tacaataattattgctgttccaactggaattaagattttcagttgattag
ctactctttatggaactcaattaaattattctccagctacactatgagct
ttagggttcgtattcttattcacagtaggaggattaactggtgttgtttt
agctaactcatcaattgatattatcttacatgatacttattatgtagtag
ctcacttccactatgtattatctataggagcagtatttgctattatagca
ggatttgtacactgatatcctctatttacaggattaactttaaatagaaa
gttatta
>M102 [organism=Cochliomyia aldrichi], cytochrome oxidase subunit I (COI) gene, partial cds
ggacatcctggagcattaattggagatgaccaaatttataatgtaattgt
tacagctcacgcttttattataattttctttatagtaatgccaattataa
ttggaggatttggaaattgattagttcctttaatactaggagctcctgat
atagctttcccacgaataaataatataagtttttgacttttacctcctgc
attaactttattattagtaagtagtatagtagaaaacggagctggaacag
gatgaactgtttaccctcctttatcttctaatattgctcacggaggagct
tcagttgatctagctattttctctcttcatttagccggaatttcatcaat
tttaggagcagtaaatttcattacaactgtaattaatatacgatcaacag
gaattacattcgatcgaatgcctttattcgtatgatcagtagtaattact
gctcttttacttttattatctttaccagttttagccggagctattactat
acttttaactgatcgaaatttaaatacttcattctttgatccagccggag
gaggagatccaattttataccaacacttattttgattctttggacaccct
gaagtatatattttaattctacctggatttggaataatttcacatattat
tagtcaagaatcaggaaagaaggaaacattcggatctttaggaatgattt
atgctatattagctattggtttattaggatttattgtttgagctcatcac
atgtttactgttggaatagacgttgatactcgagcttacttcacttcagc
tacaataattattgctgttccaactggaattaagattttcagttgattag
ctactctttatggaactcaattaaattattctccagctacactatgagct
ttagggttcgtattcttattcacagtaggaggattaactggtgttgtttt
agctaactcatcaattgatattatcttacatgatacttattatgtagtag
ctcacttccactatgtattatctataggagcagtatttgctattatagca
ggatttgtacactgatatcctctatttacaggattaactttaaatagaaa
gttatta
>M104 [organism=Cochliomyia aldrichi], cytochrome oxidase subunit I (COI) gene, partial cds
ggacatcctggagcattaattggagatgaccaaatttataatgtaattgt
tacagctcacgcttttattataattttctttatagtaatgccaattataa
ttggaggatttggaaattgattagttcctttaatactaggagctcctgat
atagctttcccacgaataaataatataagtttttgacttttacctcctgc
attaactttattattagtaagtagtatagtagaaaacggagctggaacag
gatgaactgtttaccctcctttatcttctaatattgctcacggaggagct
tcagttgatctagctattttctctcttcatttagccggaatttcatcaat
tttaggagcagtaaatttcattacaactgtaattaatatacgatcaacag
gaattacattcgatcgaatgcctttattcgtatgatcagtagtaattact
gctcttttacttttattatctttaccagttttagccggagctattactat
acttttaactgatcgaaatttaaatacttcattctttgatccagccggag
gaggagatccaattttataccaacacttattttgattctttggacaccct
gaagtatatattttaattctacctggatttggaataatttcacatattat
tagtcaagaatcaggaaagaaggaaacattcggatctttaggaatgattt
atgctatattagctattggtttattaggatttattgtttgagctcatcac
atgtttactgttggaatagacgttgatactcgagcttacttcacttcagc
tacaataattattgctgttccaactggaattaagattttcagttgattag
ctactctttatggaactcaattaaattattctccagctacactatgagct
ttagggttcgtattcttattcacagtaggaggattaactggtgttgtttt
agctaactcatcaattgatattatcttacatgatacttattatgtagtag
ctcacttccactatgtattatctataggagcagtatttgctattatagca
ggatttgtacactgatatcctctatttacaggattaactttaaatagaaa
gttatta
>M106 [organism=Cochliomyia aldrichi], cytochrome oxidase subunit I (COI) gene, partial cds
ggacatcctggagcattaattggagatgaccaaatttataatgtaattgt
tacagctcacgcttttattataattttctttatagtaatgccaattataa
ttggaggatttggaaattgattagttcctttaatactaggagctcctgat
atagctttcccacgaataaataatataagtttttgacttttacctcctgc
attaactttattattagtaagtagtatagtagaaaacggagctggaacag
gatgaactgtttaccctcctttatcttctaatattgctcacggaggagct
tcagttgatctagctattttctctcttcatttagccggaatttcatcaat
tttaggagcagtaaatttcattacaactgtaattaatatacgatcaacag
gaattacattcgatcgaatgcctttattcgtatgatcagtagtaattact
gctcttttacttttattatctttaccagttttagccggagctattactat
acttttaactgatcgaaatttaaatacttcattctttgatccagccggag
gaggagatccaattttataccaacacttattttgattctttggacaccct
gaagtatatattttaattctacctggatttggaataatttcacatattat
tagtcaagaatcaggaaagaaggaaacattcggatctttaggaatgattt
atgctatattagctattggtttattaggatttattgtttgagctcatcac
atgtttactgttggaatagacgttgatactcgagcttacttcacttcagc
tacaataattattgctgttccaactggaattaagattttcagttgattag
ctactctttatggaactcaattaaattattctccagctacactatgagct
ttagggttcgtattcttattcacagtaggaggattaactggtgttgtttt
agctaactcatcaattgatattatcttacatgatacttattatgtagtag
ctcacttccactatgtattatctataggagcagtatttgctattatagca
ggatttgtacactgatatcctctatttacaggattaactttaaatagaaa
gttatta
>LA137 [organism=Cochliomyia macellaria], cytochrome oxidase subunit I (COI) gene, partial cds
aatttataatgtaattgttacagctcacgcttttattataattttcttta
tagtaatgccaattataattggaggatttggaaattgattagttccttta
atactaggagctcctgatatagctttcccacgaataaataatataagttt
ttgacttttacctcctgcattaactttattattagtaagtagtatagtag
aaaacggagctggaacaggatgaactgtttaccctcctttatcttctaat
attgctcacggaggagcttcagttgatctagctattttctctcttcattt
agccggaatttcatcaattttaggagcagtaaatttcattacaactgtaa
ttaatatacgatcaacaggaattacattcgatcgaatgcctttattcgta
tgatcagtagtaattactgctcttttacttttattatctttaccagtttt
agccggagctattactatacttttaactgatcgaaatttaaatacttcat
tctttgatccagccggaggaggagatccaattttataccaacacttattt
tgattctttggacaccctgaagtatatattttaattctacctggatttgg
aataatttcacatattattagtcaagaatcaggaaagaaggaaacattcg
gatctttaggaatgatttatgctatattagctattggtttattaggattt
attgtttgagctcatcacatgtttactgttggaatagacgttgatactcg
agcttacttcacttcagctacaataattattgctgttccaactggaatta
agattttcagttgattagctactctttatggaactcaattaaattattct
ccagctacactatgagctttagggttcgtattcttattcacagtaggagg
attaactggtgttgttttagctaactcatcaattgatattatcttacatg
atacttattatgtagtagctcacttccactatgtattatctataggagca
gtatttgctattatagcaggatttgtacactgatatcctctattttcagg

>LA139 [organism=Cochliomyia macellaria], cytochrome oxidase subunit I (COI) gene, partial cds
cattaattgccgatgaccaaatttataatgtaattgttacagctcacgct
tttattataattttctttatagtaatgccaattataattggaggatttgg
aaattgattagttcctttaatactaggagctcctgatatagctttcccac
gaataaataatataagtttttgacttttacctcctgcattaactttatta
ttagtaagtagtatagtagaaaacggagctggaacaggatgaactgttta
ccctcctttatcttctaatattgctcacggaggagcttcagttgatctag
ctattttctctcttcatttagccggaatttcatcaattttaggagcagta
aatttcattacaactgtaattaatatacgatcaacaggaattacattcga
tcgaatgcctttattcgtatgatcagtagtaattactgctcttttacttt
tattatctttaccagttttagccggagctattactatacttttaactgat
cgaaatttaaatacttcattctttgatccagccggaggaggagatccaat
tttataccaacacttattttgattctttggacaccctgaagtatatattt
taattctacctggatttggaataatttcacatattattagtcaagaatca
ggaaagaaggaaacattcggatctttaggaatgatttatgctatattagc
tattggtttattaggatttattgtttgagctcatcacatgtttactgttg
gaatagacgttgatactcgagcttacttcacttcagctacaataattatt
gctgttccaactggaattaagattttcagttgattagctactctttatgg
aactcaattaaattattctccagctacactatgagctttagggttcgtat
tcttattcacagtaggaggattaactggtgttgttttagctaactcatca
attgatattatcttacatgatacttattatgtagtagctcacttccacta
tgtattatctataggagcagtatttgctattatagcaggatttgtacact
gatatcctctattttcagg
>LA131 [organism=Cochliomyia macellaria], cytochrome oxidase subunit I (COI) gene, partial cds
ggacatcctggagcattaattgcagatgaccaaatttataatgtaattgt
tacagctcacgcttttattataattttctttatagtaatgccaattataa
ttggaggatttggaaattgattagttcctttaatactaggagctcctgat
atagctttcccacgaataaataatataagtttttgacttttacctcctgc
attaactttattattagtaagtagtatagtagaaaacggagctggaacag
gatgaactgtttaccctcctttatcttctaatattgctcacggaggagct
tcagttgatctagctattttctctcttcatttagccggaatttcatcaat
tttaggagcagtaaatttcattacaactgtaattaatatacgatcaacag
gaattacattcgatcgaatgcctttattcgtatgatcagtagtaattact
gctcttttacttttattatctttaccagttttagccggagctattactat
acttttaactgatcgaaatttaaatacttcattctttgatccagccggag
gaggagatccaattttataccaacacttattttgattctttggacaccct
gaagtatatattttaattctacctggatttggaataatttcacatattat
tagtcaagaatcaggaaagaaggaaacattcggatctttaggaatgattt
atgctatattagctattggtttattaggatttattgtttgagctcatcac
atgtttactgttggaatagacgttgatactcgagcttacttcacttcagc
tacaataattattgctgttccaactggaattaagattttcagttgattag
ctactctttatggaactcaattaaattattctccagctacactatgagct
ttagggttcgtattcttattcacagtaggaggattaactggtgttgtttt
agctaactcatcaattgatattatcttacatgatacttattatgtagtag
ctcacttccactatgtattatctataggagcagtatttgctattatagca
ggatttgtacactgatatcctctatttacagg
>LA132 [organism=Cochliomyia macellaria], cytochrome oxidase subunit I (COI) gene, partial cds
ggacatcctggagcattaattgcagatgaccaaatttataatgtaattgt
tacagctcacgcttttattataattttctttatagtaatgccaattataa
ttggaggatttggaaattgattagttcctttaatattaggagctcctgat
atagctttcccacgaataaataatataagtttttgacttttacctcctgc
attaactttattattagtaagtagtatagtagaaaacggagctggaacag
gatgaactgtttaccctcctttatcttctaatattgctcacggaggagct
tcagttgatctagctattttctctcttcatttagccggaatttcatcaat
tttaggagcagtaaatttcattacaactgtaattaatatacgatcaacag
gaattacattcgatcgaatgcctttattcgtatgatcagtagtaattact
gctcttttacttttattatctttaccagttttagccggagctattactat
acttttaactgatcgaaatttaaatacttcattctttgatccagccggag
gaggagatccaattttataccaacacttattttgattctttggacaccct
gaagtatatattttaattctacctggatttggaataatttcacatattat
tagtcaagaatcaggaaagaaggaaacattcggatctttaggaatgattt
atgctatattagctattggtttattaggatttattgtttgagctcatcac
atgtttactgttggaatagacgttgatactcgagcttacttcacttcagc
cacaataattattgctgttccaactggaattaagattttcagttgattag
ctactctttatggaactcaattaaattattctccagctacactatgagct
ttagggttcgtattcttattcacagtaggaggattaactggtgttgtttt
agctaactcatcaattgatattatcttacatgatacttattatgtagtag
ctcacttccactatgtattatctataggagcagtatttgctattatagca
ggatttgtacactgatatcctctatttacagg
>CU012 [organism=Cochliomyia macellaria], cytochrome oxidase subunit I (COI) gene, partial cds
ggacatcctggagcattaattggagatgaccaaatttataatgtaattgt
tacagctcacgcttttattataattttctttatagtaatgccaattataa
ttggaggatttggaaattgattagttcctttaatactaggagctcctgat
atagctttcccacgaataaataatataagtttttgacttttacctcctgc
attaactttattattagtaagtagtatagtagaaaacggagctggaacag
gatgaactgtttaccctcctttatcttctaatattgctcatggaggagct
tcagttgatctagctattttctctcttcatttagccggaatttcatcaat
tttaggagcagtaaatttcattacaactgtaattaatatacgatcaacag
gaattacattcgatcgaatgcctttattcgtatgatcagtagtaattact
gctcttttacttttattatctttaccagttttagccggagctattactat
acttttaactgatcgaaatttaaatacttcattctttgatccagccggag
gaggagatccaattttataccaacacttattttgattctttggacaccct
gaagtatatattttaattctacctggatttggaataatttcacatattat
tagtcaagaatcaggaaagaaggaaacattcggatctttaggaatgattt
atgctatattagctattggtttattaggatttattgtttgagctcatcac
atgtttactgttggaatagacgttgatactcgagcttacttcacttcagc
tacaataattattgctgttccaactggaattaagattttcagttgattag
ctactctttatggaactcaattaaattattctccagctacactatgagct
ttagggttcgtattcttattcacagtaggaggattaactggtgttgtttt
agctaactcatcaattgatattatcttacatgatacttattatgtagtag
ctcacttccactatgtattatctataggagcagtatttgctattatagca
ggatttgtacactgatatcctctatttacaggattaactttaaatagaaa
gttatta
>CU013 [organism=Cochliomyia macellaria], cytochrome oxidase subunit I (COI) gene, partial cds
ggacatcctggagcattaattggagatgaccaaatttataatgtaattgt
tacagctcacgcttttattataattttctttatagtaatgccaattataa
ttggaggatttggaaattgattagttcctttaatactaggagctcctgat
atagctttcccacgaataaataatataagtttttgacttttacctcctgc
attaactttattattagtaagtagtatagtagaaaacggagctggaacag
gatgaactgtttaccctcctttatcttctaatattgctcacggaggagct
tcagttgatctagctattttctctcttcatttagccggaatttcatcaat
tttaggagcagtaaatttcattacaactgtaattaatatacgatcaacag
gaattacattcgatcgaatgcctttattcgtatgatcagtagtaattact
gctcttttacttttattatctttaccagttttagccggagctattactat
acttttaactgatcgaaatttaaatacttcattctttgatccagccggag
gaggagatccaattttataccaacacttattttgattctttggacaccct
gaagtatatattttaattctacctggatttggaataatttcacatattat
tagtcaagaatcaggaaagaaggaaacattcggatctttaggaatgattt
atgctatattagctattggtttattaggatttattgtttgagctcatcac
atgtttactgttggaatagacgttgatactcgagcttacttcacttcagc
tacaataattattgctgttccaactggaattaagattttcagttgattag
ctactctttatggaactcaattaaattattctccagctacactatgagct
ttagggttcgtattcttattcacagtaggaggattaactggtgttgtttt
agctaactcatcaattgatattatcttacatgatacttattatgtagtag
ctcacttccactatgtattatctataggagcagtatttgctattatagca
ggatttgtacactgatatcctctatttacaggattaactttaaatagaaa
gttatta
>CU015 [organism=Cochliomyia macellaria], cytochrome oxidase subunit I (COI) gene, partial cds
ggacatcctggagcattaattggagatgaccaaatttataatgtaattgt
tacagctcacgcttttattataattttctttatagtaatgccaattataa
ttggaggatttggaaattgattagttcctttaatactaggagctcctgat
atagctttcccacgaataaataatataagtttttgacttttacctcctgc
attaactttattattagtaagtagtatagtagaaaacggagctggaacag
gatgaactgtttaccctcctttatcttctaatattgctcacggaggagct
tcagttgatctagctattttctctcttcatttagccggaatttcatcaat
tttaggagcagtaaatttcattacaactgtaattaatatacgatcaacag
gaattacattcgatcgaatgcctttattcgtatgatcagtagtaattact
gctcttttacttttattatctttaccagttttagccggagctattactat
acttttaactgatcgaaatttaaatacttcattctttgatccagccggag
gaggagatccaattttataccaacacttattttgattctttggacaccct
gaagtatatattttaattctacctggatttggaataatttcacatattat
tagtcaagaatcaggaaagaaggaaacattcggatctttaggaatgattt
atgctatattagctattggtttattaggatttattgtttgagctcatcac
atgtttactgttggaatagacgttgatactcgagcttacttcacttcagc
tacaataattattgctgttccaactggaattaagattttcagttgattag
ctactctttatggaactcaattaaattattctccagctacactatgagct
ttagggttcgtattcttattcacagtaggaggattaactggtgttgtttt
agctaactcatcaattgatattatcttacatgatacttattatgtagtag
ctcacttccactatgtattatctataggagcagtatttgctattatagca
ggatttttacactgatatcctctatttacaggattaactttaaatagaaa
gttatta
>CU016 [organism=Cochliomyia macellaria], cytochrome oxidase subunit I (COI) gene, partial cds
ggacatcctggagcattaattggagatgaccaaatttataatgtaattgt
tacagctcacgcttttattataattttctttatagtaatgccaattataa
ttggaggatttggaaattgattagttcctttaatactaggagctcctgat
atagctttcccacgaataaataatataagtttttgacttttacctcctgc
attaactttattattagtaagtagtatagtagaaaacggagctggaacag
gatgaactgtttaccctcctttatcttctaatattgctcacggaggagct
tcagttgatctagctattttctctcttcatttagccggaatttcatcaat
tttaggagcagtaaatttcattacaactgtaattaatatacgatcaacag
gaattacattcgatcgaatgcctttattcgtatgatcagtagtaattact
gctcttttacttttattatctttaccagttttagccggagctattactat
acttttaactgatcgaaatttaaatacttcattctttgatccagccggag
gaggagatccaattttataccaacacttattttgattctttggacaccct
gaagtatatattttaattctacctggatttggaataatttcacacattat
tagtcaagaatcaggaaagaaggaaacatttggatctttaggaatgattt
atgctatattagctattggtttattaggatttattgtttgagctcatcac
atgtttactgttggaatagacgttgatactcgagcttacttcacttcagc
tacaataattattgctgttccaactggaattaagattttcagttgattag
ctactctttatggaactcaattaaattattctccagctacattatgagct
ttagggttcgtattcttattcacggtaggaggattaactggtgttgtttt
agctaactcatcaattgatattatcttacatgatacttattatgtagtag
ctcacttccactatgtattatctataggagcagtatttgctattatagca
ggatttgtacactgataccctctatttacaggattaactttaaatagaaa
gttatta
>CU017 [organism=Cochliomyia macellaria], cytochrome oxidase subunit I (COI) gene, partial cds
ggacatcctggagcattaattggagatgaccaaatttataatgtaattgt
tacagctcacgcttttattataattttctttatagtaatgccaattataa
ttggaggatttggaaattgattagttcctttaatattaggagctcctgat
atagctttcccacgaataaataatataagtttttgacttttacctcctgc
attaactttattattagtaagtagtatagtagaaaacggagctggaacag
gatgaactgtttaccctcctttatcttctaatattgctcacggaggagct
tcagttgatctagctattttctctcttcatttagccggaatttcatcaat
tttaggagcagtaaatttcattacaactgtaattaatatacgatcaacag
gaattacattcgatcgaatgcctttattcgtatgatcagtagtaattact
gctcttttacttttattatctttaccagttttagccggagctattactat
acttttaactgatcgaaatttaaatacttcattctttgatccagccggag
gaggagatccaattttataccaacacttattttgattctttggacaccct
gaagtatatattttaattctacctggatttggaataatttcacatattat
tagtcaagaatcaggaaagaaggaaacattcggatctttaggaatgattt
atgctatattagctattggtttattaggatttattgtttgagctcatcac
atgtttactgttggaatagacgttgatactcgagcttacttcacttcagc
cacaataattattgctgttccaactggaattaagattttcagttgattag
ctactctttatggaactcaattaaattattctccagctacactatgagct
ttagggttcgtattcttattcacagtaggaggattaactggtgttgtttt
agctaactcatcaattgatattatcttacatgatacttattatgtagtag
ctcacttccactatgtattatctataggagcagtatttgctattatagca
ggatttgtacactgatatcctctatttacaggattaactttaaatagaaa
gttatta
>CU019 [organism=Cochliomyia macellaria], cytochrome oxidase subunit I (COI) gene, partial cds
ggacatcctggagcattaattggagatgaccaaatttataatgtaattgt
tacagctcacgcttttattataattttctttatagtaatgccaattataa
ttggaggatttggaaattgattagttcctttaatactaggagctcctgat
atagctttcccacgaataaataatataagtttttgacttttacctcctgc
attaactttattattagtaagtagtatagtagaaaacggagctggaacag
gatgaactgtttaccctcctttatcttctaatattgctcacggaggagct
tcagttgatctagctattttctctcttcatttagccggaatttcatcaat
tttaggagcagtaaatttcattacaactgtaattaatatacgatcaacag
gaattacattcgatcgaatgcctttattcgtatgatcagtagtaattact
gctcttttacttttattatctttaccagttttagccggagctattactat
acttttaactgatcgaaatttaaatacttcattctttgatccagccggag
gaggagatccaattttataccaacacttattttgattctttggacaccct
gaagtatatattttaattctacctggatttggaataatttcacacattat
tagtcaagaatcaggaaagaaggaaacatttggatctttaggaatgattt
atgctatattagctattggtttattaggatttattgtttgagctcatcac
atgtttactgttggaatagacgttgatactcgagcttacttcacttcagc
tacaataattattgctgttccaactggaattaagattttcagttgattag
ctactctttatggaactcaattaaattattctccagctacattatgagct
ttagggttcgtattcttattcacggtaggaggattaactggtgttgtttt
agctaactcatcaattgatattatcttacatgatacttattatgtagtag
ctcacttccactatgtattatctataggagcagtatttgctattatagca
ggatttgtacactgataccctctatttacaggattaactttaaatagaaa
gttatta
>CU050 [organism=Cochliomyia macellaria], cytochrome oxidase subunit I (COI) gene, partial cds
ggacatcctggagcattaattggagatgaccaaatttataatgtaattgt
tacagctcacgcttttattataattttctttatagtaatgccaattataa
ttggaggatttggaaattgattagttcctttaatattaggagctcctgat
atagctttcccacgaataaataatataagtttttgacttttacctcctgc
attaactttattattagtaagtagtatagtagaaaacggagctggaacag
gatgaactgtttaccctcctttatcttctaatattgctcacggaggagct
tcagttgatctagctattttctctcttcatttagccggaatttcatcaat
tttaggagcagtaaatttcattacaactgtaattaatatacgatcaacag
gaattacattcgatcgaatgcctttattcgtatgatcagtagtaattact
gctcttttacttttattatctttaccagttttagccggagctattactat
acttttaactgatcgaaatttaaatacttcattctttgatccagccggag
gaggagatccaattttataccaacacttattttgattctttggacaccct
gaagtatatattttaattctacctggatttggaataatttcacatattat
tagtcaagaatcaggaaagaaggaaacattcggatctttaggaatgattt
atgctatattagctattggtttattaggatttattgtttgagctcatcac
atgtttactgttggaatagacgttgatactcgagcttacttcacttcagc
cacaataattattgctgttccaactggaattaagattttcagttgattag
ctactctttatggaactcaattaaattattctccagctacactatgagct
ttagggttcgtattcttattcacagtaggaggattaactggtgttgtttt
agctaactcatcaattgatattatcttacatgatacttattatgtagtag
ctcacttccactatgtattatctataggagcagtatttgctattatagca
ggatttgtacactgatatcctctatttacaggattaactttaaatagaaa
gttatta
>CU051 [organism=Cochliomyia macellaria], cytochrome oxidase subunit I (COI) gene, partial cds
ggacatcctggagccttaattggagatgaccaaatttataatgtaattgt
tacagctcacgcttttattataattttctttatagtaatgccaattataa
ttggaggatttggaaattgattagttcctttaatactaggagctcctgat
atagctttcccacgaataaataatataagtttttgacttttacctcctgc
attaactttattattagtaagtagtatagtagaaaacggagctggaacag
gatgaactgtttaccctcctttatcttctaatattgctcatggaggagct
tcagttgatctagctattttctctcttcatttagccggaatttcatcaat
tttaggagcagtaaatttcattacaactgtaattaatatacgatcaacag
gaattacattcgatcgaatgcctttattcgtatgatcagtagtaattact
gctcttttacttttattatctttaccagttttagccggagctattactat
acttttaactgatcgaaatttaaatacttcattctttgatccagccggag
gaggagatccaattttataccaacacttattttgattctttggacaccct
gaagtatatattttaattctacctggatttggaataatttcacatattat
tagtcaagaatcaggaaagaaggaaacattcggatctttaggaataattt
atgctatattagctattggtttattaggatttattgtttgagctcatcac
atgtttactgttggaatagacgttgatactcgagcttacttcacttcagc
tacaataattattgctgttccaactggaattaagattttcagttgattag
ctactctttatggaactcaattaaattattctccagctacactatgagct
ttagggttcgtattcttattcacagtaggaggattaactggtgttgtttt
agctaactcatcaattgatattatcttacatgatacttattatgtagtag
ctcacttccactatgtattatctataggagcagtatttgctattatagca
ggatttgtacactgataccctctatttacaggattaactttaaatagaaa
gttatta
>LA066 [organism=Cochliomyia macellaria], cytochrome oxidase subunit I (COI) gene, partial cds
ggacatcctggagcattaattggagatgaccaaatttataatgtaattgt
tacagctcacgcttttattataattttctttatagtaatgccaattataa
ttggaggatttggaaattgattagttcctttaatattaggagctcctgat
atagctttcccacgaataaataatataagtttttgacttttacctcctgc
attaactttattattagtaagtagtatagtagaaaacggagctggaacag
gatgaactgtttaccctcctttatcttctaatattgctcacggaggagct
tcagttgatctagctattttctctcttcatttagccggaatttcatcaat
tttaggagcagtaaatttcattacaactgtaattaatatacgatcaacag
gaattacattcgatcgaatgcctttattcgtatgatcagtagtaattact
gctcttttacttttattatctttaccagttttagccggagctattactat
acttttaactgatcgaaatttaaatacttcattctttgatccagccggag
gaggagatccaattttataccaacacttattttgattctttggacaccct
gaagtatatattttaattctacctggatttggaataatttcacatattat
tagtcaagaatcaggaaagaaggaaacattcggatctttaggaatgattt
atgctatattagctattggtttattaggatttattgtttgagctcatcac
atgtttactgttggaatagacgttgatactcgagcttacttcacttcagc
cacaataattattgctgttccaactggaattaagattttcagttgattag
ctactctttatggaactcaattaaattattctccagctacactatgagct
ttagggttcgtattcttattcacagtaggaggattaactggtgttgtttt
agctaactcatcaattgatattatcttacatgatacttattatgtagtag
ctcacttccactatgtattatctataggagcagtatttgctattatagca
ggatttgtacactgatatcctctatttacaggattaactttaaatagaaa
gttatta
>LA067 [organism=Cochliomyia macellaria], cytochrome oxidase subunit I (COI) gene, partial cds
ggacatcctggagcattaattggagacgaccaaatttataatgtaattgt
tacagctcacgcttttattataattttctttatagtaatgccaattataa
ttggaggatttggaaattgattagttcctttaatactaggagctcctgat
atagctttcccacgaataaataatataagtttttgacttttacctcctgc
attaactttattattagtaagtagtatagtagaaaacggagctggaacag
gatgaactgtttaccctcctttatcttctaatattgctcacggaggagct
tcagttgatctagctattttctctcttcatttagccggaatttcatcaat
tttaggagcagtaaatttcattacaactgtaattaatatacgatcaacag
gaattacattcgatcgaatgcctttattcgtatgatcagtagtaattact
gctcttttacttttattatctttaccagttttagccggagctattactat
acttttaactgatcgaaatttaaatacttcattctttgatccagccggag
gaggagatccaattttataccaacacttattttgattctttggacaccct
gaagtatatattttaattctacctggatttggaataatttcacatattat
tagtcaagaatcaggaaagaaggaaacattcggatctttaggaatgattt
atgctatattagctattggtttattaggatttattgtttgagctcatcac
atgtttactgttggaatagacgttgatactcgagcttacttcacttcagc
tacaataattattgctgttccaactggaattaagattttcagttgattag
ctactctttatggaactcaattaaattattctccagctacactatgagct
ttagggttcgtattcttattcacagtaggaggattaactggtgttgtttt
agctaactcatcaattgatattatcttacatgatacttattatgtagtag
ctcacttccactatgtattatctataggagcagtatttgctattatagca
ggatttgtacactgatatcctctatttacaggattaactttaaatagaaa
gttatta
>LA068 [organism=Cochliomyia macellaria], cytochrome oxidase subunit I (COI) gene, partial cds
ggacatcctggagcattaattggagatgaccaaatttataatgtaattgt
tacagctcacgcttttattataattttctttatagtaatgccaattataa
ttggaggatttggaaattgattagttcctttaatactaggagctcctgat
atagctttcccacgaataaataatataagtttttgacttttacctcctgc
attaactttattattagtaagtagtatagtagaaaacggagctggaacag
gatgaactgtttaccctcctttatcttctaatattgctcacggaggagct
tcagttgatctagctattttctctcttcatttagccggaatttcatcaat
tttaggagcagtaaatttcattacaactgtaattaatatacgatcaacag
gaattacattcgatcgaatgcctttattcgtatgatcagtagtaattact
gctcttttacttttattatctttaccagttttagccggagctattactat
acttttaactgatcgaaatttaaatacttcattctttgatccagccggag
gaggagatccaattttataccaacacttattttgattctttggacaccct
gaagtatatattttaattctacctggatttggaataatttcacatattat
tagtcaagaatcaggaaagaaggaaacattcggatctttaggaatgattt
atgctatattagctattggtttattaggatttattgtttgagctcatcac
atgtttactgttggaatagacgttgatactcgagcttacttcacttcagc
tacaataattattgctgttccaactggaattaagattttcagttgattag
ctactctttatggaactcaattaaattattctccagctacactatgagct
ttagggttcgtattcttattcacagtaggaggattaactggtgttgtttt
agctaactcatcaattgatattatcttacatgatacttattatgtagtag
ctcacttccactatgtattatctataggagcagtatttgctattatagca
ggatttgtacactgatatcctctatttacaggattaactttaaatagaaa
gttatta
>DR009 [organism=Cochliomyia macellaria], cytochrome oxidase subunit I (COI) gene, partial cds
ggacatcctggagcattaattggagatgaccaaatttataatgtaattgt
tacagctcacgcttttattataattttctttatagtaatgccaattataa
ttggaggatttggaaattgattagttcctttaatactaggagctcctgat
atagctttcccacgaataaataatataagtttttgacttttacctcctgc
attaactttattattagtaagtagtatagtagaaaacggagctggaacag
gatgaactgtttaccctcctttatcttctaatattgctcacggaggagct
tcagttgatctagctattttctctcttcatttagccggaatttcatcaat
tttaggagcagtaaatttcattacaactgtaattaatatacgatcaacag
gaattacattcgatcgaatgcctttattcgtatgatcagtagtaattact
gctcttttacttttattatctttaccagttttagccggagctattactat
acttttaactgatcgaaatttaaatacttcattctttgatccagccggag
gaggagatccaattttataccaacacttattttgattctttggacaccct
gaagtatatattttaattctacctggatttggaataatttcacatattat
tagtcaagaatcaggaaagaaggaaacattcggatctttaggaatgattt
atgctatattagctattggtttattaggatttattgtttgagctcatcac
atgtttactgttggaatagacgttgatactcgagcttacttcacttcagc
tacaataattattgctgttccaactggaattaagattttcagttgattag
ctactctttatggaactcaattaaattattctccagctacactatgagct
ttagggttcgtattcttattcacagtaggaggattaactggtgttgtttt
agctaactcatcaattgatattatcttacatgatacttattatgtagtag
ctcacttccactatgtattatctataggagcagtatttgctattatagca
ggatttgtacactgatatcctctatttacaggattaactttaaatagaaa
gttatta
>DR011 [organism=Cochliomyia macellaria], cytochrome oxidase subunit I (COI) gene, partial cds
ggacatcctggagcattaattggagatgaccaaatttataatgtaattgt
tacagctcacgcttttattataattttctttatagtaatgccaattataa
ttggaggatttggaaattgattagttcctttaatactaggagctcctgat
atagctttcccacgaataaataatataagtttttgacttttacctcctgc
attaactttattattagtaagtagtatagtagaaaacggagctggaacag
gatgaactgtttaccctcctttatcttctaatattgctcacggaggagct
tcagttgatctagctattttctctcttcatttagccggaatttcatcaat
tttaggagcagtaaatttcattacaactgtaattaatatacgatcaacag
gaattacattcgatcgaatgcctttattcgtatgatcagtagtaattact
gctcttttacttttattatctttaccagttttagccggagctattactat
acttttaactgatcgaaatctaaatacttcattctttgatccagccggag
gaggagatccaattttataccaacacttattttgattctttggacaccct
gaagtatatattttaattctacctggatttggaataatttcacatattat
tagtcaagaatcaggaaagaaggaaacattcggatctttaggaatgattt
atgctatattagctattggtttattaggatttattgtttgagctcatcac
atgtttactgttggaatagacgttgatactcgagcttacttcacttcagc
tacaataattattgctgttccaactggaattaagattttcagttgattag
ctactctttatggaactcaattaaattattctccagctacactatgagct
ttagggttcgtattcttattcacagtaggaggattaactggtgttgtttt
agctaactcatcaattgatattatcttacatgatacttattatgtagtag
ctcacttccactatgtattatctataggagcagtatttgctattatagca
ggatttgtacactgatatcctctatttacaggattaactttaaatagaaa
gttatta
>DR012 [organism=Cochliomyia macellaria], cytochrome oxidase subunit I (COI) gene, partial cds
ggacatcctggagcattaattggagatgaccaaatttataatgtaattgt
tacagctcacgcttttattataattttctttatagtaatgccaattataa
ttggaggatttggaaattgattagttcctttaatattaggagctcctgat
atagctttcccacgaataaataatataagtttttgacttttacctcctgc
attaactttattattagtaagtagtatagtagaaaacggagctggaacag
gatgaactgtttaccctcctttatcttctaatattgctcacggaggagct
tcagttgatctagctattttctctcttcatttagccggaatttcatcaat
tttaggagcagtaaatttcattacaactgtaattaatatacgatcaacag
gaattacattcgatcgaatgcctttattcgtatgatcagtagtaattact
gctcttttacttttattatctttaccagttttagccggagctattactat
acttttaactgatcgaaatttaaatacttcattctttgatccagccggag
gaggagatccaattttataccaacacttattttgattctttggacaccct
gaagtatatattttaattctacctggatttggaataatttcacatattat
tagtcaagaatcaggaaagaaggaaacattcggatctttaggaatgattt
atgctatattagctattggtttattaggatttattgtttgagctcatcac
atgtttactgttggaatagacgttgatactcgagcttacttcacttcagc
cacaataattattgctgttccaactggaattaagattttcagttgattag
ctactctttatggaactcaattaaattattctccagctacactatgagct
ttagggttcgtattcttattcacagtaggaggattaactggtgttgtttt
agctaactcatcaattgatattatcttacatgatacttattatgtagtag
ctcacttccactatgtattatctataggagcagtatttgctattatagca
ggatttgtacactgatatcctctatttacaggattaactttaaatagaaa
gttatta
>DR013 [organism=Cochliomyia macellaria], cytochrome oxidase subunit I (COI) gene, partial cds
ggacatcctggagcattaattggagacgatcaaatttataatgtaattgt
tacagctcacgcttttattataattttctttatagtaatgccaattataa
ttggaggatttggaaattgattagttcctttaatactaggagctcctgat
atagctttcccacgaataaataatataagtttttgacttttacctcctgc
attaactttattattagtaagtagtatagtagaaaacggagctggaacag
gatgaactgtttaccctcctttatcttctaatattgctcacggaggagct
tcagttgatctagctattttctctcttcatttagccggaatttcatcaat
tttaggagcagtaaatttcattacaactgtaattaatatacgatcaacag
gaattacattcgatcgaatgcctttattcgtatgatcagtagtaattact
gctcttttacttttattatctttaccagttttagccggagctattactat
acttttaactgatcgaaatttaaatacttcattctttgatccagccggag
gaggagatccaattttataccaacacttattttgattctttggacaccct
gaagtatatattttaattctacctggatttggaataatttcacatattat
tagtcaagaatcaggaaagaaggaaacattcggatctttaggaatgattt
atgctatattagctattggtttattaggatttattgtttgagctcatcac
atgtttactgttggaatagacgttgatactcgagcttacttcacttcagc
tacaataattattgctgttccaactggaattaagattttcagttgattag
ctactctttatggaactcaattaaattattctccagctacactatgagct
ttagggttcgtattcttattcacagtaggaggattaactggtgttgtttt
agctaactcatcaattgatattatcttacatgatacttattatgtagtag
ctcacttccactatgtattatctataggagcagtatttgctattatagca
ggatttgtacactgatatcctctatttacaggattaactttaaatagaaa
gttatta
>DR014 [organism=Cochliomyia macellaria], cytochrome oxidase subunit I (COI) gene, partial cds
ggacatcctggagcattaattggagatgaccaaatttataatgtaattgt
tacagctcacgcttttattataattttctttatagtaatgccaattataa
ttggaggatttggaaattgattagttcctttaatactaggagctcctgat
atagctttcccacgaataaataatataagtttttgacttttacctcctgc
attaactttattattagtaagtagtatagtagaaaacggagctggaacag
gatgaactgtttaccctcctttatcttctaatattgctcacggaggagct
tcagttgatctagctattttctctcttcatttagccggaatttcatcaat
tttaggagcagtaaatttcattacaactgtaattaatatacgatcaacag
gaattacattcgatcgaatgcctttattcgtatgatcagtagtaattact
gctcttttacttttattatctttaccagttttagccggagctattactat
acttttaactgatcgaaatttaaatacttcattctttgatccagccggag
gaggagatccaattttataccaacacttattttgattctttggacaccct
gaagtatatattttaattctacctggatttggaataatttcacatattat
tagtcaagaatcaggaaagaaggaaacattcggatctttaggaatgattt
atgctatattagctattggtttattaggatttattgtttgagctcatcac
atgtttactgttggaatagacgttgatactcgagcttacttcacttcagc
tacaataattattgctgttccaactggaattaagattttcagttgattag
ctactctttatggaactcaattaaattattctccagctacactatgagct
ttagggttcgtattcttattcacagtaggaggattaactggtgttgtttt
agctaactcatcaattgatattatcttacatgatacttattatgtagtag
ctcacttccactatgtattatctataggagcagtatttgctattatagca
ggatttgtacactgatatcctctatttacaggattaactttaaatagaaa
gttatta
>DR015 [organism=Cochliomyia macellaria], cytochrome oxidase subunit I (COI) gene, partial cds
ggacatcctggagcattaattggagatgaccaaatttataatgtaattgt
tacagctcacgcttttattataattttctttatagtaatgccaattataa
ttggaggatttggaaattgattagttcctttaatactaggagctcctgat
atagctttcccacgaataaataatataagtttttgacttttacctcctgc
attaactttattattagtaagtagtatagtagaaaacggagctggaacag
gatgaactgtttaccctcctttatcttctaatattgctcacggaggagct
tcagttgatctagctattttctctcttcatttagccggaatttcatcaat
tttaggagcagtaaatttcattacaactgtaattaatatacgatcaacag
gaattacattcgatcgaatgcctttattcgtatgatcagtagtaattact
gctcttttacttttattatctttaccagttttagccggagctattactat
acttttaactgatcgaaatttaaatacttcattctttgatccagccggag
gaggagatccaattttataccaacacttattttgattctttggacaccct
gaagtatatattttaattctacctggatttggaataatttcacatattat
tagtcaagaatcaggaaagaaggaaacattcggatctttaggaatgattt
atgctatattagctattggtttattaggatttattgtttgagctcatcac
atgtttactgttggaatagacgttgatactcgagcttacttcacttcagc
tacaataattattgctgttccaactggaattaagattttcagttgattag
ctactctttatggaactcaattaaattattctccagctacactatgagct
ttagggttcgtattcttattcacagtaggaggattaactggtgttgtttt
agctaactcatcaattgatattatcttacatgatacttattatgtagtag
ctcacttccactatgtattatctataggagcagtatttgctattatagca
ggatttgtacactgatatcctctatttacaggattaactttaaatagaaa
gttatta
>DR043 [organism=Cochliomyia macellaria], cytochrome oxidase subunit I (COI) gene, partial cds
ggacatcctggagcattaattggagatgaccaaatttataatgtaattgt
tacagctcacgcttttattataattttctttatagtaatgccaattataa
ttggaggatttggaaattgattagttcctttaatattaggagctcctgat
atagctttcccacgaataaataatataagtttttgacttttacctcctgc
attaactttattattagtaagtagtatagtagaaaacggagctggaacag
gatgaactgtttaccctcctttatcttctaatattgctcacggaggagct
tcagttgatctagctattttctctcttcatttagccggaatttcatcaat
tttaggagcagtaaatttcattacaactgtaattaatatacgatcaacag
gaattacattcgatcgaatgcctttattcgtatgatcagtagtaattact
gctcttttacttttattatctttaccagttttagccggagctattactat
acttttaactgatcgaaatttaaatacttcattctttgacccagccggag
gaggagatccaattttataccaacacttattttgattctttggacaccct
gaagtatatattttaattctacctggatttggaataatttcacatattat
tagtcaagaatcaggaaagaaggaaacattcggatctttaggaatgattt
atgctatattagctattggtttattaggatttattgtttgagctcatcac
atgtttactgttggaatagacgttgatactcgagcttacttcacttcagc
cacaataattattgctgttccaactggaattaagattttcagttgattag
ctactctttatggaactcaattaaattattctccagctacactatgagct
ttagggttcgtattcttattcacagtaggaggattaactggtgttgtttt
agctaactcatcaattgatattatcttacatgatacttattatgtagtag
ctcacttccactatgtattatctataggagcagtatttgctattatagca
ggatttgtacactgatatcctctatttacaggattaactttaaatagaaa
gttatta
>DR062 [organism=Cochliomyia macellaria], cytochrome oxidase subunit I (COI) gene, partial cds
ggacatcctggagcattaattggagatgatcaaatttataatgtaattgt
tacagctcacgcttttattataattttctttatagtaatgccaattataa
ttggaggatttggaaattgattagttcctttaatactaggagctcctgat
atagctttcccacgaataaataatataagtttttgacttttacctcctgc
attaactttattattagtaagtagtatagtagaaaacggagctggaacag
gatgaactgtttaccctcctttatcttctaatattgctcacggaggagct
tcagttgatctagctattttctctcttcatttagccggaatttcatcaat
tttaggagcagtaaatttcattacaactgtaattaatatacgatcaacag
gaattacattcgatcgaatgcctttattcgtatgatcagtagtaattact
gctcttttacttttattatctttaccagttttagccggagctattactat
acttttaactgatcgaaatttaaatacttcattctttgatccagccggag
gaggagatccaattttataccaacacttattttgattctttggacaccct
gaagtatatattttaattctacctggatttggaataatttcacatattat
tagtcaagaatcaggaaagaaggaaacattcggatctttaggaatgattt
atgctatattagctattggtttattaggatttattgtttgagctcatcac
atgtttactgttggaatagacgttgatactcgagcttacttcacttcagc
tacaataattattgctgttccaactggaattaagattttcagttgattag
ctactctttatggaactcaattaaattattctccagctacactatgagct
ttagggttcgtattcttattcacagtaggaggattaactggtgttgtttt
agctaactcatcaattgatattatcttacatgatacttattatgtagtag
ctcacttccactatgtattatctataggagcagtatttgctattatagca
ggatttgtacactgatatcctctatttacaggattaactttaaatagaaa
gttatta
>DR063 [organism=Cochliomyia macellaria], cytochrome oxidase subunit I (COI) gene, partial cds
ggacatcctggagcattaattggagatgaccaaatttataatgtaattgt
tacagctcacgcttttattataattttctttatagtaatgccaattataa
ttggaggatttggaaattgattagttcctttaatactaggagctcctgat
atagctttcccacgaataaataatataagtttttgacttttacctcctgc
attaactttattattagtaagtagtatagtagaaaacggagctggaacag
gatgaactgtttaccctcctttatcttctaatattgctcacggaggagct
tcagttgatctagctattttctctcttcatttagccggaatttcatcaat
tttaggagcagtaaatttcattacaactgtaattaatatacgatcaacag
gaattacattcgatcgaatgcctttattcgtatgatcagtagtaattact
gctcttttacttttattatctttaccagttttagccggagctattactat
acttttaactgatcgaaatttaaatacttcattctttgatccagccggag
gaggagatccaattttataccaacacttattttgattctttggacaccct
gaagtatatattttaattctacctggatttggaataatttcacatattat
tagtcaagaatcaggaaagaaggaaacattcggatctttaggaatgattt
atgctatattagctattggtttattaggatttattgtttgagctcatcac
atgtttactgttggaatagacgttgatactcgagcttacttcacttcagc
tacaataattattgctgttccaactggaattaagattttcagttgattag
ctactctttatggaactcaattaaattattctccagctacactatgagct
ttagggttcgtattcttattcacagtaggaggattaactggtgttgtttt
agctaactcatcaattgatattatcttacatgatacttattatgtagtag
ctcacttccactatgtattatctataggagcagtatttgctattatagca
ggatttgtacactgatatcctctatttacaggattaactttaaatagaaa
gttatta
>DR064 [organism=Cochliomyia macellaria], cytochrome oxidase subunit I (COI) gene, partial cds
ggacatcctggagcattaattggagatgaccaaatttataatgtaattgt
tacagctcacgcttttattataattttctttatagtaatgccaattataa
ttggaggatttggaaattgattagttcctttaatactaggagctcctgat
atagctttcccacgaataaataatataagtttttgacttttacctcctgc
attaactttattattggtaagtagtatagtagaaaacggagctggaacag
gatgaactgtttaccctcctttatcttctaatattgctcacggaggagct
tcagttgatctagctattttctctcttcatttagccggaatttcatcaat
tttaggagcagtaaatttcattacaactgtaattaatatacgatcaacag
gaattacattcgatcgaatgcctttattcgtatgatcagtagtaattact
gctcttttacttttattatctttaccagttttagccggagctattactat
acttttaactgatcgaaatttaaatacttcattctttgatccagccggag
gaggagatccaattttataccaacacttattttgattctttggacaccct
gaagtatatattttaattctacctggatttggaataatttcacatattat
tagtcaagaatcaggaaagaaggaaacattcggatctttaggaatgattt
atgctatattagctattggtttattaggatttattgtttgagctcatcac
atgtttactgttggaatagacgttgatactcgagcttacttcacttcagc
tacaataattattgctgttccaactggaattaagattttcagttgattag
ctactctttatggaactcaattaaattattctccagctacactatgagct
ttagggttcgtattcttattcacagtaggaggattaactggtgttgtttt
agctaactcatcaattgatattatcttacatgatacttattatgtagtag
ctcacttccactatgtattatctataggagcagtatttgctattatagca
ggatttgtacactgataccctctatttacaggattaactttaaatagaaa
gttatta
>DR065 [organism=Cochliomyia macellaria], cytochrome oxidase subunit I (COI) gene, partial cds
ggacatcctggagcattaattggagatgaccaaatttataatgtaattgt
tacagctcacgcttttattataattttctttatagtaatgccaattataa
ttggaggatttggaaattgattagttcctttaatactaggagctcctgat
atagctttcccacgaataaataatataagtttttgacttttacctcctgc
attaactttattattagtaagtagtatagtagaaaacggagctggaacag
gatgaactgtttaccctcctttatcttctaatattgctcacggaggagct
tcagttgatctagctattttctctcttcatttagccggaatttcatcaat
tttaggagcagtaaatttcattacaactgtaattaatatacgatcaacag
gaattacattcgatcgaatgcctttattcgtatgatcagtagtaattact
gctcttttacttttattatctttaccagttttagccggagctattactat
acttttaactgatcgaaatttaaatacttcattctttgatccagccggag
gaggagatccaattttataccaacacttattttgattctttggacaccct
gaagtatatattttaattctacctggatttggaataatttcacatattat
tagtcaagaatcaggaaagaaggaaacattcggatctttaggaatgattt
atgctatattagctattggtttattaggatttattgtttgagctcatcac
atgtttactgttggaatagacgttgatactcgagcttacttcacttcagc
tacaataattattgctgttccaactggaattaagattttcagttgattag
ctactctttatggaactcaattaaattattctccagctacactatgagct
ttagggttcgtattcttattcacagtaggaggattaactggtgttgtttt
agctaactcatcaattgatattatcttacatgatacttattatgtagtag
ctcacttccactatgtattatctataggagcagtatttgctattatagca
ggatttgtacactgatatcctctatttacaggattaactttaaatagaaa
gttatta
>DR066 [organism=Cochliomyia macellaria], cytochrome oxidase subunit I (COI) gene, partial cds
ggacatcctggagcattaattggagatgaccaaatttataatgtaattgt
tacagctcacgcttttattataattttctttatagtaatgccaattataa
ttggaggatttggaaattgattagttcctttaatactaggagctcctgat
atagctttcccacgaataaataatataagtttttgacttttacctcctgc
attaactttattattagtaagtagtatagtagaaaacggagctggaacag
gatgaactgtttaccctcctttatcttctaatattgctcacggaggagct
tcagttgatctagctattttctctcttcatttagccggaatttcatcaat
tttaggagcagtaaatttcattacaactgtaattaatatacgatcaacag
gaattacattcgatcgaatgcctttattcgtatgatcagtagtaattact
gctcttttacttttattatctttaccagttttagccggagctattactat
acttttaactgatcgaaatttaaatacttcattctttgatccagccggag
gaggagatccaattttataccaacacttattttgattctttggacaccct
gaagtatatattttaattctacctggatttggaataatttcacatattat
tagtcaagaatcaggaaagaaggaaacattcggatctttaggaatgattt
atgctatattagctattggtttattaggatttattgtttgagctcatcac
atgtttactgttggaatagacgttgatactcgagcttacttcacttcagc
tacaataattattgctgttccaactggaattaagattttcagttgattag
ctactctttatggaactcaattaaattattctccagctacactatgagct
ttagggttcgtattcttattcacagtaggaggattaactggtgttgtttt
agctaactcatcaattgatattatcttacatgatacttattatgtagtag
ctcacttccactatgtattatctataggagcagtatttgctattatagca
ggatttgtacactgatatcctctatttacaggattaactttaaatagaaa
gttatta
>DR106 [organism=Cochliomyia macellaria], cytochrome oxidase subunit I (COI) gene, partial cds
ggacatcctggagcattaattggagatgaccaaatttataatgtaattgt
tacagctcacgcttttattataattttctttatagtaatgccaattataa
ttggaggatttggaaattgattagttcctttaatactaggagctcctgat
atagctttcccacgaataaataatataagtttttgacttttacctcctgc
attaactttattattagtaagtagtatagtagaaaacggagctggaacag
gatgaactgtttaccctcctttatcttctaatattgctcacggaggagct
tcagttgatctagctattttctctcttcatttagccggaatttcatcaat
tttaggagcagtaaatttcattacaactgtaattaatatacgatcaacag
gaattacattcgatcgaatgcctttattcgtatgatcagtagtaattact
gctcttttacttttattatctttaccagttttagccggagctattactat
acttttaactgatcgaaatttaaatacttcattctttgatccagccggag
gaggagatccaattttataccaacacttattttgattctttggacaccct
gaagtatatattttaattctacctggatttggaataatttcacatattat
tagtcaagaatcaggaaagaaggaaacattcggatctttaggaatgattt
atgctatattagctattggtttattaggatttattgtttgagctcatcac
atgtttactgttggaatagacgttgatactcgagcttacttcacttcagc
tacaataattattgctgttccaactggaattaagattttcagttgattag
ctactctttatggaactcaattaaattattctccagctacactatgagct
ttagggttcgtattcttattcacagtaggaggattaactggtgttgtttt
agctaactcatcaattgatattatcttacatgatacttattatgtagtag
ctcacttccactatgtattatctataggagcagtatttgctattatagca
ggatttgtacactgatatcctctatttacaggattaactttaaatagaaa
gttatta
>DR107 [organism=Cochliomyia macellaria], cytochrome oxidase subunit I (COI) gene, partial cds
ggacatcctggagcattaattggagatgaccaaatttataatgtaattgt
tacagctcacgcttttattataattttctttatagtaatgccaattataa
ttggaggatttggaaattgattagttcctttaatattaggagctcctgat
atagctttcccacgaataaataatataagtttttgacttttacctcctgc
attaactttattattagtaagtagtatagtagaaaacggagctggaacag
gatgaactgtttaccctcctttatcttctaatattgctcacggaggagct
tcagttgatctagctattttctctcttcatttagccggaatttcatcaat
tttaggagcagtaaatttcattacaactgtaattaatatacgatcaacag
gaattacattcgatcgaatgcctttattcgtatgatcagtagtaattact
gctcttttacttttattatctttaccagttttagccggagctattactat
acttttaactgatcgaaatttaaatacttcattctttgacccagccggag
gaggagatccaattttataccaacacttattttgattctttggacaccct
gaagtatatattttaattctacctggatttggaataatttcacatattat
tagtcaagaatcaggaaagaaggaaacattcggatctttaggaatgattt
atgctatattagctattggtttattaggatttattgtttgagctcatcac
atgtttactgttggaatagacgttgatactcgagcttacttcacttcagc
cacaataattattgctgttccaactggaattaagattttcagttgattag
ctactctttatggaactcaattaaattattctccagctacactatgagct
ttagggttcgtattcttattcacagtaggaggattaactggtgttgtttt
agctaactcatcaattgatattatcttacatgatacttattatgtagtag
ctcacttccactatgtattatctataggagcagtatttgctattatagca
ggatttgtacactgatatcctctatttacaggattaactttaaatagaaa
gttatta
>DR108 [organism=Cochliomyia macellaria], cytochrome oxidase subunit I (COI) gene, partial cds
ggacatcctggagcattaattggagatgaccaaatttataatgtaattgt
tacagctcacgcttttattataattttctttatagtaatgccaattataa
ttggaggatttggaaattgattagttcctttaatactaggagctcctgat
atagctttcccacgaataaataatataagtttttgacttttacctcctgc
attaactttattattagtaagtagtatagtagaaaacggagctggaacag
gatgaactgtttaccctcctttatcttctaatattgctcacggaggagct
tcagttgatctagctattttctctcttcatttagccggaatttcatcaat
tttaggagcagtaaatttcattacaactgtaattaatatacgatcaacag
gaattacattcgatcgaatgcctttattcgtatgatcagtagtaattact
gctcttttacttttattatctttaccagttttagccggagctattactat
acttttaactgatcgaaatttaaatacttcattctttgatccagccggag
gaggagatccaattttataccaacacttattttgattctttggacaccct
gaagtatatattttaattctacctggatttggaataatttcacatattat
tagtcaagaatcaggaaagaaggaaacattcggatctttaggaatgattt
atgctatattagctattggtttattaggatttattgtttgagctcatcac
atgtttactgttggaatagacgttgatactcgagcttacttcacttcagc
tacaataattattgctgttccaactggaattaagattttcagttgattag
ctactctttatggaactcaattaaattattctccagctacactatgagct
ttagggttcgtattcttattcacagtaggaggattaactggtgttgtttt
agctaactcatcaattgatattatcttacatgatacttattatgtagtag
ctcacttccactatgtattatctataggagcagtatttgctattatagca
ggatttgtacactgatatcctctatttacaggattaactttaaatagaaa
gttatta
>DR109 [organism=Cochliomyia macellaria], cytochrome oxidase subunit I (COI) gene, partial cds
ggacatcctggagcattaattggagatgaccaaatttataatgtaattgt
tacagctcacgcttttattataattttctttatagtaatgccaattataa
ttggaggatttggaaattgattagttcctttaatactaggagctcctgat
atagctttcccacgaataaataatataagtttttgacttttacctcctgc
attaactttattattagtaagtagtatagtagaaaacggagctggaacag
gatgaactgtttaccctcctttatcttctaatattgctcacggaggagct
tcagttgatctagctattttctctcttcatttagccggaatttcatcaat
tttaggagcagtaaatttcattacaactgtaattaatatacgatcaacag
gaattacattcgatcgaatgcctttattcgtatgatcagtagtaattact
gctcttttacttttattatctttaccagttttagccggagctattactat
acttttaactgatcgaaatttaaatacttcattctttgatccagccggag
gaggagatccaattttataccaacacttattttgattctttggacaccct
gaagtatatattttaattctacctggatttggaataatttcacatattat
tagtcaagaatcaggaaagaaggaaacattcggatctttaggaatgattt
atgctatattagctattggtttattaggatttattgtttgagctcatcac
atgtttactgttggaatagacgttgatactcgagcttacttcacttcagc
tacaataattattgctgttccaactggaattaagattttcagttgattag
ctactctttatggaactcaattaaattattctccagctacactatgagct
ttagggttcgtattcttattcacagtaggaggattaactggtgttgtttt
agctaactcatcaattgatattatcttacatgatacttattatgtagtag
ctcacttccactatgtattatctataggagcagtatttgctattatagca
ggatttgtacactgatatcctctatttacaggattaactttaaatagaaa
gttatta
>DR1091 [organism=Cochliomyia macellaria], cytochrome oxidase subunit I (COI) gene, partial cds
ggacatcctggagcattaattggagatgaccaaatttataatgtaattgt
tacagctcacgcttttattataattttctttatagtaatgccaattataa
ttggaggatttggaaattgattagttcctttaatactaggagctcctgat
atagctttcccacgaataaataatataagtttttgacttttacctcctgc
attaactttattattagtaagtagtatagtagaaaacggagctggaacag
gatgaactgtttaccctcctttatcttctaatattgctcacggaggagct
tcagttgatctagctattttctctcttcatttagccggaatttcatcaat
tttaggagcagtaaatttcattacaactgtaattaatatacgatcaacag
gaattacattcgatcgaatgcctttattcgtatgatcagtagtaattact
gctcttttacttttattatctttaccagttttagccggagctattactat
acttttaactgatcgaaatttaaatacttcattctttgatccagccggag
gaggagatccaattttataccaacacttattttgattctttggacaccct
gaagtatatattttaattctacctggatttggaataatttcacatattat
tagtcaagaatcaggaaagaaggaaacattcggatctttaggaatgattt
atgctatattagctattggtttattaggatttattgtttgagctcatcac
atgtttactgttggaatagacgttgatactcgagcttacttcacttcagc
tacaataattattgctgttccaactggaattaagattttcagttgattag
ctactctttatggaactcaattaaattattctccagctacactatgagct
ttagggttcgtattcttattcacagtaggaggattaactggtgttgtttt
agctaactcatcaattgatattatcttacatgatacttattatgtagtag
ctcacttccactatgtattatctataggagcagtatttgctattatagca
ggatttgtacactgatatcctctatttacaggattaactttaaatagaaa
gttatta
>DR120 [organism=Cochliomyia macellaria], cytochrome oxidase subunit I (COI) gene, partial cds
ggacatcctggagcattaattggagatgaccaaatttataatgtaattgt
tacagctcacgcttttattataattttctttatagtaatgccaattataa
ttggaggatttggaaattgattagttcctttaatattaggagctcctgat
atagctttcccacgaataaataatataagtttttgacttttacctcctgc
attaactttattattagtaagtagtatagtagaaaacggagctggaacag
gatgaactgtttaccctcctttatcttctaatattgctcacggaggagct
tcagttgatctagctattttctctcttcatttagccggaatttcatcaat
tttaggagcagtaaatttcattacaactgtaattaatatacgatcaacag
gaattacattcgatcgaatgcctttattcgtatgatcagtagtaattact
gctcttttacttttattatctttaccagttttagccggagctattactat
acttttaactgatcgaaatttaaatacttcattctttgatccagccggag
gaggagatccaattttataccaacacttattttgattctttggacaccct
gaagtatatattttaattctacctggatttggaataatttcacatattat
tagtcaagaatcaggaaagaaggaaacattcggatctttaggaatgattt
atgctatattagctattggtttattaggatttattgtttgagctcatcac
atgtttactgttggaatagacgttgatactcgagcttacttcacttcagc
cacaataattattgctgttccaactggaattaagattttcagttgattag
ctactctttatggaactcaattaaattattctccagctacactatgagct
ttagggttcgtattcttattcacagtaggaggattaactggtgttgtttt
agctaactcatcaattgatattatcttacatgatacttattatgtagtag
ctcacttccactatgtattatctataggagcagtatttgctattatagca
ggatttgtacactgatatcctctatttacaggattaactttaaatagaaa
gttatta
>DR121 [organism=Cochliomyia macellaria], cytochrome oxidase subunit I (COI) gene, partial cds
ggacatcctggagcattaattggagatgaccaaatttataatgtaattgt
tacagctcacgcttttattataattttctttatagtaatgccaattataa
ttggaggatttggaaattgattagttcctttaatactaggagctcctgat
atagctttcccacgaataaataatataagtttttgacttttacctcctgc
attaactttattattagtaagtagtatagtagaaaacggagctggaacag
gatgaactgtttaccctcctttatcttctaatattgctcacggaggagct
tcagttgatctagctattttctctcttcatttagccggaatttcatcaat
tttaggagcagtaaatttcattacaactgtaattaatatacgatcaacag
gaattacattcgatcgaatgcctttattcgtatgatcagtagtaattact
gctcttttacttttattatctttaccagttttagccggagctattactat
acttttaactgatcgaaatttaaatacttcattctttgatccagccggag
gaggagatccaattttataccaacacttattttgattctttggacaccct
gaagtatatattttaattctacctggatttggaataatttcacatattat
tagtcaagaatcaggaaagaaggaaacattcggatctttaggaatgattt
atgctatattagctattggtttattaggatttattgtttgagctcatcac
atgtttactgttggaatagacgttgatactcgagcttacttcacttcagc
tacaataattattgctgttccaactggaattaagattttcagttgattag
ctactctttatggaactcaattaaattattctccagctacactatgagct
ttagggttcgtattcttattcacagtaggaggattaactggtgttgtttt
agctaactcatcaattgatattatcttacatgatacttattatgtagtag
ctcacttccactatgtattatctataggagcagtatttgctattatagca
ggatttgtacactgatatcctctatttacaggattaactttaaatagaaa
gttatta
>DR154 [organism=Cochliomyia macellaria], cytochrome oxidase subunit I (COI) gene, partial cds
ggacatcctggagcattaattggagatgaccaaatttataatgtaattgt
tacagctcacgcttttattataattttctttatagtaatgccaattataa
ttggaggatttggaaattgattagttcctttaatactaggagctcctgat
atagctttcccacgaataaataatataagtttttgacttttacctcctgc
attaactttattattagtaagtagtatagtagaaaacggagctggaacag
gatgaactgtttaccctcctttatcttctaatattgctcacggaggagct
tcagttgatctagctattttctctcttcatttagccggaatttcatcaat
tttaggagcagtaaatttcattacaactgtaattaatatacgatcaacag
gaattacattcgatcgaatacctttattcgtatgatcagtagtaattact
gctcttttacttttattatctttaccagttttagccggagctattactat
acttttaactgatcgaaatttaaatacttcattctttgatccagccggag
gaggagatccaattttataccaacacttattttgattctttggacaccct
gaagtatatattttaattctacctggatttggaataatttcacatattat
tagtcaagaatcaggaaagaaggaaacattcggatctttaggaatgattt
atgctatattagctattggtttattaggatttattgtttgagctcatcac
atgtttactgttggaatagacgttgatactcgagcttacttcacttcagc
cacaataattattgctgttccaactggaattaagattttcagttgattag
ctactctttatggaactcaattaaattattctccagctacactatgagct
ttagggttcgtattcttattcacagtaggaggattaactggtgttgtttt
agctaactcatcaattgatattatcttacatgatacttattatgtagtag
ctcacttccactatgtattatctataggagcagtatttgctattatagca
ggatttgtacactgatatcctctatttacaggattaactttaaatagaaa
gttatta
>FL009 [organism=Cochliomyia macellaria], cytochrome oxidase subunit I (COI) gene, partial cds
ggacatcctggggcattaattggagatgaccaaatttataatgtaattgt
tacagctcacgcttttattataattttctttatagtaatgccaattataa
ttggaggatttggaaattgattagttcctttaatactaggagctcctgat
atagctttcccacgaataaataatataagtttttgacttttacctcctgc
attaactttattattagtaagtagtatagtagaaaacggagctggaacag
gatgaactgtttaccctcctttatcttctaatattgctcatggaggagct
tcagttgatctagctattttctctcttcatttagccggaatttcatcaat
tttaggagcagtaaatttcattacaactgtaattaatatacgatcaacag
gaattacattcgatcgaatgcctttattcgtatgatcagtagtaattact
gctcttttacttttattatctttaccagttttagccggagctattactat
acttttaactgatcgaaatttaaatacttcattctttgatccagccggag
gaggagatccaattttataccaacacttattttgattctttggacaccct
gaagtatatattttaattctacctggatttggaataatttcacatattat
tagtcaagaatcaggaaagaaggaaacattcggatctttaggaatgattt
atgctatattagctattggtttattaggatttattgtttgagctcatcac
atgtttactgttggaatagacgttgatactcgagcttacttcacttcagc
tacaataattattgctgttccaactggaattaagattttcagttgattag
ctactctttatggaactcaattaaattattctccagctacactatgagct
ttaggattcgtattcttattcacagtaggaggattaactggtgttgtttt
agctaactcatcaattgatattatcttacatgatacttattatgtagtag
ctcacttccactatgtattatctataggagcagtatttgctattatagca
ggatttgtacactgatatcctctatttacaggattaactttaaatagaaa
gttatta
>LA079 [organism=Cochliomyia macellaria], cytochrome oxidase subunit I (COI) gene, partial cds
ggacatcctggagcattaattggagatgaccaaatttataatgtaattgt
tacagctcacgcttttattataattttctttatagtaatgccaattataa
ttggaggatttggaaattgattagttcctttaatattaggagctcctgat
atatctttcccactaataaataatataagtttttgacttttacctcctgc
attaactttattattagtaagtagtatagtagaaaacggagctggaacag
gatgaactgtttaccctcctttatcttctaatattgctcacggaggagct
tcagttgatctagctattttctctcttcatttagccggaatttcatcaat
tttaggagcagtaaatttcattacaactgtaattaatatacgatcaacag
gaattacattcgatcgaatacctttattcgtatgatcagtagtaattact
gctcttttacttttattatctttaccagttttagccggagctattactat
acttttaactgatcgaaatttaaatacttcattctttgatccagccggag
gaggagatccaattttataccaacacttattttgattctttggacaccct
gaagtatatattttaattctacctggatttggaataatttcacatattat
tagtcaagaatcaggaaagaaggaaacattcggatctttaggaatgattt
atgctatattagctattggtttattaggatttattgtttgagctcatcac
atgtttactgttggaatagacgttgatactcgagcttacttcacttcagc
cacaataattattgctgttccaactggaattaagattttcagttgattag
ctactctttatggaactcaattaaattattctccagctacactatgagct
ttagggttcgtattcttattcacagtaggaggatta
>LA080 [organism=Cochliomyia macellaria], cytochrome oxidase subunit I (COI) gene, partial cds
ggacatcctggagcattaattggagatgaccaaatttataatgtaattgt
tacagctcacgcttttattataattttctttatagtaatgccaattataa
ttggaggatttggaaattgattagttcctttaatactaggagctcctgat
atagctttcccacgaataaataatataagtttttgacttttacctcctgc
attaactttattattagtaagtagtatagtagaaaacggagctggaacag
gatgaactgtttaccctcctttatcttctaatattgctcacggaggagct
tcagttgatctagctattttctctcttcatttagccggaatttcatcaat
tttaggagcagtaaatttcattacaactgtaattaatatacgatcaacag
gaattacattcgatcgaatgcctttattcgtatgatcagtagtaattact
gctcttttacttttattatctttaccagttttagccggagctattactat
acttttaactgatcgaaatttaaatacttcattctttgatccagccggag
gaggagatccaattttataccaacacttattttgattctttggacaccct
gaagtatatattttaattctacctggatttggaataatttcacatattat
tagtcaagaatcaggaaagaaggaaacattcggatctttaggaatgattt
atgctatattagctattggtttattaggatttattgtttgagctcatcac
atgtttactgttggaatagacgttgatactcgagcttacttcacttcagc
tacaataattattgctgttccaactggaattaagattttcagttgattag
ctactctttatggaactcaattaaattattctccagctacactatgagct
ttagggttcgtattcttattcacagtaggaggattaactggtgttgtttt
agctaactcatcaattgatattatcttacatgatacttattatgtagtag
ctcacttccactatgtattatctataggagcagtatttgctattatagca
ggatttgtacactgatatcctctatttacaggattaactttaaatagaaa
gttatta
>LA081 [organism=Cochliomyia macellaria], cytochrome oxidase subunit I (COI) gene, partial cds
ggacatcctggagcattaattggagatgaccaaatttataatgtaattgt
tacagctcacgcttttattataattttctttatagtaatgccaattataa
ttggaggatttggaaattgattagttcctttaatactaggagctcctgat
atagctttcccacgaataaataatataagtttttgacttttacctcctgc
attaactttattattagtaagtagtatagtagaaaacggagctggaacag
gatgaactgtttaccctcctttatcttctaatattgctcacggaggagct
tcagttgatctagctattttctctcttcatttagccggaatttcatcaat
tttaggagcagtaaatttcattacaactgtaattaatatacgatcaacag
gaattacattcgatcgaatgcctttattcgtatgatcagtagtaattact
gctcttttacttttattatctttaccagttttagccggagctattactat
acttttaactgatcgaaatttaaatacttcattctttgatccagccggag
gaggagatccaattttataccaacacttattttgattctttggacaccct
gaagtatatattttaattctacctggatttggaataatttcacatattat
tagtcaagaatcaggaaagaaggaaacattcggatctttaggaatgattt
atgctatattagctattggtttattaggatttattgtttgagctcatcac
atgtttactgttggaatagacgttgatactcgagcttacttcacttcagc
tacaataattattgctgttccaactggaattaagattttcagttgattag
ctactctttatggaactcgattaaattattctccagctacactatgagct
ttagggttcgtattcttattcacagtaggaggattaactggtgttgtttt
agctaactcatcaattgatattatcttacatgatacttattatgtagtag
ctcacttccactatgtattatctataggagcagtatttgctattatagca
ggatttgtacactgatatcctctatttacaggattaactttaaatagaaa
gttatta
>LA115 [organism=Cochliomyia macellaria], cytochrome oxidase subunit I (COI) gene, partial cds
ggacatcctggagcattaattggagatgaccaaatttataatgtaattgt
tacagctcacgcttttattataattttctttatagtaatgccaattataa
ttggaggatttggaaattgattagttcctttaatactaggagctcctgat
atagctttcccacgaataaataatataagtttttgacttttacctcctgc
attaactttattattagtaagtagtatagtagaaaacggagctggaacag
gatgaactgtttaccctcctttatcttctaatattgctcacggaggagct
tcagttgatctagctattttctctcttcatttagccggaatttcatcaat
tttaggagcagtaaatttcattacaactgtaattaatatacgatcaacag
gaattacattcgatcgaatgcctttattcgtatgatcagtagtaattact
gctcttttacttttattatctttaccagttttagccggagctattactat
acttttaactgatcgaaatttaaatacttcattctttgatccagccggag
gaggagatccaattttataccaacacttattttgattctttggacaccct
gaagtatatattttaattctacctggatttggaataatttcacatattat
tagtcaagaatcaggaaagaaggaaacattcggatctttaggaatgattt
atgctatattagctattggtttattaggatttattgtttgagctcatcac
atgtttactgttggaatagacgttgatactcgagcttacttcacttcagc
tacaataattattgctgttccaactggaattaagattttcagttgattag
ctactctttatggaactcaattaaattattctccagctacactatgagct
ttagggttcgtattcttattcacagtaggaggattaactggtgttgtttt
agctaactcatcaattgatattatcttacatgatacttattatgtagtag
ctcacttccactatgtattatctataggagcagtatttgctattatagca
ggatttgtacactgatatcctctatttacaggattaactttaaatagaaa
gttatta
>ME004 [organism=Cochliomyia macellaria], cytochrome oxidase subunit I (COI) gene, partial cds
ggacatcctggagcattaattgcagatgaccaaatttataatgtaattgt
tacagctcacgcttttattataattttctttatagtaatgccaattataa
ttggaggatttggaaattgattagttcctttaatactaggagctcctgat
atagctttcccacgaataaataatataagtttttgacttttacctcctgc
attaactttattattagtaagtagtatagtagaaaacggagctggaacag
gatgaactgtttaccctcctttatcttctaatattgctcacggaggagct
tcagttgatctagctattttctctcttcatttagccggaatttcatcaat
tttaggagcagtaaatttcattacaactgtaattaatatacgatcaacag
gaattacattcgatcgaatgcctttattcgtatgatcagtagtaattact
gctcttttacttttattatctttaccagttttagccggagctattactat
acttttaactgatcgaaatttaaatacttcattctttgatccagccggag
gaggagatccaattttataccaacacttattttgattctttggacaccct
gaagtatatattttaattctacctggatttggaataatttcacatattat
tagtcaagaatcaggaaagaaggaaacattcggatctttaggaatgattt
atgctatattagctattggtttattaggatttattgtttgagctcatcac
atgtttactgttggaatagacgttgatactcgagcttacttcacttcagc
tacaataattattgctgttccaactggaattaagattttcagttgattag
ctactctttatggaactcaattaaattattctccagctacactatgagct
ttagggttcgtattcttattcacagtaggaggattaactggtgttgtttt
agctaactcatcaattgatattatcttacatgatacttattatgtagtag
ctcacttccactatgtattatctataggagcagtatttgctattatagca
ggatttgtacactgatatcctctatttacagggttaactttaaatagaaa
gtt
>LA097 [organism=Cochliomyia macellaria], cytochrome oxidase subunit I (COI) gene, partial cds
ggacatcctggagcattaattggagatgaccaaatttataatgtaattgt
tacagctcacgcttttattataattttctttatagtaatgccaattataa
ttggaggatttggaaattgattagttcctttaatactaggagctcctgat
atagctttcccacgaataaataatataagtttttgacttttacctcctgc
attaactttattattagtaagtagtatagtagaaaacggagctggaacag
gatgaactgtttaccctcctttatcttctaatattgctcacggaggagct
tcagttgatctagctattttctctcttcatttagccggaatttcatcaat
tttaggagcagtaaatttcattacaactgtaattaatatacgatcaacag
gaattacattcgatcgaatgcctttattcgtatgatcagtagtaattact
gctcttttacttttattatctttaccagttttagccggagctattactat
acttttaactgatcgaaatttaaatacttcattctttgatccagccggag
gaggagacccaattttataccaacacttattttgattctttggacaccct
gaagtatatattttaattctacctggatttggaataatttcacatattat
tagtcaagaatcaggaaagaaggaaacattcggatctttaggaatgattt
atgctatattagctattggtttattaggatttattgtttgagctcatcac
atgtttactgttggaatagacgttgatactcgagcttacttcacttcagc
tacaataattattgctgttccaactggaattaagattttcagttgattag
ctactctttatggaactcaattaaattattctccagctacactatgagct
ttagggttcgtattcttattcacagtaggaggattaactggtgttgtttt
agctaactcatcaattgatattatcttacatgatacttattatgtagtag
ctcacttccattatgtattatctataggagcagtatttgctattatagca
ggatttgtacactgatatcctctatttacaggattaactttaaatagaaa
gttatta
>LA094 [organism=Cochliomyia macellaria], cytochrome oxidase subunit I (COI) gene, partial cds
ggacatcctggagcattaattggagatgaccaaatttataatgtaattgt
tacagctcacgcttttattataattttctttatagtaatgccaattataa
ttggaggatttggaaattgattagttcctttaatactaggagctcctgat
atagctttcccacgaataaataatataagtttttgacttttacctcctgc
attaactttattattagtaagtagtatagtagaaaacggagctggaacag
gatgaactgtttaccctcctttatcttctaatattgctcacggaggagct
tcagttgatctagctattttctctcttcatttagccggaatttcatcaat
tttaggagcagtaaatttcattacaactgtaattaatatacgatcaacag
gaattacattcgatcgaatgcctttattcgtatgatcagtagtaattact
gctcttttacttttattatctttaccagttttagccggagctattactat
acttttaactgatcgaaatttaaatacttcattctttgatccagccggag
ggggagatccaattttataccaacacttattttgattctttggacaccct
gaagtatatattttaattctacctggatttggaataatttcacatattat
tagtcaagaatcaggaaagaaggaaacattcggatctttaggaatgattt
atgctatattagctattggtttattaggatttattgtttgagctcatcac
atgtttactgttggaatagacgttgatactcgagcttacttcacttcagc
tacaataattattgctgttccaactggaattaagattttcagttgattag
ctactctttatggaactcaattaaattattctccagctacactatgagct
ttagggttcgtattcttattcacagtaggaggattaactggtgttgtttt
agctaactcatcaattgatattatcttacatgatacttattatgtagtag
ctcacttccactatgtattatctataggagcagtatttgctattatagca
ggatttgtacactgatatcctctatttacaggattaactttaaatagaaa
gttatta
>PR029 [organism=Cochliomyia macellaria], cytochrome oxidase subunit I (COI) gene, partial cds
ggacatcctggagcattaattggagatgaccaaatttataatgtaattgt
tacagctcacgcttttattataattttctttatagtaatgccaattataa
ttggaggatttggaaattgattagttcctttaatactaggagctcctgat
atagctttcccacgaataaataatataagtttttgacttttacctcctgc
attaactttattattagtaagtagtatagtagaaaacggagctggaacag
gatgaactgtttaccctcctttatcttctaatattgctcacggaggagct
tcagttgatttagctattttctctcttcatttagccggaatttcatcaat
tttaggagcagtaaatttcattacaactgtaattaatatacgatcaacag
gaattacattcgatcgaatgcctttattcgtatgatcagtagtaattact
gctcttttacttttattatctttaccagttttagccggagctattactat
acttttaactgatcgaaatttaaatacttcattctttgatccagccggag
gaggagatccaattttataccaacacttattttgattctttggacaccct
gaagtttatattttaattctacctggatttggaataatttcacatattat
tagtcaagaatcaggaaagaaggaaacattcggatctttaggaatgattt
atgctatattagctattggtttattaggatttattgtttgagctcatcac
atgtttactgttggaatagacgttgatactcgagcttacttcacttcagc
cacaataattattgctgttccaactggaattaagattttcagttgattag
ctactctttatggaactcaattaaattattctccagctacactatgagct
ttagggttcgtattcttattcacagtaggaggattaactggtgttgtttt
agctaactcatcaattgatattatcttacatgatacttattatgtagtag
ctcacttccactatgtattatctataggagcagtatttgctattatagca
ggatttgtacactgatatcctctatttacaggattaactttaaatagaaa
gttatta
>PR047 [organism=Cochliomyia macellaria], cytochrome oxidase subunit I (COI) gene, partial cds
ggacatcctggagcattaattggagatgaccaaatttataatgtaattgt
tacagctcacgcttttattataattttctttatagtaatgccaattataa
ttggaggatttggaaattgattagttcctttaatactaggagctcctgat
atagctttcccacgaataaataatataagtttttgacttttacctcctgc
attaactttattattagtaagtagtatagtagaaaacggagctggaacag
gatgaactgtttaccctcctttatcttctaatattgctcacggaggagct
tcagttgatttagctattttctctcttcatttagccggaatttcatcaat
tttaggagcagtaaatttcattacaactgtaattaatatacgatcaacag
gaattacattcgatcgaatgcctttattcgtatgatcagtagtaattact
gctcttttacttttattatctttaccagttttagccggagctattactat
acttttaactgatcgaaatttaaatacttcattctttgatccagccggag
gaggagatccaattttataccaacacttattttgattctttggacaccct
gaagtttatattttaattctacctggatttggaataatttcacatattat
tagtcaagaatcaggaaagaaggaaacattcggatctttaggaatgattt
atgctatattagctattggtttattaggatttattgtttgagctcatcac
atgtttactgttggaatagacgttgatactcgagcttacttcacttcagc
tacaataattattgctgttccaactggaattaagattttcagttgattag
ctactctttatggaactcaattaaattattctccagctacactatgagct
ttagggttcgtattcttattcacagtaggaggattaactggtgttgtttt
agctaactcatcaattgatattatcttacatgatacttattatgtagtag
ctcacttccactatgtattatctataggagcagtatttgctattatagca
ggatttgtacactgatatcctctatttacaggattaactttaaatagaaa
gttatta
>LA049 [organism=Cochliomyia macellaria], cytochrome oxidase subunit I (COI) gene, partial cds
ggacatcctggagcattaattggagatgaccaaatttataatgtaattgt
tacagctcacgcttttattataattttctttatagtaatgccaattataa
ttggaggatttggaaattgattagttcctttaatactaggagctcctgat
atagctttcccacgaataaataatataagtttttgacttttacctcctgc
attaactttattattagtaagtagtatagtagaaaacggagctggaacag
gatgaactgtttaccctcctttatcttctaatattgctcacggaggagct
tcagttgatctagctattttctctcttcatttagccggaatttcatcaat
tttaggagcagtaaatttcattacaactgtaattaatatacgatcaacag
gaattacattcgatcgaatgcctttattcgtatgatcagtagtaattact
gctcttttacttttattatctttaccagttttagccggagctattactat
acttttaactgatcgaaatttaaatacttcattctttgatccagccggag
gaggagatccaattttataccaacacttattttgattctttggacaccct
gaagtatatattttaattctacctggatttggaataatttcacatattat
tagtcaagaatcaggaaagaaggaaacattcggatctttaggaatgattt
atgctatattagctattggtttattaggatttattgtttgagctcatcac
atgtttactgttggaatagacgttgatactcgagcttacttcacttcagc
tacaataattattgctgttccaactggaattaagattttcagttgattag
ctactctttatggaactcaattaaattattctccagctacactatgagct
ttagggttcgtattcttattcacagtaggaggattaactggtgttgtttt
agctaactcatcaattgatattatcttacatgatacttattatgtagtag
ctcacttccactatgtattatctataggagcagtatttgctattatagca
ggatttgtacactgatatcctctatttacaggattaactttaaatagaaa
gttatta
>LA0491 [organism=Cochliomyia macellaria], cytochrome oxidase subunit I (COI) gene, partial cds
ggacatcctggagcattaattggagatgaccaaatttataatgtaattgt
tacagctcacgcttttattataattttctttatagtaatgccaattataa
ttggaggatttggaaattgattagttcctttaatactaggagctcctgat
atagctttcccacgaataaataatataagtttttgacttttacctcctgc
attaactttattattagtaagtagtatagtagaaaacggagctggaacag
gatgaactgtttaccctcctttatcttctaatattgctcacggaggagct
tcagttgatctagctattttctctcttcatttagccggaatttcatcaat
tttaggagcagtaaatttcattacaactgtaattaatatacgatcaacag
gaattacattcgatcgaatgcctttattcgtatgatcagtagtaattact
gctcttttacttttattatctttaccagttttagccggagctattactat
acttttaactgatcgaaatttaaatacttcattctttgatccagccggag
gaggagatccaattttataccaacacttattttgattctttggacaccct
gaagtatatattttaattctacctggatttggaataatttcacatattat
tagtcaagaatcaggaaagaaggaaacattcggatctttaggaatgattt
atgctatattagctattggtttattaggatttattgtttgagctcatcac
atgtttactgttggaatagacgttgatactcgagcttacttcacttcagc
tacaataattattgctgttccaactggaattaagattttcagttgattag
ctactctttatggaactcaattaaattattctccagctacactatgagct
ttagggttcgtattcttattcacagtaggaggattaactggtgttgtttt
agctaactcatcaattgatattatcttacatgatacttattatgtagtag
ctcacttccactatgtattatctataggagcagtatttgctattatagca
ggatttgtacactgatatcctctatttacaggattaactttaaatagaaa
gttatta
>LA050 [organism=Cochliomyia macellaria], cytochrome oxidase subunit I (COI) gene, partial cds
ggacatcctggagcattaattggagatgaccaaatttataatgtaattgt
tacagctcacgcttttattataattttctttatagtaatgccaattataa
ttggaggatttggaaattgattagttcctttaatactaggagctcctgat
atagctttcccacgaataaataatataagtttttgacttttacctcctgc
attaactttattattagtaagtagtatagtagaaaacggagctggaacag
gatgaactgtttaccctcctttatcttctaatattgctcacggaggagct
tcagttgatctagctattttctctcttcatttagccggaatttcatcaat
tttaggagcagtaaatttcattacaactgtaattaatatacgatcaacag
gaattacattcgatcgaatgcctttattcgtatgatcagtagtaattact
gctcttttacttttattatctttaccagttttagccggagctattactat
acttttaactgatcgaaatttaaatacttcattctttgatccagccggag
gaggagatccaattttataccaacacttattttgattctttggacaccct
gaagtatatattttaattctacctggatttggaataatttcacatattat
tagtcaagaatcaggaaagaaggaaacattcggatctttaggaatgattt
atgctatattagctattggtttattaggatttattgtttgagctcatcac
atgtttactgttggaatagacgttgatactcgagcttacttcacttcagc
tacaataattattgctgttccaactggaattaagattttcagttgattag
ctactctttatggaactcaattaaattattctccagctacactatgagct
ttagggttcgtattcttattcacagtaggaggattaactggtgttgtttt
agctaactcatcaattgatattatcttacatgatacttattatgtagtag
ctcacttccactatgtattatctataggagcagtatttgctattatagca
ggatttgtacactgatatcctctatttacaggattaactttaaatagaaa
gttatta
>LA054 [organism=Cochliomyia macellaria], cytochrome oxidase subunit I (COI) gene, partial cds
ggacatcctggagcattaattggagatgaccaaatttataatgtaattgt
tacagctcacgcttttattataattttctttatagtaatgccaattataa
ttggaggatttggaaattgattagttcctttaatactaggagctcctgat
atagctttcccacgaataaataatataagtttttgacttttacctcctgc
attaactttattattagtaagtagtatagtagaaaacggagctggaacag
gatgaactgtttaccctcctttatcttctaatattgctcacggaggagct
tcagttgatctagctattttctctcttcatttagccggaatttcatcaat
tttaggagcagtaaatttcattacaactgtaattaatatacgatcaacag
gaattacattcgatcgaatgcctttattcgtatgatcagtagtaattact
gctcttttacttttattatctttaccagttttagccggagctattactat
acttttaactgatcgaaatttaaatacttcattctttgatccagccggag
gaggagatccaattttataccaacacttattttgattctttggacaccct
gaagtatatattttaattctacctggatttggaataatttcacatattat
tagtcaagaatcaggaaagaaggaaacattcggatctttaggaatgattt
atgctatattagctattggtttattaggatttattgtttgagctcatcac
atgtttactgttggaatagacgttgatactcgagcttacttcacttcagc
tacaataattattgctgttccaactggaattaagattttcagttgattag
ctactctttatggaactcaattaaattattctccagctacactatgagct
ttagggttcgtattcttattcacagtaggaggattaactggtgttgtttt
agctaactcatcaattgatattatcttacatgatacttattatgtagtag
ctcacttccactatgtattatctataggagcagtatttgctattatagca
ggatttgtacactgatatcctctatttacaggattaactttaaatagaaa
gttatta
>LA138 [organism=Cochliomyia macellaria], cytochrome oxidase subunit I (COI) gene, partial cds
ggacatcctggagcattaattgcctatgaccaaatttataatgtaattgt
tacagctcacgcttttattataattttctttatagtaatgccaattataa
ttggaggatttggaaattgattagttcctttaatactaggagctcctgat
atagctttcccacgaataaataatataagtttttgacttttacctcctgc
attaactttattattagtaagtagtatagtagaaaacggagctggaacag
gatgaactgtttaccctcctttatcttctaatattgctcacggaggagct
tcagttgatctagctattttctctcttcatttagccggaatttcatcaat
tttaggagcagtaaatttcattacaactgtaattaatatacgatcaacag
gaattacattcgatcgaatgcctttattcgtatgatcagtagtaattact
gctcttttacttttattatctttaccagttttagccggagctattactat
acttttaactgatcgaaatttaaatacttcattctttgatccagccggag
gaggagatccaattttataccaacacttattttgattctttggacaccct
gaagtatatattttaattctacctggatttggaataatttcacatattat
tagtcaagaatcaggaaagaaggaaacattcggatctttaggaatgattt
atgctatattagctattggtttattaggatttattgtttgagctcatcac
atgtttactgttggaatagacgttgatactcgagcttacttcacttcagc
tacaataattattgctgttccaactggaattaagattttcagttgattag
ctactctttatggaactcaattaaattattctccagctacactatgagct
ttagggttcgtattcttattcacagtaggaggattaactggtgttgtttt
agctaactcatcaattgatattatcttacatgatacttattatgtagtag
ctcacttccactatgtattatctataggagcagtatttgctattatagca
ggatttgtacactgatatcctctattttcagga
>LA140 [organism=Cochliomyia macellaria], cytochrome oxidase subunit I (COI) gene, partial cds
ggacatcctggagcattaattgcagatgaccaaatttataatgtaattgt
tacagctcacgcttttattataattttctttatagtaatgccaattataa
ttggaggatttggaaattgattagttcctttaatactaggagctcctgat
atagctttcccacgaataaataatataagtttttgacttttacctcctgc
attaactttattattagtaagtagtatagtagaaaacggagctggaacag
gatgaactgtttaccctcctttatcttctaatattgctcacggaggagct
tcagttgatctagctattttctctcttcatttagccggaatttcatcaat
tttaggagcagtaaatttcattacaactgtaattaatatacgatcaacag
gaattacattcgatcgaatgcctttattcgtatgatcagtagtaattact
gctcttttacttttattatctttaccagttttagccggagctattactat
acttttaactgatcgaaatttaaatacttcattctttgatccagccggag
ggggagatccaattttataccaacacttattttgattctttggacaccct
gaagtatatattttaattctacctggatttggaataatttcacatattat
tagtcaagaatcaggaaagaaggaaacattcggatctttaggaatgattt
atgctatattagctattggtttattaggatttattgtttgagctcatcac
atgtttactgttggaatagacgttgatactcgagcttacttcacttcagc
tacaataattattgctgttccaactggaattaagattttcagttgattag
ctactctttatggaactcaattaaattattctccagctacactatgagct
ttagggttcgtattcttattcacagtaggaggattaactggtgttgtttt
agctaactcatcaattgatattatcttacatgatacttattatgtagtag
ctcacttccactatgtattatctataggagcagtatttgctattatagca
ggatttgtacactgatatcctctatttacagga
>LA141 [organism=Cochliomyia macellaria], cytochrome oxidase subunit I (COI) gene, partial cds
ggacatcctggagcattaattgcagatgaccaaatttataatgtaattgt
tacagctcacgcttttattataattttctttatagtaatgccaattataa
ttggaggatttggaaattgattagttcctttaatactaggagctcctgat
atagctttcccacgaataaataatataagtttttgacttttacctcctgc
attaactttattattagtaagtagtatagtagaaaacggagctggaacag
gatgaactgtttaccctcctttatcttctaatattgctcacggaggagct
tcagttgatctagctattttctctcttcatttagccggaatttcatcaat
tttaggagcagtaaatttcattacaactgtaattaatatacgatcaacag
gaattacattcgatcgaatgcctttattcgtatgatcagtagtaattact
gctcttttacttttattatctttaccagttttagccggagctattactat
acttttaactgatcgaaatttaaatacttcattctttgatccagccggag
gaggagatccaattttataccaacacttattttgattctttggacaccct
gaagtatatattttaattctacctggatttggaataatttcacatattat
tagtcaagaatcaggaaagaaggaaacattcggatctttaggaatgattt
atgctatattagctattggtttattaggatttattgtttgagctcatcac
atgtttactgttggaatagacgttgatactcgagcttacttcacttcagc
tacaataattattgctgttccaactggaattaagattttcagttgattag
ctactctttatggaactcaattaaattattctccagctacactatgagct
ttagggttcgtattcttattcacagtaggaggattaactggtgttgtttt
agctaactcatcaattgatattatcttacatgatacttattatgtagtag
ctcacttccactatgtattatctataggagcagtatttgctattatagca
ggatttgtacactgatatcctctattttcagga
>LA143 [organism=Cochliomyia macellaria], cytochrome oxidase subunit I (COI) gene, partial cds
ggacatcctggagcattaattgcagatgaccaaatttataatgtaattgt
tacagctcacgcttttattataattttctttatagtaatgccaattataa
ttggaggatttggaaattgattagttcctttaatactaggagctcctgat
atagctttcccacgaataaataatataagtttttgacttttacctcctgc
attaactttattattagtaagtagtatagtagaaaacggagctggaacag
gatgaactgtttaccctcctttatcttctaatattgctcacggaggagct
tcagttgatctagctattttctctcttcatttagccggaatttcatcaat
tttaggagcagtaaatttcattacaactgtaattaatatacgatcaacag
gaattacattcgatcgaatgcctttattcgtatgatcagtagtaattact
gctcttttacttttattatctttaccagttttagccggagctattactat
acttttaactgatcgaaatttaaatacttcattctttgatccagccggag
gaggagatccaattttataccaacacttattttgattctttggacaccct
gaagtatatattttaattctacctggatttggaataatttcacatattat
tagtcaagaatcaggaaagaaggaaacattcggatctttaggaatgattt
atgctatattagctattggtttattaggatttattgtttgagctcatcac
atgtttactgttggaatagacgttgatactcgagcttacttcacttcagc
tacaataattattgctgttccaactggaattaagattttcagttgattag
ctactctttatggaactcaattaaattattctccagctacactatgagct
ttagggttcgtattcttattcacagtaggaggattaactggtgttgtttt
agctaactcatcaattgatattatcttacatgatacttattatgtagtag
ctcacttccactatgtattatctataggagcagtatttgctattatagca
ggatttgtacactgatatcctctatttacagga
>LA144 [organism=Cochliomyia macellaria], cytochrome oxidase subunit I (COI) gene, partial cds
ggacatcctggagcattaattgcatatgaccaaatttataatgtaattgt
tacagctcacgcttttattataattttctttatagtaatgccaattataa
ttggaggatttggaaattgattagttcctttaatactaggagctcctgat
atagctttcccacgaataaataatataagtttttgacttttacctcctgc
attaactttattattagtaagtagtatagtagaaaacggagctggaacag
gatgaactgtttaccctcctttatcttctaatattgctcacggaggagct
tcagttgatctagctattttctctcttcatttagccggaatttcatcaat
tttaggagcagtaaatttcattacaactgtaattaatatacgatcaacag
gaattacattcgatcgaatgcctttattcgtatgatcagtagtaattact
gctcttttacttttattatctttaccagttttagccggagctattactat
acttttaactgatcgaaatttaaatacttcattctttgatccagccggag
gaggagatccaattttataccaacacttattttgattctttggacaccct
gaagtatatattttaattctacctggatttggaataatttcacatattat
tagtcaagaatcaggaaagaaggaaacattcggatctttaggaatgattt
atgctatattagctattggtttattaggatttattgtttgagctcatcac
atgtttactgttggaatagacgttgatactcgagcttacttcacttcagc
tacaataattattgctgttccaactggaattaagattttcagttgattag
ctactctttatggaactcaattaaattattctccagctacactatgagct
ttagggttcgtattcttattcacagtaggaggattaactggtgttgtttt
agctaactcatcaattgatattatcttacatgatacttattatgtagtag
ctcacttccactatgtattatctataggagcagtatttgctattatagca
ggatttgtacactgatatcctctattttcaaga
>LA145 [organism=Cochliomyia macellaria], cytochrome oxidase subunit I (COI) gene, partial cds
ggacatcctggagcattaattgcatatgaccaaatttataatgtaattgt
tacagctcacgcttttattataattttctttatagtaatgccaattataa
ttggaggatttggaaattgattagttcctttaatattaggagctcctgat
atagctttcccacgaataaataatataagtttttgacttttacctcctgc
attaactttattattagtaagtagtatagtagaaaacggagctggaacag
gatgaactgtttaccctcctttatcttctaatattgctcacggaggagct
tcagttgatctagctattttctctcttcatttagccggaatttcatcaat
tttaggagcagtaaatttcattacaactgtaattaatatacgatcaacag
gaattacattcgatcgaatgcctttattcgtatgatcagtagtaattact
gctcttttacttttattatctttaccagttttagccggagctattactat
acttttaactgatcgaaatttaaatacttcattctttgatccagccggag
gaggagatccaattttataccaacacttattttgattctttggacaccct
gaagtatatattttaattctacctggatttggaataatttcacatattat
tagtcaagaatcaggaaagaaggaaacattcggatctttaggaatgattt
atgctatattagctattggtttattaggatttattgtttgagctcatcac
atgtttactgttggaatagacgttgatactcgagcttacttcacttcagc
cacaataattattgctgttccaactggaattaagattttcagttgattag
ctactctttatggaactcaattaaattattctccagctacactatgagct
ttagggttcgtattcttattcacagtaggaggattaactggtgttgtttt
agctaactcatcaattgatattatcttacatgatacttattatgtagtag
ctcacttccactatgtattatctataggagcagtatttgctattatagca
ggatttgtacactgatatcctctatttacagga
>LA146 [organism=Cochliomyia macellaria], cytochrome oxidase subunit I (COI) gene, partial cds
ggacatcctggagcattaattgcatatgaccaaatttataatgtaattgt
tacagctcacgcttttattataattttctttatagtaatgccaattataa
ttggaggatttggaaattgattagttcctttaatattaggagctcctgat
atagctttcccacgaataaataatataagtttttgacttttacctcctgc
attaactttattattagtaagtagtatagtagaaaacggagctggaacag
gatgaactgtttaccctcctttatcttctaatattgctcacggaggagct
tcagttgatctagctattttctctcttcatttagccggaatttcatcaat
tttaggagcagtaaatttcattacaactgtaattaatatacgatcaacag
gaattacattcgatcgaatgcctttattcgtatgatcagtagtaattact
gctcttttacttttattatctttaccagttttagccggagctattactat
acttttaactgatcgaaatttaaatacttcattctttgatccagccggag
gaggagatccaattttataccaacacttattttgattctttggacaccct
gaagtatatattttaattctacctggatttggaataatttcacatattat
tagtcaagaatcaggaaagaaggaaacattcggatctttaggaatgattt
atgctatattagctattggtttattaggatttattgtttgagctcatcac
atgtttactgttggaatagacgttgatactcgagcttacttcacttcagc
cacaataattattgctgttccaactggaattaagattttcagttgattag
ctactctttatggaactcaattaaattattctccagctacactatgagct
ttagggttcgtattcttattcacagtaggaggattaactggtgttgtttt
agctaactcatcaattgatattatcttacatgatacttattatgtagtag
ctcacttccactatgtattatctataggagcagtatttgctattatagca
ggatttgtacactgatatcctctatttacagga
>LA147 [organism=Cochliomyia macellaria], cytochrome oxidase subunit I (COI) gene, partial cds
ggacatcctggagcattaattgcagatgaccaaatttataatgtaattgt
tacagctcacgcttttattataattttctttatagtaatgccaattataa
ttggaggatttggaaattgattagttcctttaatactaggagctcctgat
atagctttcccacgaataaataatataagtttttgacttttacctcctgc
attaactttattattagtaagtagtatagtagaaaacggagctggaacag
gatgaactgtttaccctcctttatcttctaatattgctcacggaggagct
tcagttgatctagctattttctctcttcatttagccggaatttcatcaat
tttaggagcagtaaatttcattacaactgtaattaatatacgatcaacag
gaattacattcgatcgaatgcctttattcgtatgatcagtagtaattact
gctcttttacttttattatctttaccagttttagccggagctattactat
acttttaactgatcgaaatttaaatacttcattctttgatccagccggag
gaggagatccaattttataccaacacttattttgattctttggacaccct
gaagtatatattttaattctacctggatttggaataatttcacatattat
tagtcaagaatcaggaaagaaggaaacattcggatctttaggaatgattt
atgctatattagctattggtttattaggatttattgtttgagctcatcac
atgtttactgttggaatagacgttgatactcgagcttacttcacttcagc
tacaataattattgctgttccaactggaattaagattttcagttgattag
ctactctttatggaactcaattaaattattctccagctacactatgagct
ttagggttcgtattcttattcacagtaggaggattaactggtgttgtttt
agctaactcatcaattgatattatcttacatgatacttattatgtagtag
ctcacttccactatgtattatctataggagcagtatttgctattatagca
ggatttgtacactgatatcctctatttacagga
>LA053 [organism=Cochliomyia macellaria], cytochrome oxidase subunit I (COI) gene, partial cds
ggacatcctggagcattaattggagatgaccaaatttataatgtaattgt
tacagctcacgcttttattataattttctttatagtaatgccaattataa
ttggaggatttggaaattgattagttcctttaatactaggagctcctgat
atagctttcccacgaataaataatataagtttttgacttttacctcctgc
attaactttattattagtaagtagtatagtagaaaacggagctggaacag
gatgaactgtttaccctcctttatcttctaatattgctcacggaggagct
tcagttgatctagctattttctctcttcatttagccggaatttcatcaat
tttaggagcagtaaatttcattacaactgtaattaatatacgatcaacag
gaattacattcgatcgaatgcctttattcgtatgatcagtagtaattact
gctcttttacttttattatctttaccagttttagccggagctattactat
acttttaactgatcgaaatttaaatacttcattctttgatccagccggag
gaggagatccaattttataccaacacttattttgattctttggacaccct
gaagtatatattttaattctacctggatttggaataatttcacatattat
tagtcaagaatcaggaaagaaggaaacattcggatctttaggaatgattt
atgctatattagctattggtttattaggatttattgtttgagctcatcac
atgtttactgttggaatagacgttgatactcgagcttacttcacttcagc
tacaataattattgctgttccaactggaattaagattttcagttgattag
ctactctttatggaactcaattaaattattctccagctacactatgagct
ttagggttcgtattcttattcacagtaggaggattaactggtgttgtttt
agctaactcatcaattgatattatcttacatgatacttattatgtagtag
ctcacttccactatgtattatctataggagcagtatttgctattatagca
ggatttgtacactgatatcctctatttacaggattaactttaaatagaaa
gttatta
>LA022 [organism=Cochliomyia macellaria], cytochrome oxidase subunit I (COI) gene, partial cds
ggacatcctggagcattaattggagatgaccaaatttataatgtaattgt
tacagctcacgcttttattataattttctttatagtaatgccaattataa
ttggaggatttggaaattgattagttcctttaatactaggagctcctgat
atagctttcccacgaataaataatataagtttttgacttttacctcctgc
attaactttattattagtaagtagtatagtagaaaacggagctggaacag
gatgaactgtttaccctcctttatcttctaatattgctcacggaggagct
tcagttgatctagctattttctctcttcatttagccggaatttcatcaat
tttaggagcagtaaatttcattacaactgtaattaatatacgatcaacag
gaattacattcgatcgaatgcctttattcgtatgatcagtagtaattact
gctcttttacttttattatctttaccagttttagccggagctattactat
acttttaactgatcgaaatttaaatacttcattctttgatccagccggag
gaggagatccaattttataccaacacttattttgattctttggacaccct
gaagtatatattttaattctacctggatttggaataatttcacatattat
tagtcaagaatcaggaaagaaggaaacattcggatctttaggaatgattt
atgctatattagctattggtttattaggatttattgtttgagctcatcac
atgtttactgttggaatagacgttgatactcgagcttacttcacttcagc
tacaataattattgctgttccaactggaattaagattttcagttgattag
ctactctttatggaactcaattaaattattctccagctacactatgagct
ttagggttcgtattcttattcacagtaggaggattaactggtgttgtttt
agctaactcatcaattgatattatcttacatgatacttattatgtagtag
ctcacttccactatgtattatctataggagcagtatttgctattatagca
ggatttgtacactgatatcctctatttacaggattaactttaaatagaaa
gttatta
>LA023 [organism=Cochliomyia macellaria], cytochrome oxidase subunit I (COI) gene, partial cds
ggacatcctggagcattaattggagatgaccaaatttataatgtaattgt
tacagctcacgcttttattataattttctttatagtaatgccaattataa
ttggaggatttggaaattgattagttcctttaatactaggagctcctgat
atagctttcccacgaataaataatataagtttttgacttttacctcctgc
attaactttattattagtaagtagtatagtagaaaacggagctggaacag
gatgaactgtttaccctcctttatcttctaatattgctcacggaggagct
tcagttgatctagctattttctctcttcatttagccggaatttcatcaat
tttaggagcagtaaatttcattacaactgtaattaatatacgatcaacag
gaattacattcgatcgaatgcctttattcgtatgatcagtagtaattact
gctcttttacttttattatctttaccagttttagccggagctattactat
acttttaactgatcgaaatttaaatacttcattctttgatccagccggag
gaggagatccaattttataccaacacttattttgattctttggacaccct
gaagtatatattttaattctacctggatttggaataatttcacatattat
tagtcaagaatcaggaaagaaggaaacattcggatctttaggaatgattt
atgctatattagctattggtttattaggatttattgtttgagctcatcac
atgtttactgttggaatagacgttgatactcgagcttacttcacttcagc
tacaataattattgctgttccaactggaattaagattttcagttgattag
ctactctttatggaactcaattaaattattctccagctacactatgagct
ttagggttcgtattcttattcacagtaggaggattaactggtgttgtttt
agctaactcatcaattgatattatcttacatgatacttattatgtagtag
ctcacttccactatgtattatctataggagcagtatttgctattatagca
ggatttgtacactgatatcctctatttacaggattaactttaaatagaaa
gttatta
>LA024 [organism=Cochliomyia macellaria], cytochrome oxidase subunit I (COI) gene, partial cds
ggacatcctggagcatcaattggagatgaccaaatttataatgtaattgt
tacagctcacgcttttattataattttctttatagtaatgccaattataa
ttggaggatttggaaattgattagttcctttaatactaggagctcctgat
atagctttcccacgaataaataatataagtttttgacttttacctcctgc
attaactttattattagtaagtagtatagtagaaaacggagctggaacag
gatgaactgtttaccctcctttatcttctaatattgctcacggaggagct
tcagttgatctagctattttctctcttcatttagccggaatttcatcaat
tttaggagcagtaaatttcattacaactgtaattaatatacgatcaacag
gaattacattcgatcgaatgcctttattcgtatgatcagtagtaattact
gctcttttacttttattatctttaccagttttagccggagctattactat
acttttaactgatcgaaatttaaatacttcattctttgatccagccggag
gaggagatccaattttataccaacacttattttgattctttggacaccct
gaagtatatattctaattctacctggatttggaataatttcacatattat
tagtcaagaatcaggaaagaaggaaacattcggatctttaggaatgattt
atgctatattagctattggtttattaggatttattgtttgagctcatcac
atgtttactgttggaatagacgttgatactcgagcttacttcacttcagc
tacaataattattgctgttccaactggaattaagattttcagttgattag
ctactctttatggaactcaattaaattattctccagctacactatgagct
ttagggttcgtattcttattcacagtaggaggattaactggtgttgtttt
agctaactcatcaattgatattatcttacatgatacttattatgtagtag
ctcacttccactatgtattatctataggagcagtatttgctattatagca
ggatttgtacactgatatcctctatttacaggattagctttaaatagaaa
gttatta
>LA032 [organism=Cochliomyia macellaria], cytochrome oxidase subunit I (COI) gene, partial cds
ggacatcctggagcattaattggagatgaccaaatttataatgtaattgt
tacagctcacgcttttattataattttctttatagtaatgccaattataa
ttggaggatttggaaattgattagttcctttaatactaggagctcctgat
atagctttcccacgaataaataatataagtttttgacttttacctcctgc
attaactttattattagtaagtagtatagtagaaaacggagctggaacag
gatgaactgtttaccctcctttatcttctaatattgctcacggaggagct
tcagttgatctagctattttctctcttcatttagccggaatttcatcaat
tttaggagcagtaaatttcattacaactgtaattaatatacgatcaacag
gaattacattcgatcgaatgcctttattcgtatgatcagtagtaattact
gctcttttacttttattatctttaccagttttagccggagctattactat
acttttaactgatcgaaatttaaatacttcattctttgatccagccggag
gaggagatccaattttataccaacacttattttgattctttggacaccct
gaagtatatattttaattctacctggatttggaataatttcacatattat
tagtcaagaatcaggaaagaaggaaacattcggatctttaggaatgattt
atgctatattagctattggtttattaggatttattgtttgagctcatcac
atgtttactgttggaatagacgttgatactcgagcttacttcacttcagc
tacaataattattgctgttccaactggaattaagattttcagttgattag
ctactctttatggaactcaattaaattattctccagctacactatgagct
ttagggttcgtattcttattcacagtaggaggattaactggtgttgtttt
agctaactcatcaattgatattatcttacatgatacttattatgtagtag
ctcacttccactatgtattatctataggagcagtatttgctattatagca
ggatttgtacactgataccctctatttacaggattaactttaaatagaaa
gttatta
>LA033 [organism=Cochliomyia macellaria], cytochrome oxidase subunit I (COI) gene, partial cds
ggacatcctggagcattaattggagatgaccaaatttataatgtaattgt
tacagctcacgcttttattataattttctttatagtaatgccaattataa
ttggaggatttggaaattgattagttcctttaatactaggagctcctgat
atagctttcccacgaataaataatataagtttttgacttttacctcctgc
attaactttattattagtaagtagtatagtagaaaacggagctggaacag
gatgaactgtttaccctcctttatcttctaatattgctcacggaggagct
tcagttgatctagctattttctctcttcatttagccggaatttcatcaat
tttaggagcagtaaatttcattacaactgtaattaatatacgatcaacag
gaattacattcgatcgaatgcctttattcgtatgatcagtagtaattact
gctcttttacttttattatctttaccagttttagccggagctattactat
acttttaactgatcgaaatttaaatacttcattctttgatccagccggag
gaggagatccaattttataccaacacttattttgattctttggacaccct
gaagtatatattttaattctacctggatttggaataatttcacatattat
tagtcaagaatcaggaaagaaggaaacattcggatctttaggaatgattt
atgctatattagctattggtttattaggatttattgtttgagctcatcac
atgtttactgttggaatagacgttgatactcgagcttacttcacttcagc
tacaataattattgctgttccaactggaattaagattttcagttgattag
ctactctttatggaactcaattaaattattctccagctacactatgagct
ttagggttcgtattcttattcacagtaggaggattaactggtgttgtttt
agctaactcatcaattgatattatcttacatgatacttattatgtagtag
ctcacttccactatgtattatctataggagcagtatttgctattatagca
ggatttgtacactgatatcctctatttacaggattaactttaaatagaaa
gttatta
>LA034 [organism=Cochliomyia macellaria], cytochrome oxidase subunit I (COI) gene, partial cds
ggacatcctggagcattaattggagatgaccaaatttataatgtaattgt
tacagctcacgcttttattataattttctttatagtaatgccaattataa
ttggaggatttggaaattgattagttcctttaatactaggagctcctgat
atagctttcccacgaataaataatataagtttttgacttttacctcctgc
attaactttattattagtaagtagtatagtagaaaacggagctggaacag
gatgaactgtttaccctcctttatcttctaatattgctcacggaggagct
tcagttgatctagctattttctctcttcatttagccggaatttcatcaat
tttaggagcagtaaatttcattacaactgtaattaatatacgatcaacag
gaattacattcgatcgaatgcctttattcgtatgatcagtagtaattact
gctcttttacttttattatctttaccagttttagccggagctattactat
acttttaactgatcgaaatttaaatacttcattctttgatccagccggag
ggggagatccaattttataccaacacttattttgattctttggacaccct
gaagtatatattttaattctacctggatttggaataatttcacatattat
tagtcaagaatcaggaaagaaggaaacattcggatctttaggaatgattt
atgctatattagctattggtttattaggatttattgtttgagctcatcac
atgtttactgttggaatagacgttgatactcgagcttacttcacttcagc
tacaataattattgctgttccaactggaattaagattttcagttgattag
ctactctttatggaactcaattaaattattctccagctacactatgagct
ttagggttcgtattcttattcacagtaggaggattaactggggttgtttt
agctaactcatcaattgatattatcttacatgatacttattatgtagtag
ctcacttccactatgtattatctataggagcagtatttgctattatagca
ggatttgtacactgatatcctctatttacaggattaagcttaaatagaaa
gttatta
>LA035 [organism=Cochliomyia macellaria], cytochrome oxidase subunit I (COI) gene, partial cds
ggacatcctggagcattaattggagatgaccaaatttataatgtaattgt
tacagctcacgcttttattataattttctttatagtaatgccaattataa
ttggaggatttggaaattgattagttcctttaatactaggagctcctgat
atagctttcccacgaataaataatataagtttttgacttttacctcctgc
attaactttattattagtaagtagtatagtagaaaacggagctggaacag
gatgaactgtttaccctcctttatcttctaatattgctcacggaggagct
tcagttgatctagctattttctctcttcatttagccggaatttcatcaat
tttaggagcagtaaatttcattacaactgtaattaatatacgatcaacag
gaattacattcgatcgaatgcctttattcgtatgatcagtagtaattact
gctcttttacttttattatctttaccagttttagccggagctattactat
acttttaactgatcgaaatttaaatacttcattctttgatccagccggag
gaggagatccaattttataccaacacttattttgattctttggacaccct
gaagtatatattttaattctacctggatttggaataatttcacatattat
tagtcaagaatcaggaaagaaggaaacattcggatctttaggaatgattt
atgctatattagctattggtttattaggatttattgtttgagctcatcac
atgtttactgttggaatagacgttgatactcgagcttacttcacttcagc
tacaataattattgctgttccaactggaattaagattttcagttgattag
ctactctttatggaactcaattaaattattctccagctacactatgagct
ttagggttcgtattcttattcacagtaggaggattaactggtgttgtttt
agctaactcatcaattgatattatcttacatgatacttattatgtagtag
ctcacttccactatgtattatctataggagcagtatttgctattatagca
ggatttgtacactgatatcctctatttacaggattaactttaaatagaaa
gttatta
>LA036 [organism=Cochliomyia macellaria], cytochrome oxidase subunit I (COI) gene, partial cds
ggacatcctggagcattaattggagatgaccaaatttataatgtaattgt
tacagctcacgcttttattataattttctttatagtaatgccaattataa
ttggaggatttggaaattgattagttcctttaatactaggagctcctgat
atagctttcccacgaataaataatataagtttttgacttttacctcctgc
attaactttattattagtaagtagtatagtagaaaacggagctggaacag
gatgaactgtttaccctcctttatcttctaatattgctcacggaggagct
tcagttgatctagctattttctctcttcatttagccggaatttcatcaat
tttaggagcagtaaatttcattacaactgtaattaatatacgatcaacag
gaattacattcgatcgaatgcctttattcgtatgatcagtagtaattact
gctcttttacttttattatctttaccagttttagccggagctattactat
acttttaactgatcgaaatttaaatacttcattctttgatccagccggag
gaggagatccaattttataccaacacttattttgattctttggacaccct
gaagtatatattttaattctacctggatttggaataatttcacatattat
tagtcaagaatcaggaaagaaggaaacattcggatctttaggaatgattt
atgctatattagctattggtttattaggatttattgtttgagctcatcac
atgtttactgttggaatagacgttgatactcgagcttacttcacttcagc
tacaataattattgctgttccaactggaattaagattttcagttgattag
ctactctttatggaactcaattaaattattctccagctacactatgagct
ttagggttcgtattcttattcacagtaggaggattaactggtgttgtttt
agctaactcatcaattgatattatcttacatgatacttattatgtagtag
ctcacttccactatgtattatctataggagcagtatttgctattatagca
ggatttgtacactgatatcctctatttacaggattagctttaaatagaaa
gttatta
>LA118 [organism=Cochliomyia macellaria], cytochrome oxidase subunit I (COI) gene, partial cds
ggacatcctggagcattaattggagatgaccaaatttataatgtaattgt
tacagctcacgcttttattataattttctttatagtaatgccaattataa
ttggaggatttggaaattgattagttcctttaatactaggagctcctgat
atagctttcccacgaataaataatataagtttttgacttttacctcctgc
attaactttattattagtaagtagtatagtagaaaacggagctggaacag
gatgaactgtttaccctcctttatcttctaatattgctcacggaggagct
tcagttgatctagctattttctctcttcatttagccggaatttcatcaat
tttaggagcagtaaatttcattacaactgtaattaatatacgatcaacag
gaattacattcgatcgaatgcctttattcgtatgatcagtagtaattact
gctcttttacttttattatctttaccagttttagccggagctattactat
acttttaactgatcgaaatttaaatacttcattctttgatccagccggag
ggggagatccaattttataccaacacttattttgattctttggacaccct
gaagtatatattttaattctacctggatttggaataatttcacatattat
tagtcaagaatcaggaaagaaggaaacattcggatctttaggaatgattt
atgctatattagctattggtttattaggatttattgtttgagctcatcac
atgtttactgttggaatagacgttgatactcgagcttacttcacttcagc
tacaataattattgctgttccaactggaattaagattttcagttgattag
ctactctttatggaactcaattaaattattctccagctacactatgagct
ttagggttcgtattcttattcacagtaggaggattaactggtgttgtttt
agctaactcatcaattgatattatcttacatgatacttattatgtagtag
ctcacttccactatgtattatctataggagcagtatttgctattatagca
ggatttgtacactgatatcctctatttacaggattaactttaaatagaaa
gttatta
>CU010 [organism=Cochliomyia minima], cytochrome oxidase subunit I (COI) gene, partial cds
ggacatcctggagcattaattggagatgaccaaatttataatgtaattgt
tacagctcacgcttttattataattttctttatagtaataccaattataa
ttggaggatttggaaattgattagttcctttaatactaggagctcctgat
atagctttcccacgaataaataatataagtttttgacttttacctcctgc
attaactttattattagtaagtagtatagtagaaaacggagctggaacag
gatgaactgtttaccctcctttatcttctaatattgctcatggaggagcc
tcagttgatttagctattttctctcttcacttagccggtatttcatcaat
tttaggagcagtaaattttattacaactgtaattaatatacgatcaacag
gaattacatttgatcgaatacctttattcgtatgatcagtagtaattact
gctcttttacttttactttctttaccagttttagccggagctattactat
acttttaactgatcgaaatttaaatacttcattctttgatccagccggag
gaggtgatccaattttataccaacacttattttgattctttggacaccct
gaagtatatattttaattctacctggatttggaataatttctcatattat
tagtcaagaatcaggaaagaaggaaacatttggatccctaggaataattt
atgctatattagcaattggtttattaggatttattgtttgagctcatcat
atatttactgttggaatagacgttgatactcgagcttattttacttcagc
tacaataattattgctgttcctaccggaattaagatttttagttgattag
ctactctttatggaactcaattaaattattctccagctacactatgagct
ttaggatttgtatttttattcacagtaggagggttaactggtgttgtttt
agccaattcatcaattgatattatcttacacgacacttattatgtagtag
ctcatttccattatgttttatctataggagcagtattcgctattatagca
ggatttgttcattgatttcctttatttacaggattaactttaaatagaaa
gctatta
>CU021 [organism=Cochliomyia minima], cytochrome oxidase subunit I (COI) gene, partial cds
ggacatcctggagcattaattggagatgaccaaatttataatgtaattgt
tacagctcacgcttttattataattttctttatagtaataccaattataa
ttggaggatttggaaattgattagttcctttaatactaggagctcctgat
atagctttcccacgaataaataatataagtttttgacttttacctcctgc
attaactttattattagtaagtagtatagtagaaaacggagctggaacag
gatgaactgtttaccctcctttatcttctaatattgctcatggaggagcc
tcagttgatttagctattttctctcttcacttagccggtatttcatcaat
tttaggagcagtaaattttattacaactgtaattaatatacgatcaacag
gaattacatttgatcgaatacctttattcgtatgatcagtagtaattact
gctcttttacttttactttctttaccagttttagccggagctattactat
acttttaactgatcgaaatttaaatacttcattctttgatccagccggag
ggggtgatccaattttataccaacacttattttgattctttggacaccct
gaagtatatattttaattctacctggatttggaataatttctcatattat
tagtcaagaatcaggaaagaaggaaacatttggatccctaggaataattt
atgctatattagcaattggtttattaggatttattgtttgagctcatcat
atatttactgttggaatagacgttgatactcgagcttattttacttcagc
tacaataattattgctgttcctaccggaattaagatttttagttgattag
ctactctttatggaactcaattaaattattctccagctacactatgagct
ttaggatttgtatttttattcacagtaggagggttaactggtgttgtttt
agccaattcatcaattgatattatcttacacgacacttattatgtagtag
ctcatttccattatgttttatctataggagcagtattcgctattatagca
ggatttgttcattgatttcctttatttacaggattaactttaaatagaaa
gctatta
>CU024 [organism=Cochliomyia minima], cytochrome oxidase subunit I (COI) gene, partial cds
ggacatcctggagcattaattggagatgaccaaatttataatgtaattgt
tacagctcacgcttttattataattttctttatagtaataccaattataa
ttggaggatttggaaattgattagttcctttaatactaggagctcctgat
atagctttcccacgaataaataatataagtttttgacttttacctcctgc
attaactttattattagtaagtagtatagtagaaaacggagctggaacag
gatgaactgtttaccctcctttatcttctaatattgctcatggaggagcc
tcagttgatttagctattttctctcttcacttagccggtatttcatcaat
tttaggagcagtaaattttattacaactgtaattaatatacgatcaacag
gaattacatttgatcgaatacctttattcgtatgatcagtagtaattact
gctcttttacttttactttctttaccagttttagccggagctattactat
acttttaactgatcgaaatttaaatacttcattctttgatccagccggag
ggggtgatccaattttataccaacacttattttgattctttggacaccct
gaagtatatattttaattctacctggatttggaataatttctcatattat
tagtcaagaatcaggaaagaaggaaacatttggatccctaggaataattt
atgctatattagcaattggtttattaggatttattgtttgagctcatcac
atatttactgttggaatagacgttgatactcgagcttattttacttcagc
tacaataattattgctgttcctaccggaattaagatttttagttgattag
ctactctttatggaactcaattaaattattctccagctacactatgagct
ttaggatttgtatttttattcacagtaggagggttaactggtgttgtttt
agccaattcatcaattgatattatcttacacgacacttattatgtagtag
ctcatttccattatgttttatctataggagcagtattcgctattatagca
ggatttgttcattgatttcctttatttacaggattaactttaaatagaaa
gctatta
>CU025 [organism=Cochliomyia minima], cytochrome oxidase subunit I (COI) gene, partial cds
ggacatcctggagcattaattggagatgaccaaatttataatgtaattgt
tacagctcacgcttttattataattttctttatagtaataccaattataa
ttggaggatttggaaattgattagttcctttaatactaggagctcctgat
atagctttcccacgaataaataatataagtttttgacttttacctcctgc
attaactttattattagtaagtagtatagtagaaaacggagctggaacag
gatgaactgtttaccctcctttatcttctaatattgctcatggaggagcc
tcagttgatttagcaattttctctcttcacttagccggtatttcatcaat
tttaggagcagtaaattttattacaactgtaattaatatacgatcaacag
gaattacatttgatcgaatacctttattcgtatgatcagtagtaattact
gctcttttacttttactttctttaccagttttagccggagctattactat
acttttaactgatcgaaatttaaatacttcattctttgatccagccggag
ggggtgatccaattttataccaacacttattttgattctttggacaccct
gaagtatatattttaattctacctggatttggaataatttctcatattat
tagtcaagaatcaggaaagaaggaaacatttggatccctaggaataattt
atgctatattagcaattggtttattaggatttattgtttgagctcatcat
atatttactgttggaatagacgttgatactcgagcttattttacttcagc
tacaataattattgctgttcctaccggaattaagatttttagttgattag
ctactctttatggaactcaattaaattattctccagctacactatgagct
ttaggatttgtatttttattcacagtaggagggttaactggtgttgtttt
agccaattcatcaattgatattatcttacacgacacttattatgtagtag
ctcatttccattatgttttatctataggagcagtattcgctattatagca
ggatttgttcattgatttcctttatttacaggattaactttaaatagaaa
gctatta
>CU026 [organism=Cochliomyia minima], cytochrome oxidase subunit I (COI) gene, partial cds
ggacatcctggagcattaattggagatgaccaaatttataatgtaattgt
tacagctcacgcttttattataattttctttatagtaataccaattataa
ttggaggatttggaaattgattagttcctttaatactaggagctcctgat
atagctttcccacgaataaataatataagtttttgacttttacctcctgc
attaactttattattagtaagtagtatagtagaaaacggagctggaacag
gatgaactgtttaccctcctttatcttctaatattgctcatggaggagcc
tcagttgatttagctattttctctcttcacttagccggtatttcatcaat
tttaggagcagtaaattttattacaactgtaattaatatacgatcaacag
gaattacatttgatcgaatacctttattcgtatgatcagtagtaattact
gctcttttacttttactttctttaccagttttagccggagctattactat
acttttaactgatcgaaatttaaatacttcattctttgatccagccggag
ggggtgatccaattttataccaacacttattttgattctttggacaccct
gaagtatatattttaattctacctggatttggaataatttctcatattat
tagtcaagaatcaggaaagaaggaaacatttggatccctaggaataattt
atgctatattagcaattggtttattaggatttattgtttgagctcatcac
atatttactgttggaatagacgttgatactcgagcttattttacttcagc
tacaataattattgctgttcctaccggaattaagatttttagttgattag
ctactctttatggaactcaattaaattattctccagctacactatgagct
ttaggatttgtatttttattcacagtaggagggttaactggtgttgtttt
agccaattcatcaattgatattatcttacacgacacttattatgtagtag
ctcatttccattatgttttatctataggagcagtattcgctattatagca
ggatttgttcattgatttcctttatttacaggattaactttaaatagaaa
gctatta
>CU027 [organism=Cochliomyia minima], cytochrome oxidase subunit I (COI) gene, partial cds
ggacatcctggagcattaattggagatgatcaaatttataatgtaattgt
tacagctcacgcttttattataattttctttatagtaataccaattataa
ttggaggatttggaaattgattagttcctttaatactaggagctcctgat
atagctttcccacgaataaataatataagtttttgacttttacctcctgc
attaactttattattagtaagtagtatagtagaaaacggagctggaacag
gatgaactgtttaccctcctttatcttctaatattgctcatggaggagcc
tcagttgatttagctattttctctcttcacttagccggtatttcatcaat
tttaggagcagtaaattttattacaactgtaattaatatacgatcaacag
gaattacatttgatcgaatacctttattcgtatgatcagtagtaattact
gctcttttacttttactttctttaccagttttagccggagctattactat
acttttaactgatcgaaatttaaatacttcattctttgatccagccggag
ggggtgatccaattttataccaacacttattttgattctttggacaccct
gaagtatatattttaattctacctggatttggaataatttctcatattat
tagtcaagaatcaggaaagaaggaaacatttggatccctaggaataattt
atgctatattagcaattggtttattaggatttattgtttgagctcatcat
atatttactgttggaatagacgttgatactcgagcttattttacttcagc
tacaataattattgctgttcctaccggaattaagatttttagttgattag
ctactctttatggaactcaattaaattattctccagctacactatgagct
ttaggatttgtatttttattcacagtaggagggttaactggtgttgtttt
agccaattcatcaattgatattatcttacacgacacttattatgtagtag
ctcatttccattatgttttatctataggagcagtattcgctattatagca
ggatttgttcattgatttcctttatttacaggattaactttaaatagaaa
gctatta
>CU043 [organism=Cochliomyia minima], cytochrome oxidase subunit I (COI) gene, partial cds
ggacatcctggagcattaattggagatgaccaaatttataatgtaattgt
tacagctcacgcttttattataattttctttatagtaataccaattataa
ttggaggatttggaaattgattagttcctttaatactaggagctcctgat
atagctttcccacgaataaataatataagtttttgacttttacctcctgc
attaactttattattagtaagtagtatagtagaaaacggagctggaacag
gatgaactgtttaccctcctttatcttctaatattgctcatggaggagcc
tcagttgatttagctattttctctcttcacttagccggtatttcatcaat
tttaggagcagtaaattttattacaactgtaattaatatacgatcaacag
gaattacatttgatcgaatacctttattcgtatgatcagtagtaattact
gctcttttacttttactttctttaccagttttagccggagctattactat
acttttaactgatcgaaatttaaatacttcattctttgatccagccggag
ggggtgatccaattttataccaacacttattttgattctttggacaccct
gaagtatatattttaattctacctggatttggaataatttctcatattat
tagtcaagaatcaggaaagaaggaaacatttggatccctaggaataattt
atgctatattagcaattggtttattaggatttattgtttgagctcatcat
atatttactgttggaatagacgttgatactcgagcttattttacttcagc
tacaataattattgctgttcctaccggaattaagatttttagttgattag
ctactctttatggaactcaattaaattattctccagctacactatgagct
ttaggatttgtatttttattcacagtaggagggttaactggtgttgtttt
agccaattcatcaattgatattatcttacacgacacttattatgtagtag
ctcatttccattatgttttatctataggagcagtattcgctattatagca
ggatttgttcattgatttcctttatttacaggattaactttaaatagaaa
gctatta
>CU044 [organism=Cochliomyia minima], cytochrome oxidase subunit I (COI) gene, partial cds
ggacatcctggagcattaattggagatgaccaaatttataatgtaattgt
tacagctcacgcttttattataattttctttatagtaataccaattataa
ttggaggatttggaaattgattagttcctttaatactaggagctcctgat
atagctttcccacgaataaataatataagtttttgacttttacctcctgc
attaactttattattagtaagtagtatagtagaaaacggagctggaacag
gatgaactgtttaccctcctttatcttctaatattgctcatggaggagcc
tcagttgatttagctattttctctcttcacttagccggtatttcatcaat
tttaggagcagtaaattttattacaactgtaattaatatacgatcaacag
gaattacatttgatcgaatacctttattcgtatgatcagtagtaattact
gctcttttacttttactttctttaccagttttagccggagctattactat
acttttaactgatcgaaatttaaatacttcattctttgatccagccggag
ggggtgatccaattttataccaacacttattttgattttttggacaccct
gaagtatatattttaattctacctggatttggaataatttctcatattat
tagtcaagaatcaggaaagaaggaaacatttggatccctaggaataattt
atgctatattagcaattggtttattaggatttattgtttgagctcatcat
atatttactgttggaatagacgttgatactcgagcttattttacttcagc
tacaataattattgctgttcctaccggaattaagatttttagttgattag
ctactctttatggaactcaattaaattattctccagctacactatgagct
ttaggatttgtatttttattcacagtaggaggattaactggtgttgtttt
agccaattcatcaattgatattatcttacacgacacttattatgtagtag
ctcatttccattatgttttatctataggagcagtattcgctattatagca
ggatttgttcattgatttcctttatttacaggattaactttaaatagaaa
gctatta
>CU045 [organism=Cochliomyia minima], cytochrome oxidase subunit I (COI) gene, partial cds
ggacatcctggagcattaattggagatgaccaaatttataatgtaattgt
tacagctcacgcttttattataattttctttatagtaataccaattataa
ttggaggatttggaaattgattagttcctttaatactaggagctcctgat
atagctttcccacgaataaataatataagtttttgacttttacctcctgc
attaactttattattagtaagtagtatagtagaaaacggagctggaacag
gatgaactgtttaccctcctttatcttctaatattgctcatggaggagcc
tcagttgatttagctattttctctcttcacttagccggtatttcatcaat
tttaggagcagtaaattttattacaactgtaattaatatacgatcaacag
gaattacatttgatcgaatacctttattcgtatgatcagtagtaattact
gctcttttacttttactttctttaccagttttagccggagctattactat
acttttaactgatcgaaatttaaatacttcattctttgatccagccggag
ggggtgatccaattttataccaacacttattttgattttttggacaccct
gaagtatatattttaattctacctggatttggaataatttctcatattat
tagtcaagaatcaggaaagaaggaaacatttggatccctaggaataattt
atgctatattagcaattggtttattaggatttattgtttgagctcatcat
atatttactgttggaatagacgttgatactcgagcttattttacttcagc
tacaataattattgctgttcctaccggaattaagatttttagttgattag
ctactctttatggaactcaattaaattattctccagctacactatgagct
ttaggatttgtatttttattcacagtaggaggattaactggtgttgtttt
agccaattcatcaattgatattatcttacacgacacttattatgtagtag
ctcatttccattatgttttatctataggagcagtattcgctattatagca
ggatttgttcattgatttcctttatttacaggattaactttaaatagaaa
gctatta
>DR026 [organism=Cochliomyia minima], cytochrome oxidase subunit I (COI) gene, partial cds
ggacatcctggagcattaattggagatgaccaaatttataatgtaattgt
tacagctcacgcttttattataattttctttatagtaataccaattataa
ttggaggatttggaaattgattagttcctttaatactaggagctcctgat
atagctttcccacgaataaataatataagtttttgacttttacctcctgc
attaactttattattagtaagtagtatagtagaaaacggagctggaacag
gatgaactgtttaccctcctttatcttctaatattgctcatggaggagcc
tcagttgatttagctattttctctcttcatttagccggtatttcatcaat
tttaggagcagtaaattttattacaactgtaattaatatacgatcaacag
gaattacatttgatcgaatacctttattcgtatgatcagtagtaattact
gctcttttacttttactttctttaccagttttagccggagctattactat
acttttaactgatcgaaatttaaatacttcattctttgatccagccggag
ggggtgatccaattttataccaacacttattttgattctttggacaccct
gaagtatatattttaattctacctggatttggaataatttctcatattat
tagtcaagaatcaggaaagaaggaaacatttggatccctaggaataattt
atgctatattagcaattggtttattaggatttattgtttgagctcatcat
atatttactgttggaatagacgttgatactcgagcttattttacttcagc
tacaataattattgctgttcctaccggaattaagatttttagttgattag
ctactctttatggaactcaattaaattattctccagctacactatgagct
ttaggatttgtatttttattcacagtaggagggttaactggtgttgtttt
agccaattcatcaattgatattatcttacacgacacttattatgtagtag
ctcatttccattatgttttatctataggagcagtattcgctattatagca
ggatttgttcattgatttcctttatttacaggattaactttaaatagaaa
gctatta
>DR027 [organism=Cochliomyia minima], cytochrome oxidase subunit I (COI) gene, partial cds
ggacatcctggagcattaattggagatgaccaaatttataatgtaattgt
tacagctcacgcttttattataattttctttatagtaataccaattataa
ttggaggatttggaaattgattagttcctttaatactaggagctcctgat
atagctttcccacgaataaataatataagtttttgacttttacctcctgc
attaactttattattagtaagtagtatagtagaaaacggagctggaacag
gatgaactgtttaccctcctttatcttctaatattgctcatggaggagcc
tcagttgatttagctattttctctcttcacttagccggtatttcatcaat
tttaggagcagtaaattttattacaactgtaattaatatacgatcaacag
gaattacatttgatcgaatacctttattcgtatgatcagtagtaattact
gctcttttacttttactttctttaccagttttagccggagctattactat
acttttaactgatcgaaatttaaatacttcattctttgatccagccggag
ggggtgatccaattttataccaacacttattttgattctttggacaccct
gaagtatatattttaattctacctggatttggaataatttctcatattat
tagtcaagaatcaggaaagaaggaaacatttggatccctaggaataattt
atgctatattagcaattggtttattaggatttattgtttgagctcatcat
atatttactgttggaatagacgttgatactcgagcttattttacttcagc
tacaataattattgctgttcctaccggaattaaaatttttagttgattag
ctactctttatggaactcaattaaattattctccagctacactatgagct
ttaggatttgtatttttattcacagtaggagggttaactggtgttgtttt
agccaattcatcaattgatattatcttacacgacacttattatgtagtag
ctcatttccattatgttttatctataggagcagtattcgctattatagca
ggatttgttcattgatttcctttatttacaggattaactttaaatagaaa
gctatta
>DR028 [organism=Cochliomyia minima], cytochrome oxidase subunit I (COI) gene, partial cds
ggacatcctggagcattaattggagatgaccaaatttataatgtaattgt
tacagctcacgcttttattataattttctttatagtaataccaattataa
ttggaggatttggaaattgattagttcctttaatactaggagctcctgat
atagctttcccacgaataaataatataagtttttgacttttacctcctgc
attaactttattattagtaagtagtatagtagaaaacggagctggaacag
gatgaactgtttaccctcctttatcttctaatattgctcatggaggagcc
tcagttgatttagctattttctctcttcacttagccggtatttcatcaat
tttaggagcagtaaattttattacaactgtaattaatatacgatcaacag
gaattacatttgatcgaatacctttattcgtatgatcagtagtaattact
gctcttttacttttactttctttaccagttttagccggagctattactat
acttttaactgatcgaaatttaaatacttcattctttgatccagccggag
ggggtgatccaattttataccaacacttattttgattttttggacaccct
gaagtatatattttaattctacctggatttggaataatttctcatattat
tagtcaagaatcaggaaagaaggaaacatttggatccctaggaataattt
atgctatattagcaattggtttattaggatttattgtttgagctcatcat
atatttactgttggaatagacgttgatactcgagcttattttacttcagc
tacaataattattgctgttcctaccggaattaagatttttagttgattag
ctactctttatggaactcaattaaattattctccagctacactatgagct
ttaggatttgtatttttattcacagtaggaggattaactggtgttgtttt
agccaattcatcaattgatattatcttacacgacacttattatgtagtag
ctcatttccattatgttttatctataggagcagtattcgctattatagca
ggatttgttcattgatttcctttatttacaggattaactttaaatagaaa
gctatta
>DR029 [organism=Cochliomyia minima], cytochrome oxidase subunit I (COI) gene, partial cds
ggacatcctggagcattaattggagatgaccaaatttataatgtaattgt
tacagctcacgcttttattataattttctttatagtaataccaattataa
ttggaggatttggaaattgattagttcctttaatactaggagctcctgat
atagctttcccacgaataaataatataagtttttgacttttacctcctgc
attaactttattattagtaagtagtatagtagaaaacggagctggaacag
gatgaactgtttaccctcctttatcttctaatattgctcatggaggagcc
tcagttgatttagctattttctctcttcacttagctggtatttcatcaat
tttaggagcagtaaattttattacaactgtaattaatatacgatcaacag
gaattacatttgatcgaatacctttattcgtatgatcagtagtaattact
gctcttttacttttactttctttaccagttttagccggagctattactat
acttttaactgatcgaaatttaaatacttcattctttgatccagccggag
ggggtgatccaattttataccaacacttattttgattctttggacaccct
gaagtatatattttaattctacctggatttggaataatttctcatattat
tagtcaagaatcaggaaagaaggaaacatttggatccctaggaataattt
atgctatattagcaattggtttattaggatttattgtttgagctcatcat
atatttactgttggaatagacgttgatactcgagcttattttacttcagc
tacaataattattgctgttcctaccggaattaagatttttagttgattag
ctactctttatggaactcaattaaattattctccagctacactatgagct
ttaggatttgtatttttattcacagtaggagggttaactggtgttgtttt
agccaattcatcaattgatattatcttacacgacacttattatgtagtag
ctcatttccattatgttttatctataggagcagtattcgctattatagca
ggatttgttcattgatttcctttatttacaggattaactttaaatagaaa
gctatta
>PR013 [organism=Cochliomyia minima], cytochrome oxidase subunit I (COI) gene, partial cds
ggacatcctggagcattaattggagatgaccaaatttataatgtaattgt
tacagctcacgcttttattataattttctttatagtaataccaattataa
ttggaggatttggaaattgattagttcctttaatactaggagctcctgat
atagctttcccacgaataaataatataagtttttgacttttacctcctgc
attaactttattattagtaagtagtatagtagaaaacggagctggaacag
gatgaactgtttaccctcctttatcttctaatattgctcatggaggagcc
tcagttgatttagctattttctctcttcacttagccggtatttcatcaat
tttaggagcagtaaattttattacaactgtaattaatatacgatcaacag
gaattacatttgatcgaatacctttattcgtatgatcagtagtaattact
gctcttttacttttactttctttaccagttttagccggagctattactat
acttttaactgatcgaaatttaaatacttcattctttgatccagccggag
ggggtgatccaattttataccaacacttattttgattctttggacaccct
gaagtatatattttaattctacctggatttggaataatttctcatattat
tagtcaagaatcaggaaagaaggaaacatttggatccctaggaataattt
atgctatattagcaattggtttattaggatttattgtttgagctcatcat
atatttactgttggaatagacgttgatactcgagcttattttacttcagc
tacaataattattgctgttcctaccggaattaagatttttagttgattag
ctactctttatggaactcaattaaattattctccagctacactatgagct
ttaggatttgtatttttattcacagtaggagggttaactggtgttgtttt
agccaattcatcaattgatattatcttacacgacacttattatgtagtag
ctcatttccattatgttttatctataggagcagtattcgctattatagca
ggatttgttcattgatttcctttatttacaggattaactttaaatagaaa
gctatta
>DR032 [organism=Cochliomyia minima], cytochrome oxidase subunit I (COI) gene, partial cds
ggacatcctggagcattaattggagatgaccaaatttataatgtaattgt
tacagctcacgcttttattataattttctttatagtaataccaattataa
ttggaggatttggaaattgattagttcctttaatactaggagctcctgat
atagctttcccacgaataaataatataagtttttgacttttacctcctgc
attaactttattattagtaagtagtatagtagaaaacggagctggaacag
gatgaactgtttaccctcctttatcttctaatattgctcatggaggagcc
tcagttgatttagctattttctctcttcacttagccggtatttcatcaat
tttaggagcagtaaattttattacaactgtaattaatatacgatcaacag
gaattacatttgatcgaatacctttattcgtatgatcagtaataattact
gctcttttacttttactttctttaccagttttagccggagctattactat
acttttaactgatcgaaatttaaatacttcattctttgatccagccggag
ggggtgatccaattttataccaacacttattttgattctttggacaccct
gaagtatatattttaattctacctggatttggaataatttctcatattat
tagtcaagaatcaggaaagaaggaaacatttggatccctaggaataattt
atgctatattagcaattggtttattaggatttattgtttgagctcatcat
atatttactgttggaatagacgttgatactcgagcttattttacttcagc
tacaataattattgctgttcctaccggaattaagatttttagttgattag
ctactctttatggaactcaattaaattattctccagctacactatgagct
ttaggatttgtatttttattcacagtaggagggttaactggtgttgtttt
agccaattcatcaattgatattatcttacacgacacttattatgtagtag
ctcatttccattatgttttatctataggagcagtattcgctattatagca
ggatttgttcattgatttcctttatttacaggattaactttaaatagaaa
gctatta
>DR033 [organism=Cochliomyia minima], cytochrome oxidase subunit I (COI) gene, partial cds
ggacatcctggagcattaattggagatgaccaaatttataatgtaattgt
tacagctcacgcttttattataattttctttatagtaataccaattataa
ttggaggatttggaaattgattagttcctttaatactaggagctcctgat
atagctttcccacgaataaataatataagtttttgacttttacctcctgc
attaactttattattagtaagtagtatagtagaaaacggagctggaacag
gatgaactgtttaccctcctttatcttctaatattgctcatggaggagcc
tcagttgatttagctattttctctcttcacttagccggtatttcatcaat
tttaggagcagtaaattttattacaactgtaattaatatacgatcaacag
gaattacatttgatcgaatacctttattcgtatgatcagtagtaattact
gctcttttacttttactttctttaccagttttagccggagctattactat
acttttaactgatcgaaatttaaatacttcattctttgatccagccggag
ggggtgatccaattttataccaacacttattttgattctttggacaccct
gaagtatatattttaattctacctggatttggaataatttctcatattat
tagtcaagaatcaggaaagaaggaaacatttggatccctaggaataattt
atgctatattagcaattggtttattaggatttattgtttgagctcatcat
atatttactgttggaatagacgttgatactcgagcttattttacttcagc
tacaataattattgctgttcctaccggaattaagatttttagttgattag
ctactctttatggaactcaattaaattattctccagctacactatgagct
ttaggatttgtatttttattcacagtaggagggttaactggtgttgtttt
agccaattcatcaattgatattatcttacacgacacttattatgtagtag
ctcatttccattatgttttatctataggagcagtattcgctattatagca
ggatttgttcattgatttcctttatttacaggattaactttaaatagaaa
gctatta
>DR034 [organism=Cochliomyia minima], cytochrome oxidase subunit I (COI) gene, partial cds
ggacatcctggagcattaattggagatgaccaaatttataatgtaattgt
tacagctcacgcttttattataattttctttatagtaataccaattataa
ttggaggatttggaaattgattagttcctttaatactaggagctcctgat
atagctttcccacgaataaataatataagtttttgacttttacctcctgc
attaactttattattagtaagtagtatagtagaaaacggagctggaacag
gatgaactgtttaccctcctttatcttctaatattgctcatggaggagcc
tcagttgatttagctattttctctcttcacttagccggtatttcatcaat
tttaggagcagtaaattttattacaactgtaattaatatacgatcaacag
gaattacatttgatcgaatacctttattcgtatgatcagtagtaattact
gctcttttacttttactttctttaccagttttagccggagctattactat
acttttaactgatcgaaatttaaatacttcattctttgatccagccggag
ggggtgatccaattttataccaacacttattttgattctttggacaccct
gaagtatatattttaattctacctggatttggaataatttctcatattat
tagtcaagaatcaggaaagaaggaaacatttggatccctaggaataattt
atgctatattagcaattggtttattaggatttattgtttgagctcatcat
atatttactgttggaatagacgttgatactcgagcttattttacttcagc
tacaataattattgctgttcctaccggaattaagatttttagttgattag
ctactctttatggaactcaattaaattattctccagctacactatgagct
ttaggatttgtatttttattcacagtaggagggttaactggtgttgtttt
agccaattcatcaattgatattatcttacacgacacttattatgtagtag
ctcatttccattatgttttatctataggagcagtattcgctattatagca
ggatttgttcattgatttcctttatttacaggattaactttaaatagaaa
gctatta
>DR035 [organism=Cochliomyia minima], cytochrome oxidase subunit I (COI) gene, partial cds
ggacatcctggagcattaattggagatgaccaaatttataatgtaattgt
tacagctcacgcttttattataattttctttatagtaataccaattataa
ttggaggatttggaaattgattagttcctttaatactaggagctcctgat
atagctttcccacgaataaataatataagtttttgacttttacctcctgc
attaactttattattagtaagtagtatagtagaaaacggagctggaacag
gatgaactgtttaccctcctttatcttctaatattgctcatggaggagcc
tcagttgatttagctattttctctcttcacttagccggtatttcatcaat
tttaggagcagtaaattttattacaactgtaattaatatacgatcaacag
gaattacatttgatcgaatacctttattcgtatgatcagtagtaattact
gctcttttacttttactttctttaccagttttagccggagctattactat
acttttaactgatcgaaatttaaatacttcattctttgatccagccggag
ggggtgatccaattttataccaacacttattttgattctttggacaccct
gaagtatatattttaattctacctggatttggaataatttctcatattat
tagtcaagaatcaggaaagaaggaaacatttggatccctaggaataattt
atgctatattagcaattggtttattaggatttattgtttgagctcatcat
atatttactgttggaatagacgttgatactcgagcttattttacttcagc
tacaataattattgctgttcctaccggaattaagatttttagttgattag
ctactctttatggaactcaattaaattattctccagctacactatgagct
ttaggatttgtatttttattcacagtaggagggttaactggtgttgtttt
agccaattcatcaattgatattatcttacacgacacttattatgtagtag
ctcatttccattatgttttatctataggagcagtattcgctattatagca
ggatttgttcattgatttcctttatttacaggattaactttaaatagaaa
gctatta
>DR053 [organism=Cochliomyia minima], cytochrome oxidase subunit I (COI) gene, partial cds
ggacatcctggagcattaattggagatgaccaaatttataatgtaattgt
tacagctcacgcttttattataattttctttatagtaataccaattataa
ttggaggatttggaaattgattagttcctttaatactaggagctcctgat
atagctttcccacgaataaataatataagtttttgacttttacctcctgc
attaactttattattagtaagtagtatagtagaaaacggagctggaacag
gatgaactgtttaccctcctttatcttctaatattgctcatggaggagcc
tcagttgatttagctattttctctcttcacttagccggtatttcatcaat
tttaggagcagtaaattttattacaactgtaattaatatacgatcaacag
gaattacatttgatcgaatacctttattcgtatgatcagtagtaattact
gctcttttacttttactttctttaccagttttagccggagctattactat
acttttaactgatcgaaatttaaatacttcattctttgatccagccggag
ggggtgatccaattttataccaacacttattttgattctttggacaccct
gaagtatatattttaattctacctggatttggaataatttctcatattat
tagtcaagaatcaggaaagaaggaaacatttggatccctaggaataattt
atgctatattagcaattggtttattaggatttattgtttgagctcatcat
atatttactgttggaatagacgttgatactcgagcttattttacttcagc
tacaataattattgctgttcctaccggaattaaaatttttagttgattag
ctactctttatggaactcaattaaattattctccagctacactatgagct
ttaggatttgtatttttattcacagtaggagggttaactggtgttgtttt
agccaattcatcaattgatattatcttacacgacacttattatgtagtag
ctcatttccattatgttttatctataggagcagtattcgctattatagca
ggatttgttcattgatttcctttatttacaggattaactttaaatagaaa
gctatta
>DR054 [organism=Cochliomyia minima], cytochrome oxidase subunit I (COI) gene, partial cds
ggacatcctggagcattaattggagatgaccaaatttataatgtaattgt
tacagctcacgcttttattataattttctttatagtaataccaattataa
ttggaggatttggaaattgattagttcctttaatactaggagctcctgat
atagctttcccacgaataaataatataagtttttgacttttacctcctgc
attaactttattattagtaagtagtatagtagaaaacggagctggaacag
gatgaactgtttaccctcctttatcttctaatattgctcatggaggagcc
tcagttgatttagctattttctctcttcatttagccggtatttcatcaat
tttaggagcagtaaattttattacaactgtaattaatatacgatcaacag
gaattacatttgatcgaatacctttattcgtatgatcagtagtaattact
gctcttttacttttactttctttaccagttttagccggagctattactat
acttttaactgatcgaaatttaaatacttcattctttgatccagccggag
ggggtgatccaattttataccaacacttattttgattctttggacaccct
gaagtatatattttaattctacctggatttggaataatttctcatattat
tagtcaagaatcaggaaagaaggaaacatttggatccctaggaataattt
atgctatattagcaattggtttattaggatttattgtttgagctcatcat
atatttactgttggaatagacgttgatactcgagcttattttacttcagc
tacaataattattgctgttcctaccggaattaagatttttagttgattag
ctactctttatggaactcaattaaattattctccagctacactatgagct
ttaggatttgtatttttattcacagtaggagggttaactggtgttgtttt
agccaattcatcaattgatattatcttacacgacacttattatgtagtag
ctcatttccattatgttttatctataggagcagtattcgctattatagca
ggatttgttcattgatttcctttatttacaggattaactttaaatagaaa
gctatta
>DR056 [organism=Cochliomyia minima], cytochrome oxidase subunit I (COI) gene, partial cds
ggacatcctggagcattaattggagatgaccaaatttataatgtaattgt
tacagctcacgcttttattataattttctttatagtaataccaattataa
ttggaggatttggaaattgattagttcctttaatactaggagctcctgat
atagctttcccacgaataaataatataagtttttgacttttacctcctgc
attaactttattattagtaagtagtatagtagaaaacggagctggaacag
gatgaactgtttaccctcctttatcttctaatattgctcatggaggagcc
tcagttgatttagctattttctctcttcacttagccggtatttcatcaat
tttaggagcagtaaattttattacaactgtaattaatatacgatcaacag
gaattacatttgatcgaatacctttattcgtatgatcagtagtaattact
gctcttttacttttactttctttaccagttttagccggagctattactat
acttttaactgatcgaaatttaaatacttcattctttgatccagccggag
gaggtgatccaattttataccaacacttattttgattctttggacaccct
gaagtatatattttaattctacctggatttggaataatttctcatattat
tagtcaagaatcaggaaagaaggaaacatttggatccctaggaataattt
atgctatattagcaattggtttattaggatttattgtttgagctcatcat
atatttactgttggaatagacgttgatactcgagcttattttacttcagc
tacaataattattgctgttcctaccggaattaagatttttagttgattag
ctactctttatggaactcaattaaattattctccagctacactatgagct
ttaggatttgtatttttattcacagtaggagggttaactggtgttgtttt
agccaattcatcaattgatattatcttacacgacacttattatgtagtag
ctcatttccattatgttttatctataggagcagtattcgctattatagca
ggatttgttcattgatttcctttatttacaggattaactttaaatagaaa
gctatta
>DR067 [organism=Cochliomyia minima], cytochrome oxidase subunit I (COI) gene, partial cds
ggacatcctggagcattaattggagatgaccaaatttataatgtaattgt
tacagctcacgcttttattataattttctttatagtaataccaattataa
ttggaggatttggaaattgattagttcctttaatactaggagctcctgat
atagctttcccacgaataaataatataagtttttgacttttacctcctgc
attaactttattattagtaagtagtatagtagaaaacggagctggaacag
gatgaactgtttaccctcctttatcttctaatattgctcatggaggagcc
tcagttgatttagctattttctctcttcacttagccggtatttcatcaat
tttaggagcagtaaattttattacaactgtaattaatatacgatcaacag
gaattacatttgatcgaatacctttattcgtatgatcagtagtaattact
gctcttttacttttactttctttaccagttttagccggagctattactat
acttttaactgatcgaaatttaaatacttcattctttgatccagccggag
ggggtgatccaattttataccaacacttattttgattctttggacaccct
gaagtatatattttaattctacctggatttggaataatttctcatattat
tagtcaagaatcaggaaagaaggaaacatttggatccctaggaataattt
atgctatattagcaattggtttattaggatttattgtttgagctcatcat
atatttactgttggaatagacgttgatactcgagcttattttacttcagc
tacaataattattgctgttcctaccggaattaagatttttagttgattag
ctactctttatggaactcaattaaattattctccagctacactatgagct
ttaggatttgtatttttattcacagtaggagggttaactggtgttgtttt
agccaattcatcaattgatattatcttacacgacacttattatgtagtag
ctcatttccattatgttttatctataggagcagtattcgctattatagca
ggatttgttcattgatttcctttatttacaggattaactttaaatagaaa
gctatta
>DR072 [organism=Cochliomyia minima], cytochrome oxidase subunit I (COI) gene, partial cds
ggacatcctggagcattaattggagatgaccaaatttataatgtaattgt
tacagctcacgcttttattataattttctttatagtaataccaattataa
ttggaggatttggaaattgattagttcctttaatactaggagctcctgat
atagctttcccacgaataaataatataagtttttgacttttacctcctgc
attaactttattattagtaagtagtatagtagaaaacggagctggaacag
gatgaactgtttaccctcctttatcttctaatattgctcatggaggagcc
tcagttgatttagctattttctctcttcacttagccggtatttcatcaat
tttaggagcagtaaattttattacaactgtaattaatatacgatcaacag
gaattacatttgatcgaatacctttattcgtatgatcagtagtaattact
gctcttttacttttactttctttaccagttttagccggagctattactat
acttttaactgatcgaaatttaaatacttcattctttgatccagccggag
gaggtgatccaattttataccaacacttattttgattctttggacaccct
gaagtatatattttaattctacctggatttggaataatttctcatattat
tagtcaagaatcaggaaagaaggaaacatttggatccctaggaataattt
atgctatattagcaattggtttattaggatttattgtttgagctcatcat
atatttactgttggaatagacgttgatactcgagcttattttacttcagc
tacaataattattgctgttcctaccggaattaagatttttagttgattag
ctactctttatggaactcaattaaattattctccagctacactatgagct
ttaggatttgtatttttattcacagtaggagggttaactggtgttgtttt
agccaattcatcaattgatattatcttacacgacacttattatgtagtag
ctcatttccattatgttttatctataggagcagtattcgctattatagca
ggatttgttcattgatttcctttatttacaggattaactttaaatagaaa
gctatta
>DR073 [organism=Cochliomyia minima], cytochrome oxidase subunit I (COI) gene, partial cds
ggacatcctggagcattaattggagatgaccaaatttataatgtaattgt
tacagctcacgcttttattataattttctttatagtaataccaattataa
ttggaggatttggaaattgattagttcctttaatactaggagctcctgat
atagctttcccacgaataaataatataagtttttgacttttacctcctgc
attaactttattattagtaagtagtatagtagaaaacggagctggaacag
gatgaactgtttaccctcctttatcttctaatattgctcatggaggagcc
tcagttgatttagctattttctctcttcacttagccggtatttcatcaat
tttaggagcagtaaattttattacaactgtaattaatatacgatcaacag
gaattacatttgatcgaatacctttattcgtatgatcagtagtaattact
gctcttttacttttactttctttaccagttttagccggagctattactat
acttttaactgatcgaaatttaaatacttcattctttgatccagccggag
gaggtgatccaattttataccaacacttattttgattctttggacaccct
gaagtatatattttaattctacctggatttggaataatttctcatattat
tagtcaagaatcaggaaagaaggaaacatttggatccctaggaataattt
atgctatattagcaattggtttattaggatttattgtttgagctcatcat
atatttactgttggaatagacgttgatactcgagcttattttacttcagc
tacaataattattgctgttcctaccggaattaagatttttagttgattag
ctactctttatggaactcaattaaattattctccagctacactatgagct
ttaggatttgtatttttattcacagtaggagggttaactggtgttgtttt
agccaattcatcaattgatattatcttacacgacacttattatgtagtag
ctcatttccattatgttttatctataggagcagtattcgctattatagca
ggatttgttcattgatttcctttatttacaggattaactttaaatagaaa
gctatta
>DR074 [organism=Cochliomyia minima], cytochrome oxidase subunit I (COI) gene, partial cds
ggacatcctggagcattaattggagatgaccaaatttataatgtaattgt
tacagctcacgcttttattataattttctttatagtaataccaattataa
ttggaggatttggaaattgattagttcctttaatactaggagctcctgat
atagctttcccacgaataaataatataagtttttgacttttacctcctgc
attaactttattattagtaagtagtatagtagaaaacggagctggaacag
gatgaactgtttaccctcctttatcttctaatattgctcatggaggagcc
tcagttgatttagctattttctctcttcacttagccggtatttcatcaat
tttaggagcagtaaattttattacaactgtaattaatatacgatcaacag
gaattacatttgatcgaatacctttattcgtatgatcagtagtaattact
gctcttttacttttactttctttaccagttttagccggagctattactat
acttttaactgatcgaaatttaaatacttcattctttgatccagccggag
gaggggatccaattttataccaacacttattttgattctttggacaccct
gaagtatatattttaattctacctggatttggaataatttctcatattat
tagtcaagaatcaggaaagaaggaaacatttggatccctaggaataattt
atgctatattagcaattggtttattaggatttattgtttgagctcatcat
atatttactgttggaatagacgttgatactcgagcttattttacttcagc
tacaataattattgctgttcctaccggaattaagatttttagttgattag
ctactctttatggaactcaattaaattattctccagctacactatgagct
ttaggatttgtatttttattcacagtaggagggttaactggtgttgtttt
agccaattcatcaattgatattatcttacacgacacttattatgtagtag
ctcatttccattatgttttatctataggagcagtattcgctattatagca
ggatttgttcattgattccctttatttacaggattaactttaaatagaaa
gctatta
>DR075 [organism=Cochliomyia minima], cytochrome oxidase subunit I (COI) gene, partial cds
ggacatcctggagcattaattggagatgaccaaatttataatgtaattgt
tacagctcacgcttttattataattttctttatagtaataccaattataa
ttggaggatttggaaattgattagttcctttaatactaggagctcctgat
atagctttcccacgaataaataatataagtttttgacttttacctcctgc
attaactttattattagtaagtagtatagtagaaaacggagctggaacag
gatgaactgtttaccctcctttatcttctaatattgctcatggaggagcc
tcagttgatttagctattttctctcttcacttagccggtatttcatcaat
tttaggagcagtaaattttattacaactgtaattaatatacgatcaacag
gaattacatttgatcgaatacctttattcgtatgatcagtagtaattact
gctcttttacttttactttctttaccagttttagccggagctattactat
acttttaactgatcgaaatttaaatacttcattctttgatccagccggag
ggggtgatccaattttataccaacacttattttgattctttggacaccct
gaagtatatattttaattctacctggatttggaataatttctcatattat
tagtcaagaatcaggaaagaaggaaacatttggatccctaggaataattt
atgctatattagcaattggtttattaggatttattgtttgagctcatcat
atatttactgttggaatagacgttgatactcgagcttattttacttcagc
tacaataattattgctgttcctaccggaattaaaatttttagttgattag
ctactctttatggaactcaattaaattattctccagctacactatgagct
ttaggatttgtatttttattcacagtaggagggttaactggtgttgtttt
agccaattcatcaattgatattatcttacatgacacttattatgtagtag
ctcatttccattatgttttatctataggagcagtattcgctattatagca
ggatttgttcattgatttcctttatttacaggattaactttaaatagaaa
gctatta
>DR076 [organism=Cochliomyia minima], cytochrome oxidase subunit I (COI) gene, partial cds
acatcctggagcattaattggagatgaccaaatttataatgtaattgtta
cagctcacgcttttattataattttctttatagtaataccaattataatt
ggaggatttggaaattgattagttcctttaatactaggagctcctgatat
agctttcccacgaataaataatataagtttttgacttttacctcctgcat
taactttattattagtaagtagtatagtagaaaacggagctggaacagga
tgaactgtttaccctcctttatcttctaatattgctcatggaggagcctc
agttgatttagctattttctctcttcacttagccggtatttcatcaattt
taggagcagtaaattttattacaactgtaattaatatacgatcaacagga
attacatttgatcgaatacctttattcgtatgatcagtagtaattactgc
tcttttacttttactttctttaccagttttagccggagctattactatac
ttttaactgatcgaaatttaaatacttcattctttgatccagccggaggg
ggtgatccaattttataccaacacttattttgattctttggacaccctga
agtatatattttaattctacctggatttggaataatttctcatattatta
gtcaagaatcaggaaagaaggaaacatttggatccctaggaataatttat
gctatattagcaattggtttattaggatttattgtttgagctcatcatat
atttactgttggaatagacgttgatactcgagcttattttacttcagcta
caataattattgctgttcctaccggaattaagatttttagttgattagct
actctttatggaactcaattaaattattctccagctacactatgagcttt
aggatttgtatttttattcacagtaggagggttaactggtgttgttttag
ccaattcatcaattgatattatcttacacgacacttattatgtagtagct
catttccattatgttttatctataggagcagtattcgctattatagcagg
atttgttcattgatttcctttatttacaggattaactttaaatagaaagc
tatta
>DR137 [organism=Cochliomyia minima], cytochrome oxidase subunit I (COI) gene, partial cds
ggacatcctggagcattaattggagatgaccaaatttataatgtaattgt
tacagctcacgcttttattataattttctttatagtaataccaattataa
ttggaggatttggaaattgattagttcctttaatactaggagctcctgat
atagctttcccacgaataaataatataagtttttgacttttacctcctgc
attaactttattattagtaagtagtatagtagaaaacggagctggaacag
gatgaactgtttaccctcctttatcttctaatattgctcatggaggagcc
tcagttgatttagctattttctctcttcacttagccggtatttcatcaat
tttaggagcagtaaattttattacaactgtaattaatatacgatcaacag
gaattacatttgatcgaatacctttattcgtatgatcagtagtaattact
gctcttttacttttactttctttaccagttttagccggagctattactat
acttttaactgatcgaaatttaaatacttcattctttgatccagccggag
ggggtgatccaattttataccaacacttattttgattctttggacaccct
gaagtatatattttaattctacctggatttggaataatttctcatattat
tagtcaagaatcaggaaagaaggaaacatttggatccctaggaataattt
atgctatattagcaattggtttattaggatttattgtttgagctcatcat
atatttactgttggaatagacgttgatacccgagcttattttacttcagc
tacaataattattgctgttcctaccggaattaagatttttagttgattag
ctactctttatggaactcaattaaattattctccagctacactatgagct
ttaggatttgtatttttattcacagtaggagggttaactggtgttgtttt
agccaattcatcaattgatattatcttacacgacacttattatgtagtag
ctcatttccattatgttttatctataggagcagtattcgctattatagca
ggatttgttcattgatttcctttatttacaggattaactttaaatagaaa
gctatta
>DR138 [organism=Cochliomyia minima], cytochrome oxidase subunit I (COI) gene, partial cds
ggacatcctggagcattaattggagatgaccaaatttataatgtaattgt
tacagctcacgcttttattataattttctttatagtaataccaattataa
ttggaggatttggaaattgattagttcctttaatactaggagctcctgat
atagctttcccacgaataaataatataagtttttgacttttacctcctgc
attaactttattattagtaagtagtatagtagaaaacggagctggaacag
gatgaactgtttaccctcctttatcttctaatattgctcatggaggagcc
tcagttgatttagctattttctctcttcacttagccggtatttcatcaat
tttaggagcagtaaattttattacaactgtaattaatatacgatcaacag
gaattacatttgatcgaatacctttattcgtatgatcagtagtaattact
gctcttttacttttactttctttaccagttttagccggagctattactat
acttttaactgatcgaaatttaaatacttcattctttgatccagccggag
ggggtgatccaattttataccaacacttattttgattctttggacaccct
gaagtatatattttaattctacctggatttggaataatttctcatattat
tagtcaagaatcaggaaagaaggaaacatttggatccctaggaataattt
atgctatattagcaattggtttattaggatttattgtttgagctcatcat
atatttactgttggaatagacgttgatactcgagcttattttacttcagc
tacaataattattgctgttcctaccggaattaagatttttagttgattag
ctactctttatggaactcaattaaattattctccagctacactatgagct
ttaggatttgtatttttattcacagtaggagggttaactggtgttgtttt
agccaattcatcaattgatattatcttacacgacacttattatgtagtag
ctcatttccattatgttttatctataggagcagtattcgctattatagca
ggatttgttcattgatttcctttatttacaggattaactttaaatagaaa
gctatta
>DR139 [organism=Cochliomyia minima], cytochrome oxidase subunit I (COI) gene, partial cds
ggacatcctggagcattaattggagatgaccaaatttataatgtaattgt
tacagctcacgcttttattataattttctttatagtaataccaattataa
ttggaggatttggaaattgattagttcctttaatactaggagctcctgat
atagctttcccacgaataaataatataagtttttgacttttacctcctgc
attaactttattattagtaagtagtatagtagaaaacggagctggaacag
gatgaactgtttaccctcctttatcttctaatattgctcatggaggagcc
tcagttgatttagctattttctctcttcacttagccggtatttcatcaat
tttaggagcagtaaattttattacaactgtaattaatatacgatcaacag
gaattacatttgatcgaatacctttattcgtatgatcagtagtaattact
gctcttttacttttactttctttaccagttttagccggagctattactat
acttttaactgatcgaaatttaaatacttcattctttgatccagccggag
ggggtgatccaattttataccaacacttattttgattctttggacaccct
gaagtatatattttaattctacctggatttggaataatttctcatattat
tagtcaagaatcaggaaagaaggaaacatttggatccctaggaataattt
atgctatattagcaattggtttattaggatttattgtttgagctcatcat
atatttactgttggaatagacgttgatactcgagcttattttacttcagc
tacaataattattgctgttcctaccggaattaagatttttagttgattag
ctactctttatggaactcaattaaattattctccagctacactatgagct
ttaggatttgtatttttattcacagtaggagggttaactggtgttgtttt
agccaattcatcaattgatattatcttacacgacacttattatgtagtag
ctcatttccattatgttttatctataggagcagtattcgctattatagca
ggatttgttcattgatttcctttatttacaggattaactttaaatagaaa
gctatta
>DR153 [organism=Cochliomyia minima], cytochrome oxidase subunit I (COI) gene, partial cds
ggacatcctggagcattaattggagatgaccaaatttataatgtaattgt
tacagctcacgcttttattataattttctttatagtaataccaattataa
ttggaggatttggaaattgattagttcctttaatactaggagctcctgat
atagctttcccacgaataaataatataagtttttgacttttacctcctgc
attaactttattattagtaagtagtatagtagaaaacggagctggaacag
gatgaactgtttaccctcctttatcttctaatattgctcatggaggagcc
tcagttgatttagctattttctctcttcacttagccggtatttcatcaat
tttaggagcagtaaattttattacaactgtaattaatatacgatcaacag
gaattacatttgatcgaatacctttattcgtatgatcagtagtaattact
gctcttttacttttactttctttaccagttttagccggagctattactat
acttttaactgatcgaaatttaaatacttcattctttgatccagccggag
ggggtgatccaattttataccaacacttattttgattttttggacaccct
gaagtatatattttaattctacctggatttggaataatttctcatattat
tagtcaagaatcaggaaagaaggaaacatttggatccctaggaataattt
atgctatattagcaattggtttattaggatttattgtttgagctcatcat
atatttactgttggaatagacgttgatactcgagcttattttacttcagc
tacaataattattgctgttcctaccggaattaagatttttagttgattag
ctactctttatggaactcaattaaattattctccagctacactatgagct
ttaggatttgtatttttattcacagtaggaggattaactggtgttgtttt
agccaattcatcaattgatattatcttacacgacacttattatgtagtag
ctcatttccattatgttttatctataggagcagtattcgctattatagca
ggatttgttcattgatttcctttatttacaggattaactttaaatagaaa
gctatta
>DR164 [organism=Cochliomyia minima], cytochrome oxidase subunit I (COI) gene, partial cds
ggacatcctggagcattaattggagatgaccaaatttataatgtaattgt
tacagctcacgcttttattataattttctttatagtaataccaattataa
ttggaggatttggaaattgattagttcctttaatactaggagctcctgat
atagctttcccacgaataaataatataagtttttgacttttacctcctgc
attaactttattattagtaagtagtatagtagaaaacggagctggaacag
gatgaactgtttaccctcctttatcttctaatattgctcatggaggagcc
tcagttgatttagctattttctctcttcacttagccggtatttcatcaat
tttaggagcagtaaattttattacaactgtaattaatatacgatcaacag
gaattacatttgatcgaatacctttattcgtatgatcagtagtaattact
gctcttttacttttactttctttaccagttttagccggagctattactat
acttttaactgatcgaaatttaaatacttcattctttgatccagccggag
ggggtgatccaattttataccaacacttattttgattctttggacaccct
gaagtatatattttaattctacctggatttggaataatttctcatattat
tagtcaagaatcaggaaagaaggaaacatttggatccctaggaataattt
atgctatattagcaattggtttattaggatttattgtttgagctcatcat
atatttactgttggaatagacgttgatactcgagcttattttacttcagc
tacaataattattgctgttcctaccggaattaagatttttagttgattag
ctactctttatggaactcaattaaattattctccagctacactatgagct
ttaggatttgtatttttattcacagtaggagggttaactggtgttgtttt
agccaattcatcaattgatattatcttacacgacacttattatgtagtag
ctcatttccattatgttttatctataggagcagtattcgctattatagca
ggatttgttcattgatttcctttatttacaggattaactttaaatagaaa
gctatta
>PR006 [organism=Cochliomyia minima], cytochrome oxidase subunit I (COI) gene, partial cds
ggacatcctggagcattaattggagatgaccaaatttataatgtaattgt
tacagctcacgcttttattataattttctttatagtaataccaattataa
ttggaggatttggaaattgattagttcctttaatactaggagctcctgat
atagctttcccacgaataaataatataagtttttgacttttacctcctgc
attaactttattattagtaagtagtatagtagaaaacggagctggaacag
gatgaactgtttaccctcctttatcttctaatattgctcatggaggagcc
tcagttgatttagctattttctctcttcacttagctggtatttcatcaat
tttaggagcagtaaattttattacaactgtaattaatatacgatcaacag
gaattacatttgatcgaatacctttattcgtatgatcagtagtaattact
gctcttttacttttactttctttaccagttttagccggagctattactat
acttttaactgatcgaaatttaaacacttcattctttgatccagccggag
ggggtgatccaattttataccaacacttattttgattctttggacaccct
gaagtatatattttaattctacctggatttggaataatttctcatattat
tagtcaagaatcaggaaagaaggaaacatttggatccctaggaataattt
atgctatattagcaattggtttattaggatttattgtttgagctcatcat
atatttactgttggaatagacgttgatactcgagcttattttacttcagc
tacaataattattgctgttcctaccggaattaagatttttagttgattag
ctactctttatggaactcaattaaattattctccagctacactatgagct
ttaggatttgtatttttattcacagtaggagggttaactggtgttgtttt
agccaattcatcaattgatattatcttacacgacacttattatgtagtag
ctcatttccattatgttttatctataggagcagtattcgctattatagca
ggatttgttcattgatttcctttatttacaggattaactttaaatagaaa
gctatta
>PR007 [organism=Cochliomyia minima], cytochrome oxidase subunit I (COI) gene, partial cds
ggacatcctggagcattaattggagatgaccaaatttataatgtaattgt
tacagctcacgcttttattataattttctttatagtaataccaattataa
ttggaggatttggaaattgattagttcctttaatactaggagctcctgat
atagctttcccacgaataaataatataagtttttgacttttacctcctgc
attaactttattattagtaagtagtatagtagaaaacggagctggaacag
gatgaactgtttaccctcctttatcttctaatattgctcatggaggagcc
tcagttgatttagctattttctctcttcacttagccggtatttcatcaat
tttaggagcagtaaattttattacaactgtaattaatatacgatcaacag
gaattacatttgatcgaatacctttattcgtatgatcagtagtaattact
gctcttttacttttactttctttaccagttttagccggagctattactat
acttttaactgatcgaaatttaaatacttcattctttgatccagccggag
gaggtgatccaattttataccaacacttattttgattctttggacaccct
gaagtatatattttaattctacctggatttggaataatttctcatattat
tagtcaagaatcaggaaagaaggaaacatttggatccctaggaataattt
atgctatattagcaattggtttattaggatttattgtttgagctcatcat
atatttactgttggaatagacgttgatactcgagcttattttacttcagc
tacaataattattgctgttcctaccggaattaagatttttagttgattag
ctactctttatggaactcaattaaattattctccagctacactatgagct
ttaggatttgtatttttattcacagtaggagggttaactggtgttgtttt
agccaattcatcaattgatattatcttacacgacacttattatgtagtag
ctcatttccattatgttttatctataggagcagtattcgctattatagca
ggatttgttcattgatttcctttatttacaggattaactttaaatagaaa
gctatta
>PR016 [organism=Cochliomyia minima], cytochrome oxidase subunit I (COI) gene, partial cds
ggacatcctggagcattaattggagatgaccaaatttataatgtaattgt
tacagctcacgcttttattataattttctttatagtaataccaattataa
ttggaggatttggaaattgattagttcctttaatactaggagctcctgat
atagctttcccacgaataaataatataagtttttgacttttacctcctgc
attaactttattattagtaagtagtatagtagaaaacggagctggaacag
gatgaactgtttaccctcctttatcttctaatattgctcatggaggagcc
tcagttgatttagctattttctctcttcacttagccggtatttcatcaat
tttaggagcagtaaattttattacaactgtaattaatatacgatcaacag
gaattacatttgatcgaatacctttattcgtatgatcagtagtaattact
gctcttttacttttactttctttaccagttttagccggagctattactat
acttttaactgatcgaaatttaaatacttcattctttgatccagccggag
ggggtgatccaattttataccaacacttattttgattctttggacaccct
gaagtatatattttaattctacctggatttggaataatttctcatattat
tagtcaagaatcaggaaagaaggaaacatttggatccctaggaataattt
atgctatattagcaattggtttattaggatttattgtttgagctcatcat
atatttactgttggaatagacgttgatactcgagcttattttacttcagc
tacaataattattgctgttcctaccggaattaagatttttagttgattag
ctactctttatggaactcaattaaattattctccagctacactatgagct
ttaggatttgtatttttattcacagtaggagggttaactggtgttgtttt
agccaattcatcaattgatattatcttacacgacacttattatgtagtag
ctcatttccattatgttttatctataggagcagtattcgctattatagca
ggatttgttcattgatttcctttatttacaggattaactttaaatagaaa
gctatta
>PR018 [organism=Cochliomyia minima], cytochrome oxidase subunit I (COI) gene, partial cds
ggacatcctggagcattaattggagatgaccaaatttataatgtaattgt
tacagctcacgcttttattataattttctttatagtaataccaattataa
ttggaggatttggaaattgattagttcctttaatactaggagctcctgat
atagctttcccacgaataaataatataagtttttgacttttacctcctgc
attaactttattattagtaagtagtatagtagaaaacggagctggaacag
gatgaactgtttaccctcctttatcttctaatattgctcatggaggagcc
tcagttgatttagctattttctctcttcacttagccggtatttcatcaat
tttaggagcagtaaattttattacaactgtaattaatatacgatcaacag
gaattacatttgatcgaatacctttattcgtatgatcagtagtaattact
gctcttttacttttactttctttaccagttttagccggagctattactat
acttttaactgatcgaaatttaaatacttcattctttgatccagccggag
ggggtgatccaattttataccaacacttattttgattctttggacaccct
gaagtatatattttaattctacctggatttggaataatttctcatattat
tagtcaagaatcaggaaagaaggaaacatttggatccctaggaataattt
atgctatattagcaattggtttattaggatttattgtttgagctcatcat
atatttactgttggaatagacgttgatactcgagcttattttacttcagc
tacaataattattgctgttcctaccggaattaagatttttagttgattag
ctactctttatggaactcaattaaattattctccagctacactatgagct
ttaggatttgtatttttattcacagtaggagggttaactggtgttgtttt
agccaattcatcaattgatattatcttacacgacacttattatgtagtag
ctcatttccattatgttttatctataggagcagtattcgctattatagca
ggatttgttcattgatttcctttatttacaggattaactttaaatagaaa
gctatta
>PR019 [organism=Cochliomyia minima], cytochrome oxidase subunit I (COI) gene, partial cds
ggacatcctggagcattaattggagatgaccaaatttataatgtaattgt
tacagctcacgcttttattataattttctttatagtaataccaattataa
ttggaggatttggaaattgattagttcctttaatactaggagctcctgat
atagctttcccacgaataaataatataagtttttgacttttacctcctgc
attaactttattattagtaagtagtatagtagaaaacggagctggaacag
gatgaactgtttaccctcctttatcttctaatattgctcatggaggagcc
tcagttgatttagctattttctctcttcacttagccggtatttcatcaat
tttaggagcagtaaattttattacaactgtaattaatatacgatcaacag
gaattacatttgatcgaatacctttattcgtatgatcagtagtaattact
gctcttttacttttactttctttaccagttttagccggagctattactat
acttttaactgatcgaaatttaaatacttcattctttgatccagccggag
ggggtgatccaattttataccaacacttattttgattctttggacaccct
gaagtatatattttaattctacctggatttggaataatttctcatattat
tagtcaagaatcaggaaagaaggaaacatttggatccctaggaataattt
atgctatattagcaattggtttattaggatttattgtttgagctcatcat
atatttactgttggaatagacgttgatactcgagcttattttacttcagc
tacaataattattgctgttcctaccggaattaagatttttagttgattag
ctactctttatggaactcaattaaattattctccagctacactatgagct
ttaggatttgtatttttattcacagtaggagggttaactggtgttgtttt
agccaattcatcaattgatattatcttacacgacacttattatgtagtag
ctcatttccattatgttttatctataggagcagtattcgctattatagca
ggatttgttcattgatttcctttatttacaggattaactttaaatagaaa
gctatta
>PR041 [organism=Cochliomyia minima], cytochrome oxidase subunit I (COI) gene, partial cds
ggacatcctggagcattaattggagatgaccaaatttataatgtaattgt
tacagctcacgcttttattataattttctttatagtaataccaattataa
ttggaggatttggaaattgattagttcctttaatactaggagctcctgat
atagctttcccacgaataaataatataagtttttgacttttacctcctgc
attaactttattattagtaagtagtatagtagaaaacggagctggaacag
gatgaactgtttaccctcctttatcttctaatattgctcatggaggagcc
tcagttgatttagctattttctctcttcacttagccggtatttcatcaat
tttaggagcagtaaattttattacaactgtaattaatatacgatcaacag
gaattacatttgatcgaatacctttattcgtatgatcagtagtaattact
gctcttttacttttactttctttaccagttttagccggagctattactat
acttttaactgatcgaaatttaaatacttcattctttgatccagccggag
gaggtgatccaattttataccaacacttattttgattctttggacaccct
gaagtatatattttaattctacctggatttggaataatttctcatattat
tagtcaagaatcaggaaagaaggaaacatttggatccctaggaataattt
atgctatattagcaattggtttattaggatttattgtttgagctcatcat
atatttactgttggaatagacgttgatactcgagcttattttacttcagc
tacaataattattgctgttcctaccggaattaagatttttagttgattag
ctactctttatggaactcaattaaattattctccagctacactatgagct
ttaggatttgtatttttattcacagtaggagggttaactggtgttgtttt
agccaattcatcaattgatattatcttacacgacacttattatgtagtag
ctcatttccattatgttttatctataggagcagtattcgctattatagca
ggatttgttcattgatttcctttatttacaggattaactttaaatagaaa
gctatta
>PR131 [organism=Cochliomyia minima], cytochrome oxidase subunit I (COI) gene, partial cds
ggacatcctggagcattaattggagatgatcaaatttataatgtaattgt
tacagctcacgcttttattataattttctttatagtaataccaattataa
ttggaggatttggaaattgattagttcctttaatactaggagctcctgat
atagctttcccacgaataaataatataagtttttgacttttacctcctgc
attaactttattattagtaagtagtatagtagaaaacggagctggaacag
gatgaactgtttaccctcctttatcttctaatattgctcatggaggagcc
tcagttgatttagctattttctctcttcacttagccggtatttcatcaat
tttaggagcagtaaattttattacaactgtaattaatatacgatcaacag
gaattacatttgatcgaatacctttattcgtatgatcagtagtaattact
gctcttttacttttactttctttaccagttttagccggagctattactat
acttttaactgatcgaaatttaaatacttcattctttgatccagccggag
ggggtgatccaattttataccaacacttattttgattttttggacaccct
gaagtatatattttaattctacctggatttggaataatttctcatattat
tagtcaagaatcaggaaagaaggaaacatttggatccctaggaataattt
atgctatattagcaattggtttattaggatttattgtttgagctcatcat
atatttactgttggaatagacgttgatactcgagcttattttacttcagc
tacaataattattgctgttcctaccggaattaagatttttagttgattag
ctactctttatggaactcaattaaattattctccagctacactatgagct
ttaggatttgtatttttattcacagtaggaggattaactggtgttgtttt
agccaattcatcaattgatattatcttacacgacacttattatgtagtag
ctcatttccattatgttttatctataggagcagtattcgctattatagca
ggatttgttcattgatttcctttatttacaggattaactttaaatagaaa
gctatta
>PR140 [organism=Cochliomyia minima], cytochrome oxidase subunit I (COI) gene, partial cds
ggacatcctggagcattaattggagatgaccaaatttataatgtaattgt
tacagctcacgcttttattataattttctttatagtaataccaattataa
ttggaggatttggaaattgattagttcctttaatactaggagctcctgat
atagctttcccacgaataaataatataagtttttgacttttacctcctgc
attaactttattattagtaagtagtatagtagaaaacggagctggaacag
gatgaactgtttaccctcctttatcttctaatattgctcatggaggagcc
tcagttgatttagctattttctctcttcacttagccggtatttcatcaat
tttaggagcagtaaattttattacaactgtaattaatatacgatcaacag
gaattacatttgatcgaatacctttattcgtatgatcagtagtaattact
gctcttttacttttactttctttaccagttttagccggagctattactat
acttttaactgatcgaaatttaaatacttcattctttgatccagccggag
gaggggatccaattttataccaacacttattttgattctttggacaccct
gaagtatatattttaattctacctggatttggaataatttctcatattat
tagtcaagaatcaggaaagaaggaaacatttggatccctaggaataattt
atgctatattagcaattggtttattaggatttattgtttgagctcatcat
atatttactgttggaatagacgttgatactcgagcttattttacttcagc
tacaataattattgctgttcctaccggaattaagatttttagttgattag
ctactctttatggaactcaattaaattattctccagctacactatgagct
ttaggatttgtatttttattcacagtaggagggttaactggtgttgtttt
agccaattcatcaattgatattatcttacacgacacttattatgtagtag
ctcatttccattatgttttatctataggagcagtattcgctattatagca
ggatttgttcattgattccctttatttacaggattaactttaaatagaaa
gctatta
>PR145 [organism=Cochliomyia minima], cytochrome oxidase subunit I (COI) gene, partial cds
ggacatcctggagcattaattgcagatgaccaaatttataatgtaattgt
tacagctcacgcttttattataattttctttatagtaataccaattataa
ttggaggatttggaaattgattagttcctttaatactaggagctcctgat
atagctttcccacgaataaataatataagtttttgacttttacctcctgc
attaactttattattagtaagtagtatagtagaaaacggagctggaacag
gatgaactgtttaccctcctttatcttctaatattgctcatggaggagcc
tcagttgatttagctattttctctcttcacttagctggtatttcatcaat
tttaggagcagtaaattttattacaactgtaattaatatacgatcaacag
gaattacatttgatcgaatacctttattcgtatgatcagtagtaattact
gctcttttacttttactttctttaccagttttagccggagctattactat
acttttaactgatcgaaatttaaatacttcattctttgatccagccggag
ggggtgatccaattttataccaacacttattttgattctttggacaccct
gaagtatatattttaattctacctggatttggaataatttctcatattat
tagtcaagaatcaggaaagaaggaaacatttggatccctaggaataattt
atgctatattagcaattggtttattaggatttattgtttgagctcatcat
atatttactgttggaatagacgttgatactcgagcttattttacttcagc
tacaataattattgctgttcctaccggaattaagatttttagttgattag
ctactctttatggaactcaattaaattattctccagctacactatgagct
ttaggatttgtatttttattcacagtaggagggttaactggtgttgtttt
agccaattcatcaattgatattatcttacacgacacttattatgtagtag
ctcatttccattatgttttatctataggagcagtattcgctattatagca
ggatttgttcattgatttcctttatttacaggagtaactttaaatagaaa
gctatta
>PR146 [organism=Cochliomyia minima], cytochrome oxidase subunit I (COI) gene, partial cds
ggacatcctggagcattaattgcagatgaccaaatttataatgtaattgt
tacagctcacgcttttattataattttctttatagtaataccaattataa
ttggaggatttggaaattgattagttcctttaatactaggagctcctgat
atagctttcccacgaataaataatataagtttttgacttttacctcctgc
attaactttattattagtaagtagtatagtagaaaacggagctggaacag
gatgaactgtttaccctcctttatcttctaatattgctcatggaggagcc
tcagttgatttagctattttctctcttcacttagccggtatttcatcaat
tttaggagcagtaaattttattacaactgtaattaatatacgatcaacag
gaattacatttgatcgaatacctttattcgtatgatcagtagtaattact
gctcttttacttttactttctttaccagttttagccggagctattactat
acttttaactgatcgaaatttaaatacttcattctttgatccagccggag
gaggggatccaattttataccaacacttattttgattctttggacaccct
gaagtatatattttaattctacctggatttggaataatttctcatattat
tagtcaagaatcaggaaagaaggaaacatttggatccctaggaataattt
atgctatattagcaattggtttattaggatttattgtttgagctcatcat
atatttactgttggaatagacgttgatactcgagcttattttacttcagc
tacaataattattgctgttcctaccggaattaagatttttagttgattag
ctactctttatggaactcaattaaattattctccagctacactatgagct
ttaggatttgtatttttattcacagtaggagggttaactggtgttgtttt
agccaattcatcaattgatattatcttacacgacacttattatgtagtag
ctcatttccattatgttttatctataggagcagtattcgctattatagca
ggatttgttcattgattccctttatttacaggattaactttaaatagaaa
gctatta
>LA026 [organism=Lucilia rica], cytochrome oxidase subunit I (COI) gene, partial cds
ggacaccctggggcactaattggtgatgaccaaatctataacgtaattgt
aacagctcatgcttttattataattttctttatagtaataccaattataa
ttggggggtttggaaattgattagtccctttaatattaggagccccagat
atagcattccctcgaataaataatataagtttttgacttttacctcctgc
gttaactttattattagtaagtagtatagtagaaaacggggctggaacag
gatgaacagtttaccccccattatcttctaatatcgctcatgggggagct
tctgtagatttagctattttttccctacatttagcaggaatttcctcaat
tttaggggcagtaaactttattactacagttattaatatacgatcaacag
gaattacttttgaccgaatacccttatttgtttgatctgtagtaattaca
gctctattacttttattatctttacctgtattagccggagctattactat
acttttaactgaccgaaatcttaatacttcattttttgaccctgcaggag
gaggagacccaattttatatcaacatttattttgattttttggtcaccct
gaagtctatattttaattttacctggattcggaataatttcacatattat
tagtcaagaatcggggaaaaaggaaacattcgggtcattaggaataattt
atgctatattagctattggattattaggatttattgtttgagctcaccat
atatttactgtcggaatagacgttgatactcgagcttatttcacttcagc
tactataattattgctgtaccaacaggaattaaaatttttagttgattag
caacactttatggaactcaattaaattactctccagctactttatgagct
ttaggatttgtattcctattcacagtaggaggattaacaggagtagtttt
agccaactcttctgttgatattattttacatgacacatattatgtagtag
ctcattttcactatgttttatcgataggagcagttttcgctattatagca
ggctttgttcattgatatcctttatttacaggtttaacactaaattcaaa
aatatta
>FL017 [organism=Lucilia cluvia], cytochrome oxidase subunit I (COI) gene, partial cds
ggagcttgatctggtataatcggaacttctttaagaattttaattcgagc
tgaattagggcaccccggagcactaattggtgacgaccaaatttataatg
taattgtaacagctcatgcttttattataattttctttatagtaatacca
attataattggggggtttggaaattgattagttcctttaatactaggagc
cccagatatagcattccctcgaataaataatataagtttttgactcctcc
ctcctgcgttaactctattattagtaagtagtatagtagaaaacggagct
ggaacaggatgaacagtttaccctcccttatcttctaatatcgcccatgg
aggggcttctgttgatttagctattttttccttacatttagctggaattt
cttcaattttaggagcagtaaattttattactacagttattaacatacga
tcaacaggaattacttttgaccgaatgccattatttgtttgatctgtagt
aattacagctttattacttttattatctttaccagtattagctggagcta
ttactatacttttaactgaccgaaatcttaatacttcattctttgaccct
gccggaggaggagacccaattttataccaacatttattttgattttttgg
tcaccctgaagtttatattttaattttacctggattcggaataatttcac
atattattagtcaagaatcagggaaaaaggaaacattcgggtctttagga
ataatttatgctatattagccattggattattaggatttattgtttgagc
ccatcacatatttactgtaggaatagacgttgatactcgagcttacttta
cttcagctactataattattgctgtaccaacaggaattaaaatttttagt
tgattagcaacactttatggaactcaattaaattattcaccagctacttt
atgagccttagggtttgtatttttattcacagtaggaggattaacaggag
tagttttagctaactcttctgttgatattattttacatgatacatactat
gtagtagctcatttccactatgtactatcaataggagcagttttcgctat
tatagcaggatttgttcattgataccctttatttacaggattaactttaa
acacaaaaatattaaaaagtcaatttactattatatttattggagtaaat
ttaacatttttccctcaacacttcttaggattggccggaataccacgacg
atattcagactacccagatgcctatacaacttgaaatgtaatttctacta
ttgggtcttcaatttctttattaggaattttatttttctttttcattatt
tgagaaagtcttgtt
>FL019 [organism=Lucilia cluvia], cytochrome oxidase subunit I (COI) gene, partial cds
ggagcttgatctggtataatcggaacttctttaagaattttaattcgagc
tgaattagggcaccccggagcactaattggtgacgaccaaatttataatg
taattgtaacagctcatgcttttattataattttctttatagtaatacca
attataattggggggtttggaaattgattagttcctttaatactaggagc
cccagatatagcattccctcgaataaataatataagtttttgactcctcc
ctcctgcgttaactctattattagtaagtagtatagtagaaaacggagct
ggaacaggatgaacagtttaccctcccttatcttctaatatcgcccatgg
aggggcttctgttgatttagctattttttccttacatttagctggaattt
cttcaattttaggagcagtaaattttattactacagttattaacatacga
tcaacaggaattacttttgaccgaatgccattatttgtttgatctgtagt
aattacagctttattacttttattatctttaccagtattagctggagcta
ttactatacttttaactgaccgaaatcttaatacttcattctttgaccct
gccggaggaggagacccaattttatatcaacatttattttgattttttgg
tcaccctgaagtttatattttaattttacctggattcggaataatttcac
atattattagtcaagaatcagggaaaaaggaaacattcgggtctttagga
ataatttatgctatattagccattggattattaggatttattgtttgagc
ccatcacatatttactgtaggaatagacgttgatactcgagcttacttta
cttcagctactataattattgctgtaccaacaggaattaaaatttttagt
tgattagcaacactttatggaactcaattaaattattcaccagctacttt
atgagccttagggtttgtatttttattcacagtaggaggattaacaggag
tagttttagctaactcttctgttgatattattttacatgatacatactat
gtagtagctcatttccactatgtattatcaataggagcagttttcgctat
tatagcaggatttgttcattgataccctttatttacaggattaactttaa
acacaaaaatattaaaaagtcaatttactattatatttattggagtaaat
ttaacatttttccctcaacacttcttaggattggccggaataccacgacg
atattcagactacccagatgcctatacaacttgaaatgtaatttctacta
ttgggtcttcaatttctttattaggaattttatttttctttttcattatt
tgagaaagtcttgtt
>FL020 [organism=Lucilia cluvia], cytochrome oxidase subunit I (COI) gene, partial cds
ggagcttgatctggtataatcggaacttctttaagaattttaattcgagc
tgaattagggcaccccggagcactaattggtgacgaccaaatttataatg
taattgtaacagctcatgcttttattataattttctttatagtaatacca
attataattggggggtttggaaattgattagttcctttaatactaggagc
cccagatatagcattccctcgaataaataatataagtttttgactcctcc
ctcctgcgttaactctattattagtaagtagtatagtagaaaacggagct
ggaacaggatgaacagtttacccccccttatcttctaatatcgcccatgg
aggggcttctgttgatttagctattttttccttacatttagctggaattt
cttcaattttaggagcagtaaattttattactacagttattaacatacga
tcaacaggaattacttttgaccgaatgccattatttgtttgatctgtagt
aattacagctttattacttttattatctttaccagtattagctggagcta
ttactatacttttaactgaccgaaatcttaatacttcattctttgaccct
gccggaggaggagacccaattttatatcaacatttattttgattttttgg
tcaccctgaagtttatattttaattttacctggattcgggataatttcac
atattattagtcaagaatcagggaaaaaggaaacattcgggtctttagga
ataatttatgctatattagccattggattattaggatttattgtttgagc
ccatcacatatttactgtaggaatagacgttgatactcgagcttacttta
cttcagctactataattattgctgtaccaacaggaattaaaatttttagt
tgattagcaacactttatggaactcaattaaattattcaccagctacttt
atgagccttagggtttgtatttttattcacagtaggaggattaacaggag
tagttttagctaactcttctgttgatattattttacatgatacatactat
gtagtagctcatttccactatgtactatcaataggagcagttttcgctat
tatagcaggatttgttcattgataccctttatttacaggattaactttaa
acacaaaaatattaaaaagtcaatttactattatatttattggagtaaat
ttaacatttttccctcaacacttcttaggattggccggaataccacgacg
atattcagactacccagatgcctatacaacttgaaatgtaatttctacta
ttgggtcttcaatttctttattaggaattttatttttctttttcattatt
tgagaaagtcttgtt
>FL025 [organism=Lucilia cluvia], cytochrome oxidase subunit I (COI) gene, partial cds
ggagcttgatctggtataatcggaacttctttaagaattttaattcgagc
tgaattagggcaccccggagcactaattggtgacgaccaaatttataatg
taattgtaacagctcatgcttttattataattttctttatagtaatacca
attataattggggggtttggaaattgattagttcctttaatactaggagc
cccagatatagcattccctcgaataaataatataagtttttgactcctcc
ctcctgcgttaactctattattagtaagtagtatagtagaaaacggagct
ggaacaggatgaacagtttacccccccttatcttctaatatcgcccatgg
aggggcttctgttgatttagctattttttccttacatttagctggaattt
cttcaattttaggagcagtaaattttattactacagttattaacatacga
tcaacaggaattacttttgaccgaatgccattatttgtttgatctgtagt
aattacagctttattacttttattatctttaccagtattagctggagcta
ttactatacttttaactgaccgaaatcttaatacttcattctttgaccct
gccggaggaggggacccaattttatatcaacatttattttgattttttgg
tcaccctgaagtttatattttaattttacctggattcggaataatttcac
atattattagtcaagaatcagggaaaaaggaaacattcgggtctttagga
ataatttatgctatattagccattggattattaggatttattgtttgagc
ccatcacatatttactgtaggaatagacgttgatactcgagcttacttta
cttcagctactataattattgctgtaccaacaggaattaaaatttttagt
tgattagcaacactttatggaactcaattaaattattcaccagctacttt
atgagccttagggtttgtatttttattcacagtaggaggattaacaggag
tagttttagctaactcttctgttgatattattttacatgatacatactat
gtagtagctcatttccactatgtactatcaataggagcagttttcgctat
tatagcaggatttgttcattgataccctttatttacaggattaactttaa
acacaaaaatattaaaaagtcaatttactattatatttattggagtaaat
ttaacatttttccctcaacacttcttaggattggccggaataccacgacg
atattcagactacccagatgcctatacaacttgaaatgtaatttctacta
ttgggtcttcaatttctttattaggaattttatttttctttttcattatt
tgagaaagtcttgtt
>FL026 [organism=Lucilia cluvia], cytochrome oxidase subunit I (COI) gene, partial cds
ggagcttgatctggtataatcggaacttctttaagaattttaattcgagc
tgaattagggcaccccggagcactaattggtgacgaccaaatttataatg
taattgtaacagctcatgcttttattataattttctttatagtaatacca
attataattggggggtttggaaattgattagttcctttaatactaggagc
cccagatatagcattccctcgaataaataatataagtttttgactcctcc
ctcctgcgttaactctattattagtaagtagtatagtagaaaacggagct
ggaacaggatgaacagtttaccctcccttatcttctaatatcgcccatgg
aggggcttctgttgatttagctattttttccttacatttagctggaattt
cttcaattttaggagcagtaaattttattactacagttattaacatacga
tcaacaggaattacttttgaccgaatgccattatttgtttgatctgtagt
aattacagctttattacttttattatctttaccagtattagctggagcta
ttactatacttttaactgaccgaaatcttaatacttcattctttgaccct
gccggaggaggagacccaattttatatcaacatttattttgattttttgg
tcaccctgaagtttatattttaattttacctggattcggaataatttcac
atattattagtcaagaatcagggaaaaaggaaacattcgggtctttagga
ataatttatgctatattagccattggattattaggatttattgtttgagc
ccatcacatatttactgtaggaatagacgttgatactcgagcttacttta
cttcagctactataattattgctgtaccaacaggaattaaaatttttagt
tgattagcaacactttatggaactcaattaaattattcaccagctacttt
atgagccttagggtttgtatttttattcacagtaggaggattaacaggag
tagttttagctaactcttctgttgatattattttacatgatacatactat
gtagtagctcatttccactatgtattatcaataggagcagttttcgctat
tatagcaggatttgttcattgataccctttatttacaggattaactttaa
acacaaaaatattaaaaagtcaatttactattatatttattggagtaaat
ttaacatttttccctcaacacttcttaggattggccggaataccacgacg
atattcagactacccagatgcctatacaacttgaaatgtaatttctacta
ttgggtcttcaatttctttattaggaattttatttttctttttcattatt
tgagaaagtcttgtt
>PR147 [organism=Lucilia cluvia], cytochrome oxidase subunit I (COI) gene, partial cds
ctattattagtaagtagtatagtagaaaacggagctggaacaggatgaac
agtttacccccccttatcttctaatatcgcccatggaggggcttctgttg
atttagctattttttccttacatttagctggaatttcttcaattttagga
gcagtaaattttattactacagttattaacatacgatcaacaggaattac
ttttgaccgaatgccattatttgtttgatctgtagtaattacagctttat
tacttttattatctttaccagtattagctggagctattactatactttta
actgaccgaaatcttaatacttcattctttgaccctgccggaggaggaga
cccaattttatatcaacatttattttgattttttggtcaccctgaagttt
atattttaattttacctggattcggaataatttcacatattattagtcaa
gaatcagggaaaaaggaaacattcgggtctttaggaataatttatgctat
attagccattggattattaggatttattgtttgagcccatcacatattta
ctgtaggaatagacgttgatactcgagcttactttacttcagctactata
attattgctgtaccaacaggaattaaaatttttagttgattagcaacact
ttatggaactcaattaaattattcaccagctactttatgagccttagggt
ttgtatttttattcacagtaggaggattaacaggagtagttttagctaac
tcttctgttgatatcattttacatgatacatactatgtagtagctcattt
ccactatgtattatcaataggagcagttttcgctattatagcaggatttg
ttcattgataccctttatttacaggattaactttaaacacaaaaatatta
aaaagtcaatttactattatatttattggagtaaatttaacatttttccc
tcaacacttcttaggattggctggaataccacgacgatattcagactacc
cagatgcctatacaacttgaaatgtaatttctactattggatcttcaatt
tctttattaggaattttatttttctttttcattatttgagaaagtcttgt
tactcaacgtcaagttttattccccattcaattaaattcatcaattgaat
gacttcaa
>PR148 [organism=Lucilia cluvia], cytochrome oxidase subunit I (COI) gene, partial cds
ctattattagtaagtagtatagtagaaaacggagctggaacaggatgaac
agtttacccccccttatcttctaatatcgcccatggaggggcttctgttg
atttagctattttttccttacatttagctggaatttcttcaattttagga
gcagtaaattttattactacagttattaacatacgatcaacaggaattac
ttttgaccgaatgccattatttgtttgatctgtagtaattacagctttat
tacttttattatctttaccagtattagctggagctattactatactttta
actgaccgaaatcttaatacttcattctttgaccctgccggaggaggaga
cccaattttatatcaacatttattttgattttttggtcaccctgaagttt
atattttaattttacctggattcggaataatttcacatattattagtcaa
gaatcagggaaaaaggaaacattcgggtctttaggaataatttatgctat
attagccattggattattaggatttattgtttgagcccatcacatattta
ctgtaggaatagacgttgatactcgagcttactttacttcagctactata
attattgctgtaccaacaggaattaaaatttttagttgattagcaacact
ttatggaactcaattaaattattcaccagctactttatgaaccttagggt
ttgtatttttattcacagtaggaggattaacaggagtagttttagctaac
tcttctgttgatatcattttacatgatacatactatgtagtagctcattt
ccactatgtattatcaataggagcagttttcgctattatagcaggatttg
ttcattgataccctttatttacaggattaactttaaacacaaaaatatta
aaaagtcaatttactattatatttattggagtaaatttaacatttttccc
tcaacacttcttaggattggctggaataccacgacgatattcagactacc
cagatgcctatacaacttgaaatgtaatttctactattggatcttcaatt
tctttattaggaattttatttttctttttcattatttgagaaagtcttgt
tactcaacgtcaagttttattccccattcaattaaattcatcaattgaat
gacttcaa
>FL013 [organism=Lucilia coeruleiviridis], cytochrome oxidase subunit I (COI) gene, partial cds
ggagcttgatctggtataatcggaacttctttaagaattctaattcgagc
tgaattagggcaccccggagcactaattggtgacgatcaaatttataatg
taattgtaacagctcatgcttttattataattttctttatagtaatacca
attataatcggagggtttggaaattgattagttcctttaatattaggagc
cccagatatggcattccctcgaataaataatataagtttttgactcctcc
ctcctgcattaactttattattagtaagtagtatagtagaaaacggagct
ggaacaggatgaacagtttacccccccttatcttctaatattgctcatgg
aggagcttctgtagatttagctattttttccctacatttagccgggattt
cttcaattttaggagcagtaaattttattactacagttattaatatacga
tcaacaggaattacttttgaccgaatgccattatttgtttgatccgtagt
aattacagctttattacttttactatctttaccagtattagctggagcta
ttactatacttttaactgatcgaaaccttaatacttcattctttgaccct
gccggagggggagacccaattttataccaacatttattttgattttttgg
tcaccctgaagtttacattttaattttacctggattcggaataatttcac
atattattagtcaagaatcaggaaaaaaggaaacatttggatctttagga
ataatttatgccatattagctattggattattaggatttattgtttgagc
tcaccatatatttactgtagggatagacgttgatactcgagcttacttta
cttcagccacaatgattattgctgtacccacaggaattaaaatttttagt
tgattagcaacactttatggaactcaattaaattattccccagctacttt
atgagccttaggatttgtatttttatttacagtagggggattaacaggag
tagttttagctaactcttctgttgatattattttacatgacacatactat
gtagtagctcatttccactatgtattatcaataggagcagttttcgctat
tatagcaggatttgtccattgatacccattatttacaggattaaccttaa
acacaaaaatattaaaaagtcaattcactattatatttattggagtaaat
ctaacatttttccctcaacacttcttaggattggccggaatacctcgacg
atactcagactatccagatgcttacacaacttgaaatgtaatttctacaa
ttggatcatcaatttctttattaggaattctatttttcttttttattatt
tgagaaagtcttgtt
>FL015 [organism=Lucilia coeruleiviridis], cytochrome oxidase subunit I (COI) gene, partial cds
ggagcttgatctggtataatcggaacttctttaagaattctaattcgagc
tgaattagggcaccccggagcactaattggtgacgatcaaatttataatg
taattgtaacagctcatgcttttattataattttctttatagtaatacca
attataatcggagggtttggaaattgattagttcctttaatattaggagc
cccagatatggcattccctcgaataaataatataagtttttgactcctcc
ctcctgcattaactttattattagtaagtagtatagtagaaaacggagct
ggaacaggatgaacagtttacccccccttatcttctaatattgctcatgg
aggagcttctgtagatttagctattttttccctacatttagccgggattt
cttcaattttaggagcagtaaattttattactacagttattaatatacga
tcaacaggaattacttttgaccgaatgccattatttgtttgatccgtagt
aattacagctttattacttttactatctttaccagtattagctggagcta
ttactatacttttaactgatcgaaaccttaatacttcattctttgaccct
gccggagggggagacccaattttataccaacatttattttgattttttgg
tcaccctgaagtttacattttaattttacctggattcggaataatttcac
atattattagtcaagaatcaggaaaaaaggaaacatttggatctttagga
ataatttatgccatattagctattggattattaggatttattgtttgagc
tcaccatatatttactgtagggatagacgttgatactcgagcttacttta
cttcagccacaatgattattgctgtacccacaggaattaaaatttttagt
tgattagcaacactttatggaactcaattaaattattccccagctacttt
atgagccttaggatttgtatttttatttacagtagggggattaacaggag
tagttttagctaactcttctgttgatattattttacatgacacatactat
gtagtagctcatttccactatgtattatcaataggagcagttttcgctat
tatagcaggatttgtccattgatacccattatttacaggattaaccttaa
acacaaaaatattaaaaagtcaattcactattatatttattggagtaaat
ctaacatttttccctcaacacttcttaggattggccggaatacctcgacg
atactcagactatccagatgcttacacaacttgaaatgtaatttctacaa
ttggatcatcaatttctttattaggaattctatttttcttttttattatt
tgagaaagtcttgtt
>FL016 [organism=Lucilia coeruleiviridis], cytochrome oxidase subunit I (COI) gene, partial cds
ggagcttgatctggtataatcggaacttctttaagaattctaattcgagc
tgaattagggcaccccggagcactaattggtgacgatcaaatttataatg
taattgtaacagctcatgcttttattataattttctttatagtaatacca
attataatcggagggtttggaaattgattagttcctttaatattaggagc
cccagatatggcattccctcgaataaataatataagtttttgactcctcc
ctcctgcattaactttattattagtaagtagtatagtagaaaacggagct
ggaacaggatgaacagtttacccccccttatcttctaatattgctcatgg
aggagcttctgtagatttagctattttttccctacatttagccgggattt
cttcaattttaggagcagtaaattttattactacagttattaatatacga
tcaacaggaattacttttgaccgaatgccattatttgtttgatccgtagt
aattacagctttattacttttactatctttaccagtattagctggagcta
ttactatacttttaactgatcgaaaccttaatacttcattctttgaccct
gccggagggggagacccaattttataccaacatttattttgattttttgg
tcaccctgaagtttacattttaattttacctggattcggaataatttcac
atattattagtcaagaatcaggaaaaaaggaaacatttggatctttagga
ataatttatgccatattagctattggattattaggatttattgtttgagc
tcaccatatatttactgtagggatagacgttgatactcgagcttacttta
cttcagccacaatgattattgctgtacccacaggaattaaaatttttagt
tgattagcaacactttatggaactcaattaaattattccccagctacttt
atgagccttaggatttgtatttttatttacagtagggggattaacaggag
tagttttagctaactcttctgttgatattattttacatgacacatactat
gtagtagctcatttccactatgtattatcaataggagcagttttcgctat
tatagcaggatttgtccattgatacccattatttacaggattaaccttaa
acacaaaaatattaaaaagtcaattcactattatatttattggagtaaat
ctaacatttttccctcaacacttcttaggattggccggaatacctcgacg
atactcagactatccagatgcttacacaacttgaaatgtaatttctacaa
ttggatcatcaatttctttattaggaattctatttttcttttttattatt
tgagaaagtcttgtt
>FL023 [organism=Lucilia coeruleiviridis], cytochrome oxidase subunit I (COI) gene, partial cds
ggagcttgatctggtataatcggaacttctttaagaattctaattcgagc
tgaattagggcaccccggagcactaattggtgacgatcaaatttataatg
taattgtaacagctcatgcttttattataattttctttatagtaatacca
attataatcggagggtttggaaattgattagttcctttaatattaggagc
cccagatatggcattccctcgaataaataatataagtttttgactcctcc
ctcctgcattaactttattattagtaagtagtatagtagaaaacggagct
ggaacaggatgaacagtttacccccccttatcttctaatattgctcatgg
aggagcttctgtagatttagctattttttccctacatttagccgggattt
cttcaattttaggagcagtaaattttattactacagttattaatatacga
tcaacaggaattacttttgaccgaatgccattatttgtttgatccgtagt
aattacagctttattacttttactatctttaccagtattagctggagcta
ttactatacttttaactgatcgaaaccttaatacttcattctttgaccct
gccggagggggagacccaattttataccaacatttattttgattttttgg
tcaccctgaagtttacattttaattttacctggattcggaataatttcac
atattattagtcaagaatcaggaaaaaaggaaacatttggatctttagga
ataatttatgccatattagctattggattattaggatttattgtttgagc
tcaccatatatttactgtagggatagacgttgatactcgagcttacttta
cttcagccacaatgattattgctgtacccacaggaattaaaatttttagt
tgattagcaacactttatggaactcaattaaattattccccagctacttt
atgagccttaggatttgtatttttatttacagtagggggattaacaggag
tagttttagctaactcttctgttgatattattttacatgacacatactat
gtagtagctcatttccactatgtattatcaataggagcagttttcgctat
tatagcaggatttgtccattgatacccattatttacaggattaaccttaa
acacaaaaatattaaaaagtcaattcactattatatttattggagtaaat
ctaacatttttccctcaacacttcttaggattggccggaatacctcgacg
atactcagactatccagatgcttacacaacttgaaatgtaatttctacaa
ttggatcatcaatttctttattaggaattctatttttcttttttattatt
tgagaaagtcttgtt
>FL024 [organism=Lucilia coeruleiviridis], cytochrome oxidase subunit I (COI) gene, partial cds
ggagcttgatctggtataatcggaacttctttaagaattctaattcgagc
tgaattagggcatcccggagcactaattggtgacgatcaaatttataatg
taattgtaacagctcatgcttttattataattttctttatagtaatacca
attataatcggagggtttggaaattgattagttcctttaatattaggagc
cccagatatggcattccctcgaataaataatataagtttttgactcctcc
ctcctgcattaactttattattagtaagtagtatagtagaaaacggagct
ggaacaggatgaacagtttacccccccttatcttctaatattgctcatgg
aggagcttctgtagatttagctattttttccctacatttagccgggattt
cttcaattttaggagcagtaaattttattactacagttattaatatacga
tcaacaggaattacttttgaccgaatgccattatttgtttgatccgtagt
aattacagctttattacttttactatctttaccagtattagctggagcta
ttactatacttttaactgatcgaaaccttaatacttcattctttgaccct
gccggagggggagacccaattttataccaacatttattttgattttttgg
tcaccctgaagtttacattttaattttacctggattcggaataatttcac
atattattagtcaagaatcaggaaaaaaggaaacatttggatctttagga
ataatttatgccatattagctattggattattaggatttattgtttgagc
tcaccatatatttactgtagggatagacgttgatactcgagcttacttta
cttcagccacaatgattattgctgtacccacaggaattaaaatttttagt
tgattagcaacactttatggaactcaattaaattattccccagctacttt
atgagccttaggatttgtatttttatttacagtagggggattaacaggag
tagttttagctaactcttctgttgatattattttacatgacacatactat
gtagtagctcatttccactatgtattatcaataggagcagttttcgctat
tatagcaggatttgtccattgatacccattatttacaggattaaccttaa
acacaaaaatattaaaaagtcaattcactattatatttattggagtaaat
ctaacatttttccctcaacacttcttaggattggccggaatacctcgacg
atactcagactatccagatgcttacacaacttgaaatgtaatttctacaa
ttggatcatcaatttctttattaggaattctatttttcttttttattatt
tgagaaagtcttgtt
>FL027 [organism=Lucilia cuprina], cytochrome oxidase subunit I (COI) gene, partial cds
ggagcttgatccggaataattggaacttctttaagaattctaattcgagc
tgaattaggacaccctggagctttaattggagatgatcaaatttataatg
taattgttacagctcatgcttttattataattttttttatagtaatgcca
attataattggaggatttggaaattgattagttccattaatactaggagc
tccagatatagcattccctcgaataaataatataagtttttgacttttac
ctcctgcattaactttattattagttagtagtatagtagaaaacggagct
ggaacaggatgaacagtttaccctcccctatcttctaatattgctcatgg
aggagcttctgttgatttagctattttctctcttcatttagcaggaattt
cttcaattttaggagctgtaaattttattactacagttattaatatacga
tcaacaggaattacttttgatcgaatacctttatttgtttgatcagtagt
aattacagctttattgcttttattatcattaccagtattagcaggagcta
ttacaatacttttaacagaccgaaatcttaatacatcattctttgatcct
gcaggaggaggagatccaattttataccaacatttattttgattctttgg
acaccctgaagtttatattttaattttacctggatttggaataatttctc
atattattagtcaagaatcaggtaaaaaggaaacattcggttcattagga
atgatttatgctatattagctattggattattaggatttattgtttgagc
tcatcatatatttacagtaggaatagacgttgatacacgagcttacttta
cttcagctactataattattgctgtaccaactggaattaagatttttagt
tgattagcaactctttatggaactcaattaaactattcccctgctacttt
atgagctttaggatttgtatttttattcactgtaggaggtttaactggag
ttgttttagctaactcttcagttgatattattttacatgatacatactat
gtagtagctcacttccattatgttttatcaataggagctgtatttgctat
tatagcaggatttgttcactgataccctttattcacaggattaactttaa
atactaagatattaaaaagtcaatttgctattatatttattggggtaaat
ttaacatttttccctcaacatttcttaggattagcaggaataccacgacg
atattcagactacccagatgcttacacaacttgaaatgtaatttctacaa
ttgggtcaacaatttctttattaggaattttatttttcttctttattatt
tgagaaagtcttgtt
>FL028 [organism=Lucilia cuprina], cytochrome oxidase subunit I (COI) gene, partial cds
ggagcttgatccggaataattggaacttctttaagaattctaattcgagc
tgaattaggacaccctggagctttaattggagatgatcaaatttataatg
taattgttacagctcatgcttttattataattttttttatagtaatgcca
attataattggaggatttggaaattgattagttccattaatactaggagc
tccagatatagcattccctcgaataaataatataagtttttgacttttac
ctcctgcattaactttattattagttagtagtatagtagaaaacggagct
ggaacaggatgaacagtttaccctcccctatcttctaatattgctcatgg
aggagcttctgttgatttagctattttctctcttcatttagcaggaattt
cttcaattttaggagctgtaaattttattactacagttattaatatacga
tcaacaggaattacttttgatcgaatacctttatttgtttgatcagtagt
aattacagctttattgcttttattatcattaccagtattagcaggagcta
ttacaatacttttaacagaccgaaatcttaatacatcattctttgatcct
gcaggaggaggagatccaattttataccaacatttattttgattctttgg
acaccctgaagtttatattttaattttacctggatttggaataatttctc
atattattagtcaagaatcaggtaaaaaagaaacattcggttcattagga
atgatttatgctatattagctattgggttattaggatttattgtttgagc
tcatcatatatttacagtaggaatagacgttgatacacgagcttacttta
cttcagctactataattattgctgtaccaactggaattaagatttttagt
tgattagcaactctttatggaactcaattaaactattcccctgctacttt
atgagctttaggatttgtatttttattcactgtaggaggtttaactggag
ttgttttagctaactcttcagttgatattattttacatgatacatactat
gtagtagctcacttccattatgttttatcaataggagctgtatttgctat
tatagcaggatttgttcactgataccctttattcacaggattaactttaa
atactaagatattaaaaagtcaatttgctattatatttattggggtaaat
ttaacattcttccctcaacatttcttaggattagcaggaataccacgacg
atattcagactacccagatgcttacacaacttgaaatgtaatttctacaa
ttgggtcaacaatttctttattaggaattttatttttcttctttattatt
tgagaaagtcttgtt
>FL029 [organism=Lucilia cuprina], cytochrome oxidase subunit I (COI) gene, partial cds
ggagcttgatccggaataattggaacttctttaagaattctaattcgagc
tgaattaggacaccctggagctttaattggagatgatcaaatttataatg
taattgttacagctcatgcttttattataattttttttatagtaatgcca
attataattggaggatttggaaattgattagttccattaatactaggagc
tccagatatagcattccctcgaataaataatataagtttttgacttttac
ctcctgcattaactttattattagttagtagtatagtagaaaacggagct
ggaacaggatgaacagtttaccctcccctatcttctaatattgctcatgg
aggagcttctgttgatttagctattttctctcttcatttagcaggaattt
cttcaattttaggagctgtaaattttattactacagttattaatatacga
tcaacaggaattacttttgatcgaatacctttatttgtttgatcagtagt
aattacagctttattgcttttattatcattaccagtattagcaggagcta
ttacaatacttttaacagaccgaaatcttaatacatcattctttgatcct
gcaggaggaggagatccaattttataccaacatttattttgattctttgg
acatcctgaagtttatattttaattttacctggatttggaataatttctc
atattattagtcaagaatcaggtaaaaaggaaacattcggttcattagga
atgatttatgctatattagctattgggttattaggatttattgtttgagc
tcatcatatatttacagtaggaatagacgttgatacacgagcttacttta
cttcagctactataattattgctgtaccaactggaattaaaatttttagt
tgattagcaactctttatggaactcaattaaactattcccctgctacttt
atgagctttaggatttgtatttttattcactgtaggaggtttaactggag
ttgttttagctaactcttcagttgatattattttacatgatacatactat
gtagtagctcacttccattatgttttatcaataggagctgtatttgctat
tatagcaggatttgttcactgataccctttattcacaggattaactttaa
atactaagatattaaaaagtcaatttgctattatatttattggggtaaat
ttaacattcttccctcaacatttcttaggattagcaggaataccacgacg
atattcagactacccagatgcttacacaacttgaaatgtaatttctacaa
ttgggtcaacaatttctttattaggaattttatttttcttctttattatt
tgagaaagtcttgtt
>FL030 [organism=Lucilia cuprina], cytochrome oxidase subunit I (COI) gene, partial cds
ggagcttgatccggaataattggaacttctttaagaattctaattcgagc
tgaattaggacaccctggagctttaattggagatgatcaaatttataatg
taattgttacagctcatgcttttattataattttttttatagtaatgcca
attataattggaggatttggaaattgattagttccattaatactaggagc
tccagatatagcattccctcgaataaataatataagtttttgacttttac
ctcctgcattaactttattattagttagtagtatagtagaaaacggagct
ggaacaggatgaacagtttaccctcccctatcttctaatattgctcatgg
aggagcttctgttgatttagctattttctctcttcatttagcaggaattt
cttcaattttaggagctgtaaattttattactacagttattaatatacga
tcaacaggaattacttttgatcgaatacctttatttgtttgatcagtagt
aattacagctttattgcttttattatcattaccagtattagcaggagcta
ttacaatacttttaacagaccgaaatcttaatacatcattctttgatcct
gcaggaggaggagatccaattttataccaacatttattttgattctttgg
acatcctgaagtttatattttaattttacctggatttggaataatttctc
atattattagtcaagaatcaggtaaaaaggaaacattcggttcattagga
atgatttatgctatattagctattgggttattaggatttattgtttgagc
tcatcatatatttacagtaggaatagacgttgatacacgagcttacttta
cttcagctactataattattgctgtaccaactggaattaaaatttttagt
tgattagcaactctttatggaactcaattaaactattcccctgctacttt
atgagctttaggatttgtatttttattcactgtaggaggtttaactggag
ttgttttagctaactcttcagttgatattattttacatgatacatactat
gtagtagctcacttccattatgttttatcaataggagctgtatttgctat
tatagcaggatttgttcactgataccctttattcacaggattaactttaa
atactaagatattaaaaagtcaatttgctattatatttattggggtaaat
ttaacattcttccctcaacatttcttaggattagcaggaataccacgacg
atattcagactacccagatgcttacacaacttgaaatgtaatttctacaa
ttgggtcaacaatttctttattaggaattttatttttcttctttattatt
tgagaaagtcttgtt
>PR070 [organism=Lucilia cuprina], cytochrome oxidase subunit I (COI) gene, partial cds
ggagcttgatccggaataattggaacttctttaagaattctaattcgagc
tgaattaggacaccctggagctttaattggagatgatcaaatttataatg
taattgttacagctcatgcttttattataattttttttatagtaatgcca
attataattggaggatttggaaattgattagttccattaatactaggagc
tccagatatagcattccctcgaataaataatataagtttttgacttttac
ctcctgcattaactttattattagttagtagtatagtagaaaacggagct
ggaacaggatgaacagtttaccctcccctatcttctaatattgctcatgg
aggagcttctgttgatttagctattttctctcttcatttagcaggaattt
cttcaattttaggagctgtaaattttattactacagttattaatatacga
tcaacaggaattacttttgatcgaatacctttatttgtttgatcagtagt
aattacagctttattgcttttattatcattaccagtattagcaggagcta
ttacaatacttttaacagaccgaaatcttaatacatcattctttgatcct
gcaggaggaggagatccaattttataccaacatttattttgattctttgg
acaccctgaagtttatattttaattttacctggatttggaataatttctc
atattattagtcaagaatcaggtaaaaaggaaacattcggttcattagga
atgatttatgctatattagctattggattattaggatttattgtttgagc
tcatcatatatttacagtaggaatagacgttgatacacgagcttacttta
cttcagctactataattattgctgtaccaactggaattaagatttttagt
tgattagcaactctttatggaactcaattaaactattcccctgctacttt
atgagctttaggatttgtatttttattcactgtaggaggtttaactggag
ttgttttagctaactcttcagttgatattattttacatgatacatactat
gtagtagctcacttccattatgttttatcaataggagctgtatttgctat
tatagcaggatttgttcactgataccctttattcacaggattaactttaa
atactaagatattaaaaagtcaatttgctattatatttattggggtaaat
ttaacattcttccctcaacatttcttaggattagcaggaataccacgacg
atattcagactacccagatgcttacacaacttgaaatgtaatttctacaa
ttgggtcaacaatttctttattaggaattttatttttcttctttattatt
tgagaaagtcttgta
>PR071 [organism=Lucilia cuprina], cytochrome oxidase subunit I (COI) gene, partial cds
ggagcttgatccggaataattggaacttctttaagaattctaattcgagc
tgaattaggacaccctggagctttaattggagatgatcaaatttataatg
taattgttacagctcatgcttttattataattttttttatagtaatgcca
attataattggaggatttggaaattgattagttccattaatactaggagc
tccagatatagcattccctcgaataaataatataagtttttgacttttac
ctcctgcattaactttattattagttagtagtatagtagaaaacggagct
ggaacaggatgaacagtttaccctcccctatcttctaatattgctcatgg
aggagcttctgttgatttagctattttctctcttcatttagcaggaattt
cttcaattttaggagctgtaaattttattactacagttattaatatacga
tcaacaggaattacttttgatcgaatacctttatttgtttgatcagtagt
aattacagctttattgcttttattatcattaccagtattagcaggagcta
ttacaatacttttaacagaccgaaatcttaatacatcattctttgatcct
gcaggaggaggagatccaattttataccaacatttattttgattctttgg
acaccctgaagtttatattttaattttacctggatttggaataatttctc
atattattagtcaagaatcaggtaaaaaggaaacattcggttcattagga
atgatttatgctatattagctattggattattaggatttattgtttgagc
tcatcatatatttacagtaggaatagacgttgatacacgagcttacttta
cttcagctactataattattgctgtaccaactggaattaagatttttagt
tgattagcaactctttatggaactcaattaaactattcccctgctacttt
atgagctttaggatttgtatttttattcactgtaggaggtttaactggag
ttgttttagctaactcttcagttgatattattttacatgatacatactat
gtagtagctcacttccattatgttttatcaataggagctgtatttgctat
tatagcaggatttgttcactgataccctttattcacaggattaactttaa
atactaagatattaaaaagtcaatttgctattatatttattggggtaaat
ttaacattcttccctcaacatttcttaggattagcaggaataccacgacg
atattcagactacccagatgcttacacaacttgaaatgtaatttctacaa
ttgggtcaacaatttctttattaggaattttatttttcttctttattatt
tgagaaagtcttgta
>PR072 [organism=Lucilia cuprina], cytochrome oxidase subunit I (COI) gene, partial cds
ggagcttgatccggaataattggaacttctttaagaattctaattcgagc
tgaattaggacaccctggagctttaattggagatgatcaaatttataatg
taattgttacagctcatgcttttattataattttttttatagtaatgcca
attataattggaggatttggaaattgattagttccattaatactaggagc
tccagatatagcattccctcgaataaataatataagtttttgacttttac
ctcctgcattaactttattattagttagtagtatagtagaaaacggagct
ggaacaggatgaacagtttaccctcccctatcttctaatattgctcatgg
aggagcttctgttgatttagctattttctctcttcatttagcaggaattt
cttcaattttaggagctgtaaattttattactacagttattaatatacga
tcaacaggaattacttttgatcgaatacctttatttgtttgatcagtagt
aattacagctttattgcttttattatcattaccagtattagcaggagcta
ttacaatacttttaacagaccgaaatcttaatacatcattctttgatcct
gcaggaggaggagatccaattttataccaacatttattttgattctttgg
acaccctgaagtttatattttaattttacctggatttggaataatttctc
atattattagtcaagaatcaggtaaaaaggaaacattcggttcattagga
atgatttatgctatattagctattgggttattaggatttattgtttgagc
tcatcatatatttacagtaggaatagacgttgatacacgagcttacttta
cttcagctactataattattgctgtaccaactggaattaagatttttagt
tgattagcaactctttatggaactcaattaaactattcccctgctacttt
atgagctttaggatttgtatttttattcactgtaggaggtttaactggag
ttgttttagctaactcttcagttgatattattttacatgatacatactat
gtagtagctcacttccattatgttttatcaataggagctgtatttgctat
tatagcaggatttgttcactgataccctttattcacaggattaactttaa
atactaagatattaaaaagtcaatttgctattatatttattggggtaaat
ttaacattcttccctcaacatttcttaggattagcaggaataccacgacg
atattcagactacccagatgcttacacaacttgaaatgtaatttctacaa
ttgggtcaacaatttctttattaggaattttatttttcttctttattatt
tgagaaagtcttgta
>PR122 [organism=Lucilia cuprina], cytochrome oxidase subunit I (COI) gene, partial cds
ggagcttgatccggaataattggaacttctttaagaattctaattcgagc
tgaattaggacaccctggagctttaattggagatgatcaaatttataatg
taattgttacagctcatgcttttattataattttttttatagtaatgcca
attataattggaggatttggaaattgattagttccattaatactaggagc
tccagatatagcattccctcgaataaataatataagtttttgacttttac
ctcctgcattaactttattattagttagtagtatagtagaaaacggagct
ggaacaggatgaacagtttaccctcccctatcttctaatattgctcatgg
aggagcttctgttgatttagctattttctctcttcatttagcaggaattt
cttcaattttaggagctgtaaattttattactacagttattaatatacga
tcaacaggaattacttttgatcgaatacctttatttgtttgatcagtagt
aattacagctttattgcttttattatcattaccagtattagcaggagcta
ttacaatacttttaacagaccgaaatcttaatacatcattctttgatcct
gcaggaggaggagatccaattttataccaacatttattttgattctttgg
acatcctgaagtttatattttaattttacctggatttggaataatttctc
atattattagtcaagaatcaggtaaaaaggaaacattcggttcattagga
atgatttatgctatattagctattgggttattaggatttattgtttgagc
tcatcatatatttacagtaggaatagacgttgatacacgagcttacttta
cttcagctactataattattgctgtaccaactggaattaagatttttagt
tgattagcaactctttatggaactcaattaaactattcccctgctacttt
atgagctttaggatttgtatttttattcactgtaggaggtttaactggag
ttgttttagctaactcttcagttgatattattttacatgatacatactat
gtagtagctcacttccattatgttttatcaataggagctgtatttgctat
tatagcaggatttgttcactgataccctttattcacaggattaactttaa
atactaagatattaaaaagtcaatttgctattatatttattggggtaaat
ttaacattcttccctcaacatttcttaggattagcaggaataccacgacg
atattcagactacccagatgcttacacaacttgaaatgtaatttctacaa
ttgggtcaacaatttctttattaggaattttatttttcttctttattatt
tgagaaagtcttgta
>PR123 [organism=Lucilia cuprina], cytochrome oxidase subunit I (COI) gene, partial cds
ggagcttgatccggaataattggaacttctttaagaattctaattcgagc
tgaattaggacaccctggagctttaattggagatgatcaaatttataatg
taattgttacagctcatgcttttattataattttttttatagtaatgcca
attataattggaggatttggaaattgattagttccattaatactaggagc
tccagatatagcattccctcgaataaataatataagtttttgacttttac
ctcctgcattaactttattattagttagtagtatagtagaaaacggagct
ggaacaggatgaacagtttaccctcccctatcttctaatattgctcatgg
aggagcttctgttgatttagctattttctctcttcatttagcaggaattt
cttcaattttaggagctgtaaattttattactacagttattaatatacga
tcaacaggaattacttttgatcgaatacctttatttgtttgatcagtagt
aattacagctttattgcttttattatcattaccagtattagcaggagcta
ttacaatacttttaacagaccgaaatcttaatacatcattctttgatcct
gcaggaggaggagatccaattttataccaacatttattttgattctttgg
acatcctgaagtttatattttaattttacctggatttggaataatttctc
atattattagtcaagaatcaggtaaaaaggaaacattcggttcattagga
atgatttatgctatattagctattgggttattaggatttattgtttgagc
tcatcatatatttacagtaggaatagacgttgatacacgagcttacttta
cttcagctactataattattgctgtaccaactggaattaagatttttagt
tgattagcaactctttatggaactcaattaaactattcccctgctacttt
atgagctttaggatttgtatttttattcactgtaggaggtttaactggag
ttgttttagctaactcttcagttgatattattttacatgatacatactat
gtagtagctcacttccattatgttttatcaataggagctgtatttgctat
tatagcaggatttgttcactgataccctttattcacaggattaactttaa
atactaagatattaaaaagtcaatttgctattatatttattggggtaaat
ttaacattcttccctcaacatttcttaggattagcaggaataccacgacg
atattcagactacccagatgcttacacaacttgaaatgtaatttctacaa
ttgggtcaacaatttctttattaggaattttatttttcttctttattatt
tgagaaagtcttgta
>PR153 [organism=Lucilia cuprina], cytochrome oxidase subunit I (COI) gene, partial cds
ggagcttgatccggaataattggaacttctttaagaattctaattcgagc
tgaattaggacaccctggagctttaattggagatgatcaaatttataatg
taattgttacagctcatgcttttattataattttttttatagtaatgcca
attataattggaggatttggaaattgattagttccattaatactaggagc
tccagatatagcattccctcgaataaataatataagtttttgacttttac
ctcctgcattaactttattattagttagtagtatagtagaaaacggagct
ggaacaggatgaacagtttaccctcccctatcttctaatattgctcatgg
aggagcttctgttgatttagctattttctctcttcatttagcaggaattt
cttcaattttaggagctgtaaattttattactacagttattaatatacga
tcaacaggaattacttttgatcgaatacctttatttgtttgatcagtagt
aattacagctttattgcttttattatcattaccagtattagcaggagcta
ttacaatacttttaacagaccgaaatcttaatacatcattctttgatcct
gcaggaggaggagatccaattttataccaacatttattttgattctttgg
acatcctgaagtttatattttaattttacctggatttggaataatttctc
atattattagtcaagaatcaggtaaaaaggaaacattcggttcattagga
atgatttatgctatattagctattgggttattaggatttattgtttgagc
tcatcatatatttacagtaggaatagacgttgatacacgagcttacttta
cttcagctactataattattgctgtaccaactggaattaagatttttagt
tgattagcaactctttatggaactcaattaaactattcccctgctacttt
atgagctttaggatttgtatttttattcactgtaggaggtttaactggag
ttgttttagctaactcttcagttgatattattttacatgatacatactat
gtagtagctcacttccattatgttttatcaataggagctgtatttgctat
t
>PR154 [organism=Lucilia cuprina], cytochrome oxidase subunit I (COI) gene, partial cds
ggagcttgatccggaataattggaacttctttaagaattctaattcgagc
tgaattaggacaccctggagctttaattggagatgatcaaatttataatg
taattgttacagctcatgcttttattataattttttttatagtaatgcca
attataattggaggatttggaaattgattagttccattaatactaggagc
tccagatatagcattccctcgaataaataatataagtttttgacttttac
ctcctgcattaactttattattagttagtagtatagtagaaaacggagct
ggaacaggatgaacagtttaccctcccctatcttctaatattgctcatgg
aggagcttctgttgatttagctattttctctcttcatttagcaggaattt
cttcaattttaggagctgtaaattttattactacagttattaatatacga
tcaacaggaattacttttgatcgaatacctttatttgtttgatcagtagt
aattacagctttattgcttttattatcattaccagtattagcaggagcta
ttacaatacttttaacagaccgaaatcttaatacatcattctttgatcct
gcaggaggaggagatccaattttataccaacatttattttgattctttgg
acaccctgaagtttatattttaattttacctggatttggaataatttctc
atattattagtcaagaatcaggtaaaaaggaaacattcggttcattagga
atgatttatgctatattagctattggattattaggatttattgtttgagc
tcatcatatatttacagtaggaatagacgttgatacacgagcttacttta
cttcagctactataattattgctgtaccaactggaattaagatttttagt
tgattagcaactctttatggaactcaattaaactattcccctgctacttt
atgagctttaggatttgtatttttattcactgtaggaggtttaactggag
ttgttttagctaactcttcagttgatattattttacatgatacatactat
gtagtagctcacttccattatgttttatcaataggagctgtatttgctat
tatagcaggatttgttcactgataccc
>CO011 [organism=Lucilia eximia], cytochrome oxidase subunit I (COI) gene, partial cds
ggggcttgatccggtataattggaacttctttaagaattctaattcgagc
cgaattaggacatcccggagcactaattggtgacgatcaaatttataatg
taattgtaacagctcatgcttttattataattttttttatagtaatacca
attataattggaggatttggaaattggttagttcctttaatattaggagc
cccagatatagcattccctcgaataaataatataagtttttgactccttc
cccctgcgttaactttactattagtaagtagtatagtagaaaacggggct
ggaacaggatgaacagtttaccctcccttatcttctaatatcgcccatgg
tggagcttctgtagatttagctattttttctctacatttagctggaattt
cttcaattttaggagcagtaaattttattaccacagttattaatatacga
tcaacggggattacttttgatcgaataccattatttgtttgatctgtagt
aattacagctttattactcttattatctttaccagtattagccggagcta
ttactatacttttaactgaccgaaatcttaatacctcattctttgatcct
gctggaggaggagacccaattttataccaacatttattttgattttttgg
tcaccctgaagtttacattttaattttacctggattcggaataatttcac
atattattagtcaagaatcaggaaaaaaggaaacatttggatctttagga
ataatttatgctatattagctattggattattaggatttattgtttgagc
tcaccatatatttactgtaggaatagacgttgatactcgagcttacttta
cttcagctactataattattgctgtaccaacagggattaaaatttttagt
tgattagcaacactttatggaactcaattaaattattctccggctacttt
atgagccttaggatttgtattcttatttacagtaggaggattaacaggag
tagttttagctaactcttctgttgatattattttacatgatacatattat
gtagtagctcatttccattatgtgttatcaataggagcagttttcgctat
tatagcaggatttgttcattgatatcc
>CO012 [organism=Lucilia eximia], cytochrome oxidase subunit I (COI) gene, partial cds
ggggcttgatccggtataattggaacttctttaagaattctaattcgagc
cgaattaggacaccccggagcactaattggtgacgatcaaatttataatg
taattgtaacagctcatgcttttattataattttttttatagtaatacca
attataattggaggatttggaaattggttagttcctttaatattaggagc
cccagatatagcattccctcgaataaataatataagtttttgactccttc
cccctgcattaactttactattagtaagtagtatagtagaaaacggggct
ggaacaggatgaacagtttaccctcccttatcttctaatatcgcccatgg
tggagcttctgtagatttagctattttttctctacatttagctggaattt
cttcaattttaggagcagtaaattttattactacagttattaatatacga
tcaacggggattacttttgatcgaataccattatttgtttgatctgtagt
aattacagctttattactcttattatctttaccagtattagctggagcta
ttactatacttttaactgaccgaaatcttaatacctcattctttgaccct
gctggaggaggagacccaattttatatcaacatttattttgattttttgg
tcaccctgaagtttacattttaattttacctggattcggaataatttcac
atattattagtcaagaatcaggaaaaaaggaaacatttggatctttagga
ataatttatgctatattagctattggattattaggatttattgtttgagc
tcaccatatatttactgtaggaatagacgttgatactcgagcttacttta
cttcagctactataattattgctgtaccaacagggattaaaatttttagt
tgattagcaacactttatggaactcaattaaattattctccggctacttt
atgagccttaggatttgtattcttatttacagtaggaggattaacaggag
tagttttagctaactcttctgttgatattattttacatgatacatattat
gtagtagctcatttccattatgtattatcaataggagcagttttcgctat
tatagcaggatttgttcattgatatcc
>CO013 [organism=Lucilia eximia], cytochrome oxidase subunit I (COI) gene, partial cds
ggggcttgatccggtataattggaacttctttaagaattctaattcgagc
cgaattaggacaccccggagcactaattggtgacgatcaaatttataatg
taattgtaacagctcatgcttttattataattttttttatagtaatacca
attataattggaggatttggaaattggttagttcctttaatattaggagc
cccagatatagcattccctcgaataaataatataagtttttgactccttc
cccctgcattaactttactattagtaagtagtatagtagaaaacggggct
ggaacaggatgaacagtttaccctcccttatcttctaatatcgcccatgg
tggagcttctgtagatttagctattttttctctgcatttagctggaattt
cttcaattttaggagcagtaaattttattactacagttattaatatacga
tcaacggggattacttttgatcgaataccattatttgtttgatctgtagt
aattacagctttattactcttattatctttaccagtattagccggagcta
ttactatacttttaactgaccgaaatcttaatacctcattctttgaccct
gccggaggaggagacccaattttatatcaacatttattttgattttttgg
tcaccctgaagtttacattttaattttacctggattcggaataatttcac
atattattagtcaagaatcaggaaaaaaggaaacatttgggtctttagga
ataatttatgctatattagctattggattattaggatttattgtttgagc
tcaccatatatttactgtaggaatagacgttgatactcgagcttacttta
cttcagctactataattattgctgtaccaacagggattaaaatttttagt
tgattagcaacactttatggaactcaattaaattattctccggctacttt
atgagccttaggatttgtattcttatttacagtaggaggattaacaggag
tagttttagctaactcttctgttgatattattttacatgatacatattat
gtagtagctcatttccattatgtgttatcaataggagcagttttcgctat
tatagcaagatttgttcattgatatcc
>CO015 [organism=Lucilia eximia], cytochrome oxidase subunit I (COI) gene, partial cds
ggggcttgatccggtataattggaacttctttaagaattctaattcgagc
cgaattaggacaccccggagcactaattggtgacgatcaaatttataatg
taattgtaacagctcatgcttttattataattttttttatagtaatacca
attataattggaggatttggaaattgattagttcctttaatattaggagc
cccagatatagcattccctcgaataaataatataagtttttgactccttc
cccctgcattaactttactattagtaagtagtatagtagaaaacggggct
ggaacaggatgaacagtttaccctcccttatcttctaatatcgcccatgg
tggagcttctgtagatttagctattttttctctgcatttagctggaattt
cttcaattttaggagcagtaaattttattactacagttattaatatacga
tcaacggggattacttttgatcgaataccattatttgtttgatctgtagt
aattacagctttattactcttattatctttaccagtattagccggagcta
ttactatacttttaactgaccgaaatcttaatacctcattctttgatcct
gctggaggaggagacccaattttatatcaacatttattttgattttttgg
tcaccctgaagtttacattttaattttacctggattcggaataatttcac
atattattagtcaagaatcaggaaaaaaggaaacatttggatctttagga
ataatttatgctatattagctattggattattaggatttattgtttgagc
tcaccatatatttactgtaggaatagacgttgatactcgagcttacttta
cttcagctactataattattgctgtaccaacagggattaaaatttttagt
tgattagcaacactttatggaactcaattaaattattctccggctacttt
atgagccttaggatttgtattcttatttacagtaggaggattaacaggag
tagttttagctaactcttctgttgatattattttacatgatacatattat
gtagtagctcatttccattatgtgttatcaataggagcagttttcgctat
tatagcaggatttgttcattgataccc
>CO022 [organism=Lucilia eximia], cytochrome oxidase subunit I (COI) gene, partial cds
ggggcttgatccggtataattggaacttctttaagaattctaattcgagc
cgaattaggacaccccggagcactaattggtgacgatcaaatttataatg
taattgtaacagctcatgcttttattataattttttttatagtaatacca
attataattggaggatttggaaattggttagttcctttaatattaggagc
cccagatatagcattccctcgaataaataatataagtttttgactccttc
cccctgcattaactttactattagtaagtagtatagtagaaaacggggct
ggaacaggatgaacagtttaccctcccttatcttctaatatcgcccatgg
tggagcttctgtagatttagctattttttctctgcatttagctggaattt
cttcaattttaggagcagtaaattttattactacagttattaatatacga
tcaacggggattacttttgatcgaataccattatttgtttgatctgtagt
aattacagctttattactcttattatctttaccagtattagccggagcta
ttactatacttttaactgaccgaaatcttaatacctcattctttgatcct
gctggaggaggagacccaattttatatcaacatttattttgattttttgg
tcaccctgaagtttacattttaattttacctggattcggaataatttcac
atattattagtcaagaatcaggaaaaaaggaaacatttggatctttagga
ataatttatgctatattagctattggattattaggatttattgtttgagc
tcaccatatatttactgtaggaatagacgttgatactcgagcttacttta
cttcagctactataattattgctgtaccaacagggattaaaatttttagt
tgattagcaacactttatggaactcaattaaattattctccggctacttt
atgagccttaggatttgtattcttatttacagtaggaggattaacaggag
tagttttagctaactcttctgttgatattattttacatgatacatattat
gtagtagctcatttccattatgtattatcaataggagcagttttcgctat
tatagcaggatttgttcattgatatccattattcacagggttaactttaa
atacaaaaatactaaaaagtcaatttgctatcatatttattggagtaaat
ttaacatttttccctcaacacttcttaggactagccgggatacctcgacg
atattcagattatccagacgcttatacaacttgaaatgtaatttctacta
ttggatcatcaatttctttattaggaattttatttttctttttcattatt
tgagaaagtcttgtt
>CO023 [organism=Lucilia eximia], cytochrome oxidase subunit I (COI) gene, partial cds
ggggcttgatccggtataattggaacttctttaagaattctaattcgagc
cgaattaggacaccccggagcactaattggtgacgatcaaatttataatg
taattgtaacagctcatgcttttattataattttttttatagtaatacca
attataattggaggatttggaaattggttagttcctttaatattaggagc
cccagatatagcattccctcgaataaataatataagtttttgactccttc
cccctgcattaactttactattagtaagtagtatagtagaaaacggggct
ggaacaggatgaacagtttacccccccttatcttctaatatcgcccatgg
tggagcttctgtagatttagctattttttctctacatttagctggaattt
cttcaattttaggagcagtaaattttattactacagttattaatatacga
tcaacggggattacttttgatcgaataccattatttgtttgatctgtagt
aattacagctttattactcttattatctttaccagtattagccggagcta
ttactatacttttaactgaccgaaatcttaatacctcattctttgatcct
gctggaggaggagacccaattttataccaacatttattttgattttttgg
tcaccctgaagtttacattttaattttacctggattcggaataatttcac
atattattagtcaagaatcaggaaaaaaggaaacatttggatctttagga
ataatttatgctatattagctattggattattaggatttattgtttgagc
tcaccatatatttactgtaggaatagacgttgatactcgagcttacttta
cttcagctactataattattgctgtaccaacagggattaaaatttttagt
tgattagcaacactttatggaactcaattaaattattctccggctacttt
atgagccttaggatttgtattcttatttacagtaggaggattaacaggag
tagttttagctaactcttctgttgatattattttacatgatacatattat
gtagtagctcatttccattatgtgttatcaataggagcagttttcgctat
tatagcaggatttgttcattgatatccattattcacaggattaactttaa
atacaaaaatactaaaaagtcaatttgctatcatatttattggagtaaat
ttaacatttttccctcaacacttcttaggactagccgggatacctcgacg
atattcagattatccagacgcttatacaacttgaaatgtaatttctacta
ttggatcatcaatttctttattaggaattttatttttctttttcattatt
tgagaaagtcttgtt
>LA064 [organism=Lucilia eximia], cytochrome oxidase subunit I (COI) gene, partial cds
tactattagtaagtagtatagtagaaaacggagctggaacaggatgaaca
gtttaccctcccttatcttctaatatcgcccatggtggagcttctgtaga
tttagctattttttctctacatttagctggaatttcttcaattttaggag
cagtaaattttattactacagttattaatatacgatcaacaggaattact
tttgatcgaataccattatttgtttgatctgtagtaattacagctttatt
acttttattatctttaccagtattagccggggctattactatacttttaa
ctgaccgaaatcttaatacctcattctttgaccctgccggaggaggagat
ccaattttataccaacatttattttgattttttggtcaccctgaagttta
cattttaattttacctggattcggaataatttcacatattattagtcaag
aatcaggaaaaaaggaaacatttggatctttaggaataatttatgctata
ttagctattggattattaggatttattgtttgagctcaccatatatttac
tgtaggaatagacgttgatactcgagcttactttacttcagctactataa
ttattgctgtaccaacaggaattaaaatttttagttgattagcaacactt
tatggaactcaattgaattattctccagctactttatgagccttaggatt
tgtattcttatttacagtaggaggattaacaggagtagttttagctaact
cttctgttgatattattttacatgatacatattatgtagtagctcatttc
cactatgtattatcaataggagcagttttcgctattatagcaggatttgt
tcattgatacccattatttacaggattaactttaaatacaaaaatactaa
aaagtcaatttgctattatatttattggagtaaatttaacatttttcccc
caacacttcttagggctagccggaataccccgacgatattcagattatcc
agatgcttatacaacttgaaatgtaatttctactattgggtcatcaattt
ctttattaggaattttatttttctttttcattatttgagaaagtcttgtt

>LA065 [organism=Lucilia eximia], cytochrome oxidase subunit I (COI) gene, partial cds
ggggcttgatccggtataattggaacttctttaagaattctaattcgagc
cgaattaggacaccccggagcactaattggtgacgatcaaatttataatg
taattgtaacagctcatgcttttattataattttttttatagtaatacca
attataattggaggatttggaaattggttagttcctttaatattaggagc
cccagatatagcattccctcgaataaataatataagtttttgactccttc
cccctgcattaactttactattagtaagtagtatagtagaaaacggagct
ggaacaggatgaacagtttaccctcccttatcttctaatatcgcccatgg
tggagcttctgtagatttagctattttttctctacatttagctggaattt
cttcaattttaggagcagtaaattttattactacagttattaatatacga
tcaacaggaattacttttgatcgaataccattatttgtttgatctgtagt
aattacagctttattacttttattatctttaccagtattagccggggcta
ttactatacttttaactgaccgaaatcttaatacctcattctttgaccct
gccggaggaggagatccaattttataccaacatttattttgattttttgg
tcaccctgaagtttacattttaattttacctggattcggaataatttcac
atattattagtcaagaatcaggaaaaaaggaaacatttggatctttagga
ataatttatgctatattagctattggattattaggatttattgtttgagc
tcaccatatatttactgtaggaatagacgttgatactcgagcttacttta
cttcagctactataattattgctgtaccaacaggaattaaaatttttagt
tgattagcaacactttatggaactcaattgaattattctccagctacttt
atgagccttaggatttgtattcttatttacagtaggaggattaacaggag
tagttttagctaactcttctgttgatattattttacatgatacatattat
gtagtagctcatttccactatgtattatcaataggagcagttttcgctat
tatagcaggatttgttcattgatacccattattcacaggattaactttaa
atacaaaaatactaaaaagtcaatttgctattatatttattggagtaaat
ttaacatttttcccccaacacttcttagggctaaccggaatacctcgacg
atattcagattatccagacgcttatacaacttgaaatgtaatttctacta
ttggatcatcaatttctttattaggaattttatttttctttttcattatt
tgagaaagtcttgtt
>DR019 [organism=Lucilia eximia], cytochrome oxidase subunit I (COI) gene, partial cds
ggagcttgatctggtataattggaacttctttaagaattctaattcgggc
agaattaggacaccctggagcactaattggtgatgatcaaatttataacg
taattgtaacagctcatgcttttattataattttctttatagtaatgcca
atcataattggaggatttgggaattgattggttcctttaatattaggagc
cccagatatagcattccctcgaataaataatataagtttttgacttttac
ctcccgcattaactttattattagtaagtagtatagtagaaaacggagct
ggaacaggatgaactgtttacccccccttatcttctaatattgctcatgg
tggagcttctgtagatttagctatcttttctctacatttagcggggattt
cttcaattttaggagcagtaaattttattacaacagttattaatatacga
tcaacaggaatcacttttgaccgaataccattatttgtttgatccgtagt
aattacagctttattacttttattatctttacctgtattagctggagcta
ttactatgcttttgactgatcgaaatcttaatacttcattctttgacccc
gccggaggaggagacccaattttataccaacatctattttgattttttgg
tcaccctgaagtttatattttaattttacctggatttggaataatttcac
atattattagtcaagaatcaggaaaaaaggaaacattcggatctttagga
ataatttatgctatattagctattggattattaggatttattgtttgagc
tcaccatatatttactgtcggaatagacgttgatactcgagcttatttta
cttcagctactataattattgctgtaccaacaggaattaaaatttttagt
tgattagcaacactttatggaactcaattaaattattccccagctacttt
atgaactttaggatttgtattcttattcacagtagggggattaacaggag
tagttttagctaattcttctgttgacattattttacatgatacatattat
gtagtagctcatttccattatgttttatctatgggagctgttttcgctat
tatagcaggatttgttcattgataccctttatttacaggattaactttaa
atacaaaaatattaaaaagtcaatttgctattatatttattggagtaaat
ttaacatttttccctcaacactttttaggattagctggaataccccgacg
atactcagattacccagatgcttatacaacttgaaatgtaatctctacta
ttggatcatcaatttctttattggggattttatttttcttttttattatt
tgagaaagtcttgtt
>DR049 [organism=Lucilia eximia], cytochrome oxidase subunit I (COI) gene, partial cds
ggagcttgatctggtataattggaacttctttaagaattctaattcgggc
agaattaggacaccctggagcactaattggtgatgatcaaatttataacg
taattgtaacagctcatgcttttattataattttctttatagtaatgcca
atcataattggaggatttgggaattgattggttcctttaatattaggagc
cccagatatagcattccctcgaataaataatataagtttttgacttttac
ctcccgcattaactttattattagtaagtagtatagtagaaaacggagct
ggaacaggatgaactgtttacccccccttatcttctaatattgctcatgg
tggagcttctgtagatttagctatcttttctctacatttagcggggattt
cttcaattttaggagcagtaaattttattacaacagttattaatatacga
tcaacaggaatcacttttgaccgaataccattatttgtttgatccgtagt
aattacagctttattacttttattatctttacctgtattagctggagcta
ttactatgcttttgactgatcgaaatcttaatacttcattctttgacccc
gccggaggaggagacccaattttataccaacatctattttgattttttgg
tcaccctgaagtttatattttaattttacctggatttggaataatttcac
atattattagtcaagaatcaggaaaaaaggaaacattcggatctttagga
ataatttatgctatattagctattggattattaggatttattgtttgagc
tcaccatatatttactgtcggaatagacgttgatactcgagcttatttta
cttcagctactataattattgctgtaccaacaggaattaaaatttttagt
tgattagcaacactttatggaactcaattaaattattccccagctacttt
atgagctttaggatttgtattcttattcacagtagggggattaacaggag
tagttttagctaattcttctgttgacattattttacatgatacatattat
gtagtagctcatttccattatgttttatctatgggagctgttttcgctat
tatagcaggatttgttcattgataccctttatttacaggattaactttaa
atacaaaaatattaaaaagtcaatttgctattatatttattggagtaaat
ttaacatttttccctcaacactttttaggattagctggaataccccgacg
atactcagattacccagatgcttatacaacttgaaatgtaatctctacta
ttgggtcatcaatttctttattggggattttatttttcttttttattatt
tgagaaagtcttgtt
>DR129 [organism=Lucilia eximia], cytochrome oxidase subunit I (COI) gene, partial cds
ggagcttgatctggtataattggaacttctttaagaattctaattcgggc
agaattaggacaccctggagcactaattggtgatgatcaaatttataacg
taattgtaacagctcatgcttttattataattttctttatagtaatgcca
atcataattggaggatttgggaattgattggttcctttaatattaggagc
cccagatatagcattccctcgaataaataatataagtttttgacttttac
ctcccgcattaactttattattagtaagtagtatagtagaaaacggagct
ggaacaggatgaactgtttacccccccttatcttctaatattgctcatgg
tggagcttctgtagatttagctatcttttctctacatttagcggggattt
cttcaattttaggagcagtaaattttattacaacagttattaatatacga
tcaacaggaatcacttttgaccgaataccattatttgtttgatccgtagt
aattacagctttattacttttattatctttacctgtattagctggagcta
ttactatgcttttgactgatcgaaatcttaatacttcattctttgacccc
gccggaggaggagacccaattttataccaacatctattttgattttttgg
tcaccctgaagtttatattttaattttacctggatttggaataatttcac
atattattagtcaagaatcaggaaaaaaggaaacattcggatctttagga
ataatttatgctatattagctattggattattaggatttattgtttgagc
tcaccatatatttactgtcggaatagacgttgatactcgagcttatttta
cttcagctactataattattgctgtaccaacaggaattaaaatttttagt
tgattagcaacactttatggaactcaattaaattattccccagctacttt
atgagctttaggatttgtattcttattcacagtagggggattaacaggag
tagttttagctaattcttctgttgacattattttacatgatacatattat
gtagtagctcatttccattatgttttatctatgggagctgttttcgctat
tatagcaggatttgttcattgataccctttatttacaggattaactttaa
atacaaaaatattaaaaagtcaatttgctattatatttattggagtaaat
ttaacatttttccctcaacactttttaggattagctggaataccccgacg
atactcagattacccagatgcttatacaacttgaaatgtaatctctacta
ttggatcatcaatttctttattggggattttatttttcttttttattatt
tgagaaagtcttgtt
>FL021 [organism=Lucilia eximia], cytochrome oxidase subunit I (COI) gene, partial cds
ggagcttgatctggtataatcggaacttctttaagaattctaattcgagc
tgaattagggcaccccggagcactaattggtgacgatcaaatttataatg
taattgtaacagctcatgcttttattataattttctttatagtaatacca
attataatcggagggtttggaaattgattagttcctttaatattaggagc
cccagatatggcattccctcgaataaataatataagtttttgactcctcc
ctcctgcattaactttattattagtaagtagtatagtagaaaacggagct
ggaacaggatgaacagtttacccccccttatcttctaatatcgctcatgg
aggagcttctgtagatttagctattttttccctacatttagccgggattt
cttcaattttaggagcagtaaattttattactacagttattaatatacga
tcaacaggaattacttttgaccgaataccattatttgtttgatccgtagt
aattacagctttattacttttactatctttaccagtattagctggagcta
ttactatacttttaactgatcgaaaccttaatacttcattctttgaccct
gccggagggggagacccaattttataccaacatttattttgattttttgg
tcaccctgaagtttacattttaattttacctggattcggaataatttcac
atattattagtcaagaatcaggaaaaaaggaaacatttggatctttagga
ataatttatgccatattagctattggattattaggatttattgtttgagc
tcaccatatatttactgtaggaatagacgttgatactcgagcttacttta
cttcagccacaatgattattgctgtacccacaggaattaaaatttttagt
tgattagcaacactttatggaactcaattaaattattccccagctacttt
atgagccttaggatttgtatttttatttacagtagggggattaacaggag
tagttttagctaactcttctgttgatattattttacatgacacatattat
gtagtagctcatttccactatgtattatcaataggagcagttttcgctat
tatagcaggatttgtccattgatatccattatttacaggattaaccttaa
acacaaaaatattaaaaagtcaattcactattatatttattggagtaaat
ctaacatttttccctcaacacttcttaggattggccggaatacctcgacg
atactcagactatccagatgcttacacaacttgaaatgtaatttctacaa
ttggatcatcaatttctttattaggaattctatttttctttttcattatt
tgagaaagtcttgtt
>FL022 [organism=Lucilia eximia], cytochrome oxidase subunit I (COI) gene, partial cds
ggagcttgatctggtataatcggaacttctttaagaattctaattcgagc
tgaattagggcaccccggagcactaattggtgacgatcaaatttataatg
taattgtaacagctcatgcttttattataattttctttatagtaatacca
attataatcggagggtttggaaattgattagttcctttaatattaggagc
cccagatatggcattccctcgaataaataatataagtttttgactcctcc
ctcctgcattaactttattattagtaagtagtatagtagaaaacggagct
ggaacaggatgaacagtttacccccccttatcttctaatatcgctcatgg
aggagcttccgttgatttagctattttttccctacatttagccgggattt
cttcaattttaggagcagtaaattttattactactgttattaatatacga
tcaacaggaattacttttgaccgaataccattatttgtttgatccgtagt
aattacagctttattacttttactatctttaccagtattagctggagcta
ttactatacttttaactgatcgaaaccttaatacttcattctttgaccct
gccggagggggagacccaattttataccaacatttattttgattttttgg
tcaccctgaagtttacattttaattttacctggattcggaataatttcac
atattattagtcaagaatcaggaaaaaaggaaacatttggatctttagga
ataatttatgccatattagctattggattattaggatttattgtttgagc
tcaccatatatttactgtaggaatagacgttgatactcgagcttacttta
cttcagccacaatgattattgctgtacccacaggaattaaaatttttagt
tgattagcaacactttatggaactcaattaaattattccccagctacttt
atgagccttaggatttgtatttttatttacagtagggggattaacaggag
tagttttagctaactcttctgttgatattattttacatgacacatattat
gtagtagctcatttccactatgtattatcaataggagcagttttcgctat
tatagcaggatttgtccattgatatccattatttacaggattaaccttaa
acacaaaaatattaaaaagtcaattcactattatatttattggagtaaat
ctaacatttttccctcaacacttcttaggattggccggaatacctcgacg
atactcagactatccagatgcttacacaacttgaaatgtaatttctacaa
ttggatcatcaatttctttattaggaattctatttttctttttcattatt
tgagaaagtcttgtt
>M076 [organism=Lucilia eximia], cytochrome oxidase subunit I (COI) gene, partial cds
ggagcttgatctggtataattggaacttctttaagaattctaattcgggc
agaattaggacaccctggagcactaattggtgatgatcaaatttataacg
taattgtaacagctcatgcttttattataattttctttatagtaatgcca
atcataattggaggatttgggaattgattagttcctttaatattaggagc
cccagatatagcattccctcgaataaataatataagtttttgacttttac
ctcccgcattaactttattattagtaagtagtatagtagaaaacggagct
ggaacaggatgaactgtttacccccccttatcttctaatattgctcatgg
tggagcttctgtagatttagctatcttttctctacatttagcggggattt
cttcaattttaggagcagtaaattttattacaacagttattaatatacga
tcaacaggaatcacttttgaccgaataccattatttgtttgatccgtagt
aattacagctttattacttttattatctttacctgtattagctggagcta
ttactatgcttttgactgatcgaaatcttaatacttcattctttgacccc
gccggaggaggagacccaattttataccaacatctattttgattttttgg
tcaccctgaagtttatattttaattttacctggatttggaataatttcac
atattattagtcaagaatcaggaaaaaaggaaacattcggatctttagga
ataatttatgctatattagctattggattattaggatttattgtttgagc
tcaccatatatttactgtcggaatagacgttgatactcgagcttatttta
cttcagctactataattattgctgtaccaacaggaattaaaatttttagt
tgattagcaacactttatggaactcaattaaattattccccagctacttt
atgagctttaggatttgtattcttattcacagtagggggattaacaggag
tagttttagctaattcttctgttgacattattttacatgatacatattat
gtagtagctcatttccattatgttttatctatgggagctgttttcgctat
tatagcaggatttgttcattgataccctttatttacaggattaactttaa
atacaaaaatattaaaaagtcaatttgctattatatttattggagtaaat
ttaacatttttccctcaacactttttaggattagctggaataccccgacg
atactcagattacccagatgcttatacaacttgaaatgtaatctctacta
ttggatcatcaatttctttattggggattttatttttcttttttattatt
tgagaaagtcttgtt
>M099 [organism=Lucilia eximia], cytochrome oxidase subunit I (COI) gene, partial cds
ggagcttgatctggtataattggaacttctttaagaattctaattcgggc
agaattaggacaccctggagcactaattggtgatgatcaaatttataacg
taattgtaacagctcatgcttttattataattttctttatagtaatgcca
atcataattggaggatttgggaattgattggttcctttaatattaggagc
cccagatatagcattccctcgaataaataatataagtttttgacttttac
ctcccgcattaactttattattagtaagtagtatagtagaaaacggagct
ggaacaggatgaactgtttacccccccttatcttctaatattgctcatgg
tggagcttctgtagatttagctatcttttctctacatttagcggggattt
cttcaattttaggagcagtaaattttattacaacagttattaatatacga
tcaacaggaatcacttttgaccgaataccattatttgtttgatccgtagt
aattacagctttattacttttattatctttacctgtattagctggagcta
ttactatgcttttgactgatcgaaatcttaatacttcattctttgacccc
gccggaggaggagacccaattttataccaacatctattttgattttttgg
tcaccctgaagtttatattttaattttacctggatttggaataatttcac
atattattagtcaagaatcaggaaaaaaggaaacattcggatctttagga
ataatttatgctatattagctattggattattaggatttattgtttgagc
tcaccatatatttactgtcggaatagacgttgatactcgagcttatttta
cttcagctactataattattgctgtaccaacaggaattaaaatttttagt
tgattagcaacactttatggaactcaattaaattattccccagctacttt
atgagctttaggatttgtattcttattcacagtagggggattaacaggag
tagttttagctaatt
>M100 [organism=Lucilia eximia], cytochrome oxidase subunit I (COI) gene, partial cds
ggagcttgatctggtataattggaacttctttaagaattctaattcgggc
agaattaggacaccctggagcactaattggtgatgatcaaatttataacg
taattgtaacagctcatgcttttattataattttctttatagtaatgcca
atcataattggaggatttgggaattgattagttcctttaatattaggagc
cccagatatagcattccctcgaataaataatataagtttttgacttttac
ctcccgcattaactttattattagtaagtagtatagtagaaaacggagct
ggaacaggatgaactgtttacccccccttatcttctaatattgctcatgg
tggagcttctgtagatttagctatcttttctctacatttagcggggattt
cttcaattttaggagcagtaaattttattacaacagttattaatatacga
tcaacaggaatcacttttgaccgaataccattatttgtttgatccgtagt
aattacagctttattacttttattatctttacctgtattagctggagcta
ttactatgcttttgactgatcgaaatcttaatacttcattctttgacccc
gccggaggaggagacccaattttataccaacatctattttgattttttgg
tcaccctgaagtttatattttaattttacctggatttggaataatttcac
atattattagtcaagaatcaggaaaaaaggaaacattcggatctttagga
ataatttatgctatattagctattggattattaggatttattgtttgagc
tcaccatatatttactgtcggaatagacgttgatactcgagcttatttta
cttcagctactataattattgctgtaccaacaggaattaaaatttttagt
tgattagcaacactttatggaactcaattaaattattccccagctacttt
atgagctttaggatttgtattcttattcacagtagggggattaacaggag
tagttttagctaatt
>M110 [organism=Lucilia eximia], cytochrome oxidase subunit I (COI) gene, partial cds
ggagcttgatctggtataattggaacttctttaagaattctaattcgggc
agaattaggacaccctggagcactaattggtgatgatcaaatttataacg
taattgtaacagctcatgcttttattataattttctttatagtaatgcca
atcataattggaggatttgggaattgattagttcctttaatattaggagc
cccagatatagcattccctcgaataaataatataagtttttgacttttac
ctcccgcattaactttattattagtaagtagtatagtagaaaacggagct
ggaacaggatgaactgtttacccccccttatcttctaatattgctcatgg
tggagcttctgtagatttagctatcttttctctacatttagcggggattt
cttcaattttaggagcagtaaattttattacaacagttattaatatacga
tcaacaggaatcacttttgaccgaataccattatttgtttgatccgtagt
aattacagctttattacttttattatctttacctgtattagctggagcta
ttactatgcttttgactgatcgaaatcttaatacttcattctttgacccc
gccggaggaggagacccaattttataccaacatctattttgattttttgg
tcaccctgaagtttatattttaattttacctggatttggaataatttcac
atattattagtcaagaatcaggaaaaaaggaaacattcggatctttagga
ataatttatgctatattagctattggattattaggatttattgtttgagc
tcaccatatatttactgtcggaatagacgttgatactcgagcttatttta
cttcagctactataattattgctgtaccaacaggaattaaaatttttagt
tgattagcaacactttatggaactcaattaaattattccccagctacttt
atgagctttaggatttgtattcttattcacagtagggggattaacaggag
tagttttagctaattcttctgttgacattattttacatgatacatattat
gtagtagctcatttccattatgttttatctatgggagctgttttcgctat
tatagcaggatttgttcattgataccctttatttacaggattaactttaa
atacaaaaatattaaaaagtcaatttgctattatatttattggagtaaat
ttaacatttttccctcaacactttttaggattagctggaataccccgacg
atactcagattacccagatgcttatacaacttgaaatgtaatctctacta
ttggatcatcaatttctttattggggattttatttttcttttttattatt
tgagaaagtcttgtt
>M111 [organism=Lucilia eximia], cytochrome oxidase subunit I (COI) gene, partial cds
ggagcttgatctggtataattggaacttctttaagaattctaattcgggc
agaattaggacaccctggagcactaattggtgatgatcaaatttataacg
taattgtaacagctcatgcttttattataattttctttatagtaatgcca
atcataattggaggatttgggaattgattggttcctttaatattaggagc
cccagatatagcattccctcgaataaataatataagtttttgacttttac
ctcccgcattaactttattattagtaagtagtatagtagaaaacggagct
ggaacaggatgaactgtttacccccccttatcttctaatattgctcatgg
tggagcttctgtagatttagctatcttttctctacatttagcggggattt
cttcaattttaggagcagtaaattttattacaacagttattaatatacga
tcaacaggaatcacttttgaccgaataccattatttgtttgatccgtagt
aattacagctttattacttttattatctttacctgtattagctggagcta
ttactatgcttttgactgatcgaaatcttaatacttcattctttgacccc
gccggaggaggagacccaattttataccaacatctattttgattttttgg
tcaccctgaagtttatattttaattttacctggatttggaataatttcac
atattattagtcaagaatcaggaaaaaaggaaacattcggatctttagga
ataatttatgctatattagctattggattattaggatttattgtttgagc
tcaccatatatttactgtcggaatagacgttgatactcgagcttatttta
cttcagctactataattattgctgtaccaacaggaattaaaatttttagt
tgattagcaacactttatggaactcaattaaattattccccagctacttt
atgagctttaggatttgtattcttattcacagtagggggattaacaggag
tagttttagctaattcttctgttgacattattttacatgatacatattat
gtagtagctcatttccattatgttttatctatgggagctgttttcgctat
tatagcaggatttgttcattgataccctttatttacaggattaactttaa
atacaaaaatattaaaaagtcaatttgctattatatttattggagtaaat
ttaacatttttccctcaacactttttaggattagctggaataccccgacg
atactcagattacccagatgcttatacaacttgaaatgtaatctctacta
ttggatcatcaatttctttattggggattttatttttcttttttattatt
tgagaaagtcttgtt
>ME005 [organism=Lucilia eximia], cytochrome oxidase subunit I (COI) gene, partial cds
ggggcttgatccggtataattggaacttctttaagaattctaattcgagc
cgaattaggacaccccggagcactaattggtgacgatcaaatttataatg
taattgtaacagctcatgcttttattataattttttttatagtaatacca
attataattggaggatttggaaattggttagttcctttaatattaggagc
cccagatatagcattccctcgaataaataatataagtttttgactccttc
cccctgcattaactttactattagtaagtagtatagtagaaaacggggct
ggaacaggatgaacagtttacccccccttatcttctaatatcgcccatgg
tggagcttctgtagatttagctattttttctctacatttagctggaattt
cttcaattttaggagcagtaaattttattactacagttattaatatacga
tcaacggggattacttttgatcgaataccattatttgtttgatctgtagt
aattacagctttattactcttattatctttaccagtattagccggagcta
ttactatacttttaactgaccgaaatcttaatacctcattctttgatcct
gctggaggaggagacccaattttataccaacatttattttgattttttgg
tcaccctgaagtttacattttaattttacctggattcggaataatttcac
atattattagtcaagaatcaggaaaaaaggaaacatttggatctttagga
ataatttatgctatattagctattggattattaggatttattgtttgagc
tcaccatatatttactgtaggaatagacgttgatactcgagcttacttta
cttcagctactataattattgctgtaccaacagggattaaaatttttagt
tgattagcaacactttatggaactcaattaaattattctccggctacttt
atgagccttaggatttgtattcttatttacagtaggaggattaacaggag
tagttttagctaactcttctgttgatattattttacatgatacatattat
gtagtagctcatttccattatgtgttatcaataggagcagttttcgctat
tatagcaggatttgttcattgatatccattattcacaggattaactttaa
atacaaaaatactaaaaagtcaatttgctatcatatttattggagtaaat
ttaacatttttccctcaacacttcttaggactagccgggatacctcgacg
atattcagattatccagacgcttatacaacttgaaatgtaatttctacta
ttggatcatcaatttctttattaggaattttatttttctttttcattatt
tgagaaagtcttgtt
>ME007 [organism=Lucilia eximia], cytochrome oxidase subunit I (COI) gene, partial cds
ggggcttgatccggtataattggaacttctttaagaattctaattcgagc
cgaattaggacaccccggagcactaattggtgacgatcaaatttataatg
taattgtaacagctcatgcttttattataattttttttatagtaatacca
attataattggaggatttggaaattggttagttcctttaatattaggagc
cccagatatagcattccctcgaataaataatataagtttttgactccttc
cccctgcattaactttactattagtaagtagtatagtagaaaacggggct
ggaacaggatgaacagtttacccccccttatcttctaatatcgcccatgg
tggagcttctgtagatttagctattttttctctacatttagctggaattt
cttcaattttaggagcagtaaattttattactacagttattaatatacga
tcaacggggattacttttgatcgaataccattatttgtttgatctgtagt
aattacagctttattactcttattatctttaccagtattagccggagcta
ttactatacttttaactgaccgaaatcttaatacctcattctttgatcct
gctggaggaggagacccaattttataccaacatttattttgattttttgg
tcaccctgaagtttacattttaattttacctggattcggaataatttcac
atattattagtcaagaatcaggaaaaaaggaaacatttggatctttagga
ataatttatgctatattagctattggattattaggatttattgtttgagc
tcaccatatatttactgtaggaatagacgttgatactcgagcttacttta
cttcagctactataattattgctgtaccaacagggattaaaatttttagt
tgattagcaacactttatggaactcaattaaattattctccggctacttt
atgagccttaggatttgtattcttatttacagtaggaggattaacaggag
tagttttagctaactcttctgttgatattattttacatgatacatattat
gtagtagctcatttccattatgtgttatcaataggagcagttttcgctat
tatagcaggatttgttcattgatatccattattcacaggattaactttaa
atacaaaaatactaaaaagtcaatttgctatcatatttattggagtaaat
ttaacatttttccctcaacacttcttaggactagccgggatacctcgacg
atattcagattatccagacgcttatacaacttgaaatgtaatttctacta
ttggatcatcaatttctttattaggaattttatttttctttttcattatt
tgagaaagtcttgtt
>PR050 [organism=Lucilia eximia], cytochrome oxidase subunit I (COI) gene, partial cds
ggagcttgatctggtataattggaacttctttaagaattctaattcgggc
agaattaggacaccctggagcactaattggtgatgatcaaatttataacg
taattgtaacagctcatgcttttattataattttctttatagtaatgcca
atcataattggaggatttgggaattgattggttcctttaatattaggagc
cccagatatagcattccctcgaataaataatataagtttttgacttttac
ctcccgcattaactttattattagtaagtagtatagtagaaaacggagct
ggaacaggatgaactgtttacccccccttatcttctaatattgctcatgg
tggagcttctgtagatttagctatcttttctctacatttagcggggattt
cttcaattttaggagcagtaaattttattacaacagttattaatatacga
tcaacaggaatcacttttgaccgaataccattatttgtttgatccgtagt
aattacagctttattacttttattatctttacctgtattagctggagcta
ttactatgcttttgactgatcgaaatcttaatacttcattctttgacccc
gccggaggaggagacccaattttataccaacatctattttgattttttgg
tcaccctgaagtttatattttaattttacctggatttggaataatttcac
atattattagtcaagaatcaggaaaaaaggaaacattcggatctttagga
ataatttatgctatattagctattggattattaggatttattgtttgagc
tcaccatatatttactgtcggaatagacgttgatactcgagcttatttta
cttcagctactataattattgctgtaccaacaggaattaaaatttttagt
tgattagcaacactttatggaactcaattaaattattccccagctacttt
atgagctttaggatttgtattcttattcacagtagggggattaacaggag
tagttttagctaattcttctgttgacattattttacatgatacatattat
gtagtagctcatttccattatgttttatctatgggagctgttttcgctat
tatagcaggatttgttcattgataccctttatttacaggattaactttaa
atacaaaaatattaaaaagtcaatttgctattatatttattggagtaaat
ttaacatttttccctcaacactttttaggattagctggaataccccgacg
atactcagattacccagatgcttatacaacttgaaatgtaatctctacta
ttggatcatcaatttctttattggggattttatttttcttttttattatt
tgagaaagtcttgtt
>PR060 [organism=Lucilia eximia], cytochrome oxidase subunit I (COI) gene, partial cds
ggagcttgatctggtataattggaacttctttaagaattctaattcgggc
agaattaggacaccctggagcactaattggtgatgatcaaatttataacg
taattgtaacagctcatgcttttattataattttctttatagtaatgcca
atcataattggaggatttgggaattgattagttcctttaatattaggagc
cccagatatagcattccctcgaataaataatataagtttttgacttttac
ctcccgcattaactttattattagtaagtagtatagtagaaaacggagct
ggaacaggatgaactgtttacccccccttatcttctaatattgctcatgg
tggagcttctgtagatttagctatcttttctctacatttagcggggattt
cttcaattttaggagcagtaaattttattacaacagttattaatatacga
tcaacaggaatcacttttgaccgaataccattatttgtttgatccgtagt
aattacagctttattacttttattatctttacctgtattagctggagcta
ttactatgcttttgactgatcgaaatcttaatacttcattctttgacccc
gccggaggaggagacccaattttataccaacatctattttgattttttgg
tcaccctgaagtttatattttaattttacctggatttggaataatttcac
atattattagtcaagaatcaggaaaaaaggaaacattcggatctttagga
ataatttatgctatattagctattggattattaggatttattgtttgagc
tcaccatatatttactgtcggaatagacgttgatactcgagcttatttta
cttcagctactataattattgctgtaccaacaggaattaaaatttttagt
tgattagcaacactttatggaactcaattaaattattccccagctacttt
atgagctttaggatttgtattcttattcacagtagggggattaacaggag
tagttttagctaattcttctgttgacattattttacatgatacatattat
gtagtagctcatttccattatgttttatctatgggagctgttttcgctat
tatagcaggatttgttcattgataccctttatttacaggattaactttaa
atacaaaaatattaaaaagtcaatttgctattatatttattggagtaaat
ttaacatttttccctcaacactttttaggattagctggaataccccgacg
atactcagattacccagatgcttatacaacttgaaatgtaatctctacta
ttggatcatcaatttctttattggggattttatttttcttttttattatt
tgagaaagtcttgtt
>PR114 [organism=Lucilia eximia], cytochrome oxidase subunit I (COI) gene, partial cds
ggagcttgatctggtataattggaacttctttaagaattctaattcgggc
agaattaggacaccctggagcactaattggtgatgatcaaatttataacg
taattgtaacagctcatgcttttattataattttctttatagtaatgcca
atcataattggaggatttgggaattgattagttcctttaatattaggagc
cccagatatagcattccctcgaataaataatataagtttttgacttttac
ctcccgcattaactttattattagtaagtagtatagtagaaaacggagct
ggaacaggatgaactgtttacccccccttatcttctaatattgctcatgg
tggagcttctgtagatttagctatcttttctctacatttagcggggattt
cttcaattttaggagcagtaaattttattacaacagttattaatatacga
tcaacaggaatcacttttgaccgaataccattatttgtttgatccgtagt
aattacagctttattacttttattatctttacctgtattagctggagcta
ttactatgcttttgactgatcgaaatcttaatacttcattctttgacccc
gccggaggaggagacccaattttataccaacatctattttgattttttgg
tcaccctgaagtttatattttaattttacctggatttggaataatttcac
atattattagtcaagaatcaggaaaaaaggaaacattcggatctttagga
ataatttatgctatattagctattggattattaggatttattgtttgagc
tcaccatatatttactgtcggaatagacgttgatactcgagcttatttta
cttcagctactataattattgctgtaccaacaggaattaaaatttttagt
tgattagcaacactttatggaactcaattaaattattccccagctacttt
atgagctttaggatttgtattcttattcacagtagggggattaacaggag
tagttttagctaattcttctgttgacattattttacatgatacatattat
gtagtagctcatttccattatgttttatctatgggagctgttttcgctat
tatagcaggatttgttcattgataccctttatttacaggattaactttaa
atacaaaaatattaaaaagtcaatttgctattatatttattggagtaaat
ttaacatttttccctcaacactttttaggattagctggaataccccgacg
atactcagattacccagatgcttatacaacttgaaatgtaatctctacta
ttggatcatcaatttctttattggggattttatttttcttttttattatt
tgagaaagtcttgtt
>PR150 [organism=Lucilia eximia], cytochrome oxidase subunit I (COI) gene, partial cds
ggagcttgatctggtataattggaacttctttaagaattctaattcgggc
agaattaggacaccctggagcactaattggtgatgatcaaatttataacg
taattgtaacagctcatgcttttattataattttctttatagtaatgcca
atcataattggaggatttgggaattgattggttcctttaatattaggagc
cccagatatagcattccctcgaataaataatataagtttttgacttttac
ctcccgcattaactttattattagtaagtagtatagtagaaaacggagct
ggaacaggatgaactgtttacccccccttatcttctaatattgctcatgg
tggagcttctgtagatttagctatcttttctctacatttagcggggattt
cttcaattttaggagcagtaaattttattacaacagttattaatatacga
tcaacaggaatcacttttgaccgaataccattatttgtttgatccgtagt
aattacagctttattacttttattatctttacctgtattagctggagcta
ttactatgcttttgactgatcgaaatcttaatacttcattctttgacccc
gccggaggaggagacccaattttataccaacatctattttgattttttgg
tcaccctgaagtttatattttaattttacctggatttggaataatttcac
atattattagtcaagaatcaggaaaaaaggaaacattcggatctttagga
ataatttatgctatattagctattggattattaggatttattgtttgagc
tcaccatatatttactgtcggaatagacgttgatactcgagcttatttta
cttcagctactataattattgctgtaccaacaggaattaaaatttttagt
tgattagcaacactttatggaactcaattaaattattccccagctacttt
atgagctttaggatttgtattcttattcacagtagggggattaacaggag
tagttttagctaattcttctgttgacattattttacatgatacatattat
gtagtagctcatttccattatgttttatctatggg
>LA124 [organism=Lucilia eximia], cytochrome oxidase subunit I (COI) gene, partial cds
tttactattagtaagtagtatagtagaaaacggagctggaacaggatgaa
cagtttaccctcccttatcttctaatatcgcccatggtggagcttctgta
gatttagctattttttctctacatttagctggaatttcttcaattttagg
agcagtaaattttattactacagttattaatatacgatcaacaggaatta
cttttgatcgaataccattatttgtttgatctgtagtaattacagcttta
ttacttttattatctttaccagtattagccggggctattactatactttt
aactgaccgaaatcttaatacctcattctttgaccctgccggaggaggag
atccaattttataccaacatttattttgattttttggtcaccctgaagtt
tacattttaattttacctggattcggaataatttcacatattattagtca
agaatcaggaaaaaaggaaacatttggatctttaggaataatttatgcta
tattagctattggattattaggatttattgtttgagctcaccatatattt
actgtaggaatagacgttgatactcgagcttactttacttcagctactat
aattattgctgtaccaacaggaattaaaatttttagttgattagcaacac
tttatggaactcaattgaattattctccagctactttatgagccttagga
tttgtattcttatttacagtaggaggattaacaggagtagttttagctaa
ctcttctgttgatattattttacatgatacatattatgtagtagctcatt
tccactatgtattatcaataggagcagttttcgctattatagcaggattt
gttcattgatacccattattcacaggattaactttaaatacaaaaatact
aaaaagtcaatttgctattatatttattggagtaaatttaacatttttcc
cccaacacttcttagggctagccggaatacctcgacgatattcagattat
ccagacgcttatacaacttgaaatgtaatttctactattggatcatcaat
ttctttattaggaattttatttttctttttcattatttgagaaagtcttg
tt
>LA127 [organism=Lucilia eximia], cytochrome oxidase subunit I (COI) gene, partial cds
tttactattagtaagtagtatagtagaaaacggagctggaacaggatgaa
cagtttaccctcccttatcttctaatatcgcccatggtggagcttctgta
gatttagctattttttctctacatttagctggaatttcttcaattttagg
agcagtaaattttattactacagttattaatatacgatcaacaggaatta
cttttgatcgaataccattatttgtttgatctgtagtaattacagcttta
ttacttttattatctttaccagtattagccggggctattactatactttt
aactgaccgaaatcttaatacctcattctttgaccctgccggaggaggag
atccaattttataccaacatttattttgattttttggtcaccctgaagtt
tacattttaattttacctggattcggaataatttcacatattattagtca
agaatcaggaaaaaaggaaacatttggatctttaggaataatttatgcta
tattagctattggattattaggatttattgtttgagctcaccatatattt
actgtaggaatagacgttgatactcgagcttactttacttcagctactat
aattattgctgtaccaacaggaattaaaatttttagttgattagcaacac
tttatggaactcaattgaattattctccagctactttatgagccttagga
tttgtattcttatttacagtaggaggattaacaggagtagttttagctaa
ctcttctgttgatattattttacatgatacatattatgtagtagctcatt
tccactatgtattatcaataggagcagttttcgctattatagcaggattt
gttcattgatacccattattcacaggattaactttaaatacaaaaatact
aaaaagtcaatttgctattatatttattggagtaaatttaacatttttcc
cccaacacttcttagggctagccggaatacctcgacgatattcagattat
ccagacgcttatacaacttgaaatgtaatttctactattggatcatcaat
ttctttattaggaattttatttttctttttcattatttgagaaagtcttg
tt
>M079 [organism=Lucilia fayeae], cytochrome oxidase subunit I (COI) gene, partial cds
ggacatcccggagcactaattggtgatgatcaaatttataatgtaattgt
aacagctcatgcttttattataattttctttatggtaataccaattataa
ttggaggatttggaaattgattagttcctttaatattaggagccccagat
atagcattccctcgaataaataatataagattttgactccttcctcctgc
attaactttattattagtaagtagtatagtagaaaacggagctggaacag
gatgaacagtttaccctcccttatcttctaatattgcccatggtggagct
tctgtagatttagctattttttccttacatttagccggaatttcttcaat
tttaggggcagtaaattttattactacagttattaatatacgatcaacag
gaatcacttttgaccgaataccattatttgtttgatctgtagtaattaca
gctttattacttttattatctttaccagtattagctggagctattactat
acttttaactgatcgaaatcttaatacttcattttttgaccctgctggag
gaggagatccaattttataccaacatttattttgattttttggtcaccct
gaagtttacattttaattttacctggattcggaataatttcacatattat
tagtcaagaatcaggaaaaaaggaaacattcggatctttaggaataattt
atgctatattagctattggattattaggatttattgtttgagctcaccac
atatttaccgtaggaatagacgttgatactcgagcttactttacttcagc
cactataattattgctgtaccaacaggaattaaaatttttagttgattag
caacactttatggaactcaattaaattattctccagctactttatgagcc
ttaggatttgtattcttatttacagtagggggattaacaggagtagtttt
agctaactcttctgttgatattattttacatgatacatactatgtagtag
ctcatttccactatgtattatcaataggagcagttttcgctatcatagca
ggatttgttcattgatacccattattcacgggattaactttaaatacaaa
aatatta
>PR008 [organism=Lucilia fayeae], cytochrome oxidase subunit I (COI) gene, partial cds
ggagcttgatctggtataattggaacttctttaagaattctaattcgagc
tgaattaggacatcccggagcactaattggtgatgatcaaatttataatg
taattgtaacagctcatgcttttattataattttctttatggtaatacca
attataattggaggatttggaaattgattagttcctttaatattaggagc
cccagatatagcattccctcgaataaataatataagattttgactccttc
ctcctgcattaactttattattagtaagtagtatagtagaaaacggagct
ggaacaggatgaacagtttaccctcccttatcttctaatattgcccatgg
tggagcttctgtagatttagctattttttccttacatttagccggaattt
cttcaattttaggggcagtaaattttattactacagttattaatatacga
tcaacaggaatcacttttgaccgaataccattatttgtttgatctgtagt
aattacagctttattacttttattatctttaccagtattagctggagcta
ttactatacttttaactgatcgaaatcttaatacttcattttttgaccct
gctggaggaggagatccaattttataccaacatttattttgattttttgg
tcaccctgaagtttacattttaattttacctggattcggaataatttcac
atattattagtcaagaatcaggaaaaaaggaaacattcggatctttagga
ataatttatgctatattagctattggattattaggatttattgtttgagc
tcaccacatatttaccgtaggaatagacgttgatactcgagcttacttta
cttcagccactataattattgctgtaccaacaggaattaaaatttttagt
tgattagcaacactttatggaactcaattaaattattctccagctacttt
atgagccttaggatttgtattcttatttacagtagggggattaacaggag
tagttttagctaactcttctgttgatattattttacatgatacatactat
gtagtagctcatttccactatgtattatcaataggagcagttttcgctat
catagcaggatttgttcattgatacccattattcacgggattaactttaa
atacaaaaatattaaaaagtcaatttgctattatatttattggagtaaat
ttaacatttttccctcaacacttcttaggattagccggaatacctcgacg
atattcagattatccagatgcttatacaacttgaaatgtaatttctacta
ttggatcatcaatttctttattaggaatcttatttttctttttcattatt
tgagaaagtcttgtt
>PR012 [organism=Lucilia fayeae], cytochrome oxidase subunit I (COI) gene, partial cds
ggagcttgatctggtataattggaacttctttaagaattctaattcgagc
tgaattaggacatcccggagcactaattggtgatgatcaaatttataatg
taattgtaacagctcatgcttttattataattttctttatggtaatacca
attataattggaggatttggaaattgattagttcctttaatattaggagc
cccagatatagcattccctcgaataaataatataagattttgactccttc
ctcctgcattaactttattattagtaagtagtatagtagaaaacggagct
ggaacaggatgaacagtttaccctcccttatcttctaatattgcccatgg
tggagcttctgtagatttagctattttttccttacatttagccggaattt
cttcaattttaggggcagtaaattttattactacagttattaatatacga
tcaacaggaatcacttttgaccgaataccattatttgtttgatctgtagt
aattacagctttattacttttattatctttaccagtattagctggagcta
ttactatacttttaactgatcgaaatcttaatacttcattttttgaccct
gctggaggaggagatccaattttataccaacatttattttgattttttgg
tcaccctgaagtttacattttaattttacctggattcggaataatttcac
atattattagtcaagaatcaggaaaaaaggaaacattcggatctttagga
ataatttatgctatattagctattggattattaggatttattgtttgagc
tcaccacatatttaccgtaggaatagacgttgatactcgagcttacttta
cttcagccactataattattgctgtaccaacaggaattaaaatttttagt
tgattagcaacactttatggaactcaattaaattattctccagctacttt
atgagccttaggatttgtattcttatttacagtagggggattaacaggag
tagttttagctaactcttctgttgatattattttacatgatacatactat
gtagtagctcatttccactatgtattatcaataggagcagttttcgctat
catagcaggatttgttcattgatacccattattcacgggattaactttaa
atacaaaaatattaaaaagtcaatttgctattatatttattggagtaaat
ttaacatttttccctcaacacttcttaggattagccggaatacctcgacg
atattcagattatccagatgcttatacaacttgaaatgtaatttctacta
ttggatcatcaatttctttattaggaatcttatttttctttttcattatt
tgagaaagtcttgtt
>PR020 [organism=Lucilia fayeae], cytochrome oxidase subunit I (COI) gene, partial cds
ggacatcccggagcactaattggtgatgatcaaatttataatgtaattgt
aacagctcatgcttttattataattttctttatggtaataccaattataa
ttggaggatttggaaattgattagttcctttaatattaggagccccagat
atagcattccctcgaataaataatataagattttgactccttcctcctgc
attaactttattattagtaagtagtatagtagaaaacggagctggaacag
gatgaacagtttaccctcccttatcttctaatattgcccatggtggagct
tctgtagatttagctattttttccttacatttagccggaatttcttcaat
tttaggggcagtaaattttattactacagttattaatatacgatcaacag
gaatcacttttgaccgaataccattatttgtttgatctgtagtaattaca
gctttattacttttattatctttaccagtattagctggagctattactat
acttttaactgatcgaaatcttaatacttcattttttgaccctgctggag
gaggagatccaattttataccaacatttattttgattttttggtcaccct
gaagtttacattttaattttacctggattcggaataatttcacatattat
tagtcaagaatcaggaaaaaaggaaacattcggatctttaggaataattt
atgctatattagctattggattattaggatttattgtttgagctcaccac
atatttaccgtaggaatagacgttgatactcgagcttactttacttcagc
cactataattattgctgtaccaacaggaattaaaatttttagttgattag
caacactttatggaactcaattaaattattctccagctactttatgagcc
ttaggatttgtattcttatttacagtagggggattaacaggagtagtttt
agctaactcttctgttgatattattttacatgatacatactatgtagtag
ctcatttccactatgtattatcaataggagcagttttcgctatcatagca
ggatttgttcattgatacccattattcacgggattaactttaaatacaaa
aatattaaaaagtcaatttgctattatatttattggagtaaatttaacat
tttccctc
>PR022 [organism=Lucilia fayeae], cytochrome oxidase subunit I (COI) gene, partial cds
ggacatcccggagcactaattggtgatgatcaaatttataatgtaattgt
aacagctcatgcttttattataattttctttatggtaataccaattataa
ttggaggatttggaaattgattagttcctttaatattaggagccccagat
atagcattccctcgaataaataatataagattttgactccttcctcctgc
attaactttattattagtaagtagtatagtagaaaacggagctggaacag
gatgaacagtttaccctcccttatcttctaatattgcccatggtggagct
tctgtagatttagctattttttccttacatttagccggaatttcttcaat
tttaggggcagtaaattttattactacagttattaatatacgatcaacag
gaatcacttttgaccgaataccattatttgtttgatctgtagtaattaca
gctttattacttttattatctttaccagtattagctggagctattactat
acttttaactgatcgaaatcttaatacttcattttttgaccctgctggag
gaggagatccaattttataccaacatttattttgattttttggtcaccct
gaagtttacattttaattttacctggattcggaataatttcacatattat
tagtcaagaatcaggaaaaaaggaaacattcggatctttaggaataattt
atgctatattagctattggattattaggatttattgtttgagctcaccac
atatttaccgtaggaatagacgttgatactcgagcttactttacttcagc
cactataattattgctgtaccaacaggaattaaaatttttagttgattag
caacactttatggaactcaattaaattattctccagctactttatgagcc
ttaggatttgtattcttatttacagtagggggattaacaggagtagtttt
agctaactcttctgttgatattattttacatgatacatactatgtagtag
ctcatttccactatgtattatcaataggagcagttttcgctatcatagca
ggatttgttcattgatacccattattcacgggattaactttaaatacaaa
aatattaaaaagtcaatttgctattatatttattggagtaaatttaacat
tttccctc
>PR023 [organism=Lucilia fayeae], cytochrome oxidase subunit I (COI) gene, partial cds
ggagcttgatctggtataattggaacttctttaagaattctaattcgagc
tgaattaggacatcccggagcactaattggtgatgatcaaatttataatg
taattgtaacagctcatgcttttattataattttctttatggtaatacca
attataattggaggatttggaaattgattagttcctttaatattaggagc
cccagatatagcattccctcgaataaataatataagattttgactccttc
ctcctgcattaactttattattagtaagtagtatagtagaaaacggagct
ggaacaggatgaacagtttaccctcccttatcttctaatattgcccatgg
tggagcttctgtagatttagctattttttccttacatttagccggaattt
cttcaattttaggggcagtaaattttattactacagttattaatatacga
tcaacaggaatcacttttgaccgaataccattatttgtttgatctgtagt
aattacagctttattacttttattatctttaccagtattagctggagcta
ttactatacttttaactgatcgaaatcttaatacttcattttttgaccct
gctggaggaggagatccaattttataccaacatttattttgattttttgg
tcaccctgaagtttacattttaattttacctggattcggaataatttcac
atattattagtcaagaatcaggaaaaaaggaaacattcggatctttagga
ataatttatgctatattagctattggattattaggatttattgtttgagc
tcaccacatatttaccgtaggaatagacgttgatactcgagcttacttta
cttcagccactataattattgctgtaccaacaggaattaaaatttttagt
tgattagcaacactttatggaactcaattaaattattctccagctacttt
atgagccttaggatttgtattcttatttacagtagggggattaacaggag
tagttttagctaactcttctgttgatattattttacatgatacatactat
gtagtagctcatttccactatgtattatcaataggagcagttttcgctat
catagcaggatttgttcattgatacccattattcacgggattaactttaa
atacaaaaatattaaaaagtcaatttgctattatatttattggagtaaat
ttaacatttttccctcaacacttcttaggattagccggaatacctcgacg
atattcagattatccagatgcttatacaacttgaaatgtaatttctacta
ttggatcatcaatttctttattaggaatcttatttttctttttcattatt
tgagaaagtcttgtt
>PR045 [organism=Lucilia fayeae], cytochrome oxidase subunit I (COI) gene, partial cds
ggagcttgatctggtataattggaacttctttaagaattctaattcgagc
tgaattaggacatcccggagcactaattggtgatgatcaaatttataatg
taattgtaacagctcatgcttttattataattttctttatggtaatacca
attataattggaggatttggaaattgattagttcctttaatattaggagc
cccagatatagcattccctcgaataaataatataagattttgactccttc
ctcctgcattaactttattattagtaagtagtatagtagaaaacggagct
ggaacaggatgaacagtttaccctcccttatcttctaatattgcccatgg
tggagcttctgtagatttagctattttttccctacatttagccggaattt
cttcaattttaggggcagtaaattttattactacagttattaatatacga
tcaacaggaatcacttttgaccgaataccattatttgtttgatctgtagt
aattacagctttattacttttattatctttaccagtattagctggagcta
ttactatacttttaactgatcgaaatcttaatacttcattttttgaccct
gctggaggaggagatccaattttataccaacatttattttgattttttgg
tcaccctgaagtttacattttaattttacctggattcggaataatttcac
atattattagtcaagaatcaggaaaaaaggaaacattcggatctttagga
ataatttatgctatattagctattggattattaggatttattgtttgagc
tcaccacatatttaccgtaggaatagacgttgatactcgagcttacttta
cttcagccactataattattgctgtaccaacaggaattaaaatttttagt
tgattagcaacactttatggaactcaattaaattattctccagctacttt
atgagccttaggatttgtattcttattcacagtagggggattaacaggag
tagttttagctaactcttctgttgatattattttacatgatacatactat
gtagtagctcatttccactatgtattatcaataggagcagttttcgctat
catagcaggatttgttcattgatacccattattcacgggattaactttaa
atacaaaaatattaaaaagtcaatttgctattatatttattggagtaaat
ttaacatttttccctcaacactttttaggattagccggaatacctcgacg
atattcagattatccagatgcttatacaacttgaaatgtaatttctacta
ttggatcatcaatttctttattaggaatcttatttttctttttcattatt
tgagaaagtcttgtt
>PR053 [organism=Lucilia fayeae], cytochrome oxidase subunit I (COI) gene, partial cds
ggagcttgatctggtataattggaacttctttaagaattctaattcgagc
tgaattaggacatcccggagcactaattggtgatgatcaaatttataatg
taattgtaacagctcatgcttttattataattttctttatggtaatacca
attataattggaggatttggaaattgattagttcctttaatattaggagc
cccagatatagcattccctcgaataaataatataagattttgactccttc
ctcctgcattaactttattattagtaagtagtatagtagaaaacggagct
ggaacaggatgaacagtttaccctcccttatcttctaatattgcccatgg
tggagcttctgtagatttagctattttttccctacatttagccggaattt
cttcaattttaggggcagtaaattttattactacagttattaatatacga
tcaacaggaatcacttttgaccgaataccattatttgtttgatctgtagt
aattacagctttattacttttattatctttaccagtattagctggagcta
ttactatacttttaactgatcgaaatcttaatacttcattttttgaccct
gctggaggaggagatccaattttataccaacatttattttgattttttgg
tcaccctgaagtttacattttaattttacctggattcggaataatttcac
atattattagtcaagaatcaggaaaaaaggaaacattcggatctttagga
ataatttatgctatattagctattggattattaggatttattgtttgagc
tcaccacatatttaccgtaggaatagacgttgatactcgagcttacttta
cttcagccactataattattgctgtaccaacaggaattaaaatttttagt
tgattagcaacactttatggaactcaattaaattattctccagctacttt
atgagccttaggatttgtattcttatttacagtagggggattaacaggag
tagttttagctaactcttctgttgatattattttacatgatacatattat
gtagtagctcatttccactatgtattatcaataggagcagttttcgctat
catagcaggatttgttcattgatacccattattcacgggattaactttaa
atacaaaaatattaaaaagtcaatttgctattatatttattggagtaaat
ttaacatttttccctcaacactttttaggattagccggaatacctcgacg
atattcagattatccagatgcttatacaacttgaaatgtaatttctacta
ttggatcatcaatttctttattaggaattttatttttctttttcattatt
tgagaaagtcttgtt
>PR116 [organism=Lucilia fayeae], cytochrome oxidase subunit I (COI) gene, partial cds
ggacatcccggagcactaattggtgatgatcaaatttataatgtaattgt
aacagctcatgcttttattataattttctttatggtaataccaattataa
ttggaggatttggaaattgattagttcctttaatattaggagccccagat
atagcattccctcgaataaataatataagattttgactccttcctcctgc
attaactttattattagtaagtagtatagtagaaaacggagctggaacag
gatgaacagtttaccctcccttatcttctaatattgcccatggtggagct
tctgtagatttagctattttttccttacatttagccggaatttcttcaat
tttaggggcagtaaattttattactacagttattaatatacgatcaacag
gaatcacttttgaccgaataccattatttgtttgatctgtagtaattaca
gctttattacttttattatctttaccagtattagctggagctattactat
acttttaactgatcgaaatcttaatacttcattttttgaccctgctggag
gaggagatccaattttataccaacatttattttgattttttggtcaccct
gaagtttacattttaattttacctggattcggaataatttcacatattat
tagtcaagaatcaggaaaaaaggaaacattcggatctttaggaataattt
atgctatattagctattggattattaggatttattgtttgagctcaccac
atatttaccgtaggaatagacgttgatactcgagcttactttacttcagc
cactataattattgctgtaccaacaggaattaaaatttttagttgattag
caacactttatggaactcaattaaattattctccagctactttatgagcc
ttaggatttgtattcttatttacagtagggggattaacaggagtagtttt
agctaactcttctgttgatattattttacatgatacatactatgtagtag
ctcatttccactatgtattatcaataggagcagttttcgctatcatagca
ggatttgttcattgatacccattattcacgggattaactttaaatacaaa
aatatta
>JA005[organism=Lucilia lucigerens], cytochrome oxidase subunit I (COI) gene, partial cds
ggggcttgatctggtataattgggacttctttaagaattctaattcgagc
tgaattaggacatcccggagcactaattggtgacgatcaaatttataatg
taattgtaacagctcatgcttttattataattttctttatagtaatacca
attataattggaggatttggaaattgattagttcctttaatattaggagc
tccagatatggcattccctcgaataaataatataagtttttgactcctcc
cccctgcgttaactttactattagtaagtagtatagtagaaaacggagct
ggaacaggatgaacagtttaccctcccttatcatctaatatcgcccatgg
tggagcttctgtagatttagctattttttccctacatttagctggaattt
cttcaattttaggagcagtaaattttattactacagttattaatatacga
tcaacaggaattacttttgaccgaataccattatttgtttgatctgtagt
aattacagctttattacttttattatctttaccagtattagctggagcta
tcactatacttttaactgaccgaaatcttaatacttcattctttgatcct
gccggaggaggtgacccaattttataccaacatttattttgattttttgg
tcaccctgaagtttacattttaattttacctggattcggaataatttcac
atattattagtcaagaatcaggtaaaaaggaaacatttggatctttagga
ataatttacgctatattagctattggattattaggatttattgtttgagc
tcatcatatattcactgtaggaatagacgttgatactcgagcttacttca
cttcagccactataattattgctgtaccaacaggaattaaaatttttagt
tgattagcaacactttatggaactcaattaaattattccccagctacttt
atgagccttaggatttgtattcttatttacagtaggaggattaacaggag
tagttttagctaattcttctgttgatattattctacatgatacatactat
gtagtagctcatttccactatgtattatcaataggagcagttttcgctat
tatagcagggtttgttcattgatacccgttattcacaggattaaccttaa
acacaaaaatattaaaaagtcaatttactattatatttattggagtaaat
ttaacatttttccctcaacacttcttaggattagctggaatacctcgacg
atactcagattacccagatgcttatacaacttgaaatgtaatttctacta
ttggatcatcaatttctttattaggaattttatttttcttttttattatt
tgagaaagtcttgtt
>JA006[organism=Lucilia lucigerens], cytochrome oxidase subunit I (COI) gene, partial cds
ggggcttgatctggtataattgggacttctttaagaattctaattcgagc
tgaattaggacatcccggagcactaattggtgacgatcaaatttataatg
taattgtaacagctcatgcttttattataattttctttatagtaatacca
attataattggaggatttggaaattgattagttcctttaatattaggagc
tccagatatggcattccctcgaataaataatataagtttttgactcctcc
cccctgcgttaactttactattagtaagtagtatagtagaaaacggagct
ggaacaggatgaacagtttaccctcccttatcatctaatatcgcccatgg
tggagcttctgtagatttagctattttttccctacatttagctggaattt
cttcaattttaggagcagtaaattttattactacagttattaatatacga
tcaacaggaattacttttgaccgaataccattatttgtttgatctgtagt
aattacagctttattacttttattatctttaccagtattagctggagcta
tcactatacttttaactgaccgaaatcttaatacttcattctttgatcct
gccggaggaggtgacccaattttataccaacatttattttgattttttgg
tcaccctgaagtttacattttaattttacctggattcggaataatttcac
atattattagtcaagaatcaggtaaaaaggaaacatttggatctttagga
ataatttacgctatattagctattggattattaggatttattgtttgagc
tcatcatatattcactgtaggaatagacgttgatactcgagcttacttca
cttcagccactataattattgctgtaccaacaggaattaaaatttttagt
tgattagcaacactttatggaactcaattaaattattccccagctacttt
atgagccttaggatttgtattcttatttacagtaggaggattaacaggag
tagttttagctaattcttctgttgatattattctacatgatacatactat
gtagtagctcatttccactatgtattatcaataggagcagttttcgctat
tatagcagggtttgttcattgatacccgttatttacaggattaaccttaa
acacaaaaatattaaaaagtcaatttactattatatttattggagtaaat
ttaacatttttccctcaacacttcttaggattagctggaatacctcgacg
atactcagattacccagatgcttatacaacttgaaatgtaatttctacta
ttggatcatcaatttctttattaggaattttatttttcttttttattatt
tgagaaagtcttgtt
>JA007[organism=Lucilia lucigerens], cytochrome oxidase subunit I (COI) gene, partial cds
ggggcttgatctggtataattgggacttctttaagaattctaattcgagc
tgaattaggacatcccggagcactaattggtgacgatcaaatttataatg
taattgtaacagctcatgcttttattataattttctttatagtaatacca
attataattggaggatttggaaattgattagttcctttaatattaggagc
tccagatatggcattccctcgaataaataatataagtttttgactcctcc
cccctgcgttaactttactattagtaagtagtatagtagaaaacggagct
ggaacaggatgaacagtttaccctcccttatcatctaatatcgcccatgg
tggagcttctgtagatttagctattttttccctacatttagctggaattt
cttcaattttaggagcagtaaattttattactacagttattaatatacga
tcaacaggaattacttttgaccgaataccattatttgtttgatctgtagt
aattacagctttattacttttattatctttaccagtattagctggagcta
tcactatacttttaactgaccgaaatcttaatacttcattctttgatcct
gccggaggaggtgacccaattttataccaacatttattttgattttttgg
tcaccctgaagtttacattttaattttacctggattcggaataatttcac
atattattagtcaagaatcaggtaaaaaggaaacatttggatctttagga
ataatttacgctatattagctattggattattaggatttattgtttgagc
tcatcatatattcactgtaggaatagacgttgatactcgagcttacttca
cttcagccactataattattgctgtaccaacaggaattaaaatttttagt
tgattagcaacactttatggaactcaattaaattattccccagctacttt
atgagccttaggatttgtattcttatttacagtaggaggattaacaggag
tagttttagctaattcttctgttgatattattctacatgatacatactat
gtagtagctcatttccactatgtattatcaataggagcagttttcgctat
tatagcagggtttgttcattgatacccattattcacaggattaaccttaa
acacaaaaatattaaaaagtcaatttactattatatttattggagtaaat
ttaacatttttccctcaacacttcttaggattagctggaatacctcgacg
atactcagattacccagatgcttatacaacttgaaatgtaatttctacta
ttggatcatcaatttctttattaggaattttatttttcttttttattatt
tgagaaagtcttgtt
>ME016 [organism=Lucilia mexicana], cytochrome oxidase subunit I (COI) gene, partial cds
ggagcttgatctggtataatcggaacttctttaagaattctaattcgagc
tgaattagggcaccccggagcactaattggtgacgatcaaatttataatg
taattgtaacagctcatgcttttattataattttctttatagtaatacca
attataatcggagggtttggaaattgattagttcctttaatattaggagc
cccagatatggcattccctcgaataaataatataagtttttgactcctcc
ctcctgcattaactttattattagtaagtagtatagtagaaaacggagct
ggaacaggatgaacagtttacccccccttatcttctaatattgctcatgg
aggagcttctgtagatttagctattttttccctacatttagccgggattt
cttcaattttaggagcagtaaattttattactacagttattaatatacga
tcaacaggaattacttttgaccgaatgccattatttgtttgatccgtagt
aattacagctttattacttttactatctttaccagtattagctggagcta
ttactatacttttaactgatcgaaaccttaatacttcattctttgaccct
gccggagggggagacccaattttataccaacatttattttgattttttgg
tcaccctgaagtttacattttaattttacctggattcggaataatttcac
atattattagtcaagaatcaggaaaaaaggaaacatttggatctttagga
ataatttatgccatattagctattggattattaggatttattgtttgagc
tcaccatatatttactgtagggatagacgttgatactcgagcttacttta
cttcagccacaatgattattgctgtacccacaggaattaaaatttttagt
tgattagcaacactttatggaactcaattaaattattccccagctacttt
atgagccttaggatttgtatttttatttacagtagggggattaacaggag
tagttttagctaactcttctgttgatattattttacatgacacatactat
gtagtagctcatttccactatgtattatcaataggagcagttttcgctat
tatagcaggatttgtccattgatacccattatttacaggattaaccttaa
acacaaaaatattaaaaagtcaattcactattatatttattggagtaaat
ctaacatttttccctcaacacttcttaggattggccggaatacctcgacg
atactcagactatccagatgcttacacaacttgaaatgtaatttctacaa
ttggatcatcaatttctttattaggaattctatttttcttttttattatt
tgagaaagtcttgtt
>ME020 [organism=Lucilia mexicana], cytochrome oxidase subunit I (COI) gene, partial cds
ggagcttgatctggtataatcggaacttctttaagaattctaattcgagc
tgaattagggcaccccggagcactaattggtgacgatcaaatttataatg
taattgtaacagctcatgcttttattataattttctttatagtaatacca
attataatcggagggtttggaaattgattagttcctttaatattaggagc
cccagatatggcattccctcgaataaataatataagtttttgactcctcc
ctcctgcattaactttattattagtaagtagtatagtagaaaacggagct
ggaacaggatgaacagtttacccccccttatcttctaatattgctcatgg
aggagcttctgtagatttagctattttttccctacatttagccgggattt
cttcaattttaggagcagtaaattttattactacagttattaatatacga
tcaacaggaattacttttgaccgaatgccattatttgtttgatccgtagt
aattacagctttattacttttactatctttaccagtattagctggagcta
ttactatacttttaactgatcgaaaccttaatacttcattctttgaccct
gccggagggggagacccaattttataccaacatttattttgattttttgg
tcaccctgaagtttacattttaattttacctggattcggaataatttcac
atattattagtcaagaatcaggaaaaaaggaaacatttggatctttagga
ataatttatgccatattagctattggattattaggatttattgtttgagc
tcaccatatatttactgtagggatagacgttgatactcgagcttacttta
cttcagccacaatgattattgctgtacccacaggaattaaaatttttagt
tgattagcaacactttatggaactcaattaaattattccccagctacttt
atgagccttaggatttgtatttttatttacagtagggggattaacaggag
tagttttagctaactcttctgttgatattattttacatgacacatactat
gtagtagctcatttccactatgtattatcaataggagcagttttcgctat
tatagcaggatttgtccattgatacccattatttacaggattaaccttaa
acacaaaaatattaaaaagtcaattcactattatatttattggagtaaat
ctaacatttttccctcaacacttcttaggattggccggaatacctcgacg
atactcagactatccagatgcttacacaacttgaaatgtaatttctacaa
ttggatcatcaatttctttattaggaattctatttttcttttttattatt
tgagaaagtcttgtt
>ME021 [organism=Lucilia mexicana], cytochrome oxidase subunit I (COI) gene, partial cds
ggagcttgatctggtataatcggaacttctttaagaattctaattcgagc
tgaattagggcaccccggagcactaattggtgacgatcaaatttataatg
taattgtaacagctcatgcttttattataattttctttatagtaatacca
attataatcggagggtttggaaattgattagttcctttaatattaggagc
cccagatatggcattccctcgaataaataatataagtttttgactcctcc
ctcctgcattaactttattattagtaagtagtatagtagaaaacggagct
ggaacaggatgaacagtttacccccccttatcttctaatattgctcatgg
aggagcttctgtagatttagctattttttccctacatttagccgggattt
cttcaattttaggagcagtaaattttattactacagttattaatatacga
tcaacaggaattacttttgaccgaatgccattatttgtttgatccgtagt
aattacagctttattacttttactatctttaccagtattagctggagcta
ttactatacttttaactgatcgaaaccttaatacttcattctttgaccct
gccggagggggagacccaattttataccaacatttattttgattttttgg
tcaccctgaagtttacattttaattttacctggattcggaataatttcac
atattattagtcaagaatcaggaaaaaaggaaacatttggatctttagga
ataatttatgccatattagctattggattattaggatttattgtttgagc
tcaccatatatttactgtagggatagacgttgatactcgagcttacttta
cttcagccacaatgattattgctgtacccacaggaattaaaatttttagt
tgattagcaacactttatggaactcaattaaattattccccagctacttt
atgagccttaggatttgtatttttatttacagtagggggattaacaggag
tagttttagctaactcttctgttgatattattttacatgacacatactat
gtagtagctcatttccactatgtattatcaataggagcagttttcgctat
tatagcaggatttgtccattgatacccattatttacaggattaaccttaa
acacaaaaatattaaaaagtcaattcactattatatttattggagtaaat
ctaacatttttccctcaacacttcttaggattggccggaatacctcgacg
atactcagactatccagatgcttacacaacttgaaatgtaatttctacaa
ttggatcatcaatttctttattaggaattctatttttcttttttattatt
tgagaaagtcttgtt
[truncated: 101,152 more chars]
