# Supplementary material for: DNA-barcoding of forensically important blow flies (Diptera: Calliphoridae) in the Caribbean Region
Source: PeerJ. 2017 Jul 25;5:e3516. doi: 10.7717/peerj.3516 (PMC5531032; doi:10.7717/peerj.3516)
Supplement: Data S2 [file peerj-05-3516-s005.txt]

>DR084[organism=Calliphora maestrica], ITS2 DNA, internal trans spacer
aaaaaaatttttcttttaatcctaaaaattatcaaaaccacgaattagaa
atcatttcattttaaattttaaaaaaattctttttaatagagaggcaatt
ctagtttcataaaaatgattttatgctagaccttcctcaataaaaaaatg
aatataaaatatataatatattaaatactctgattttattcgttagaggt
tttgtatctttaacttttagtattatgaatataaaaatatatatccaata
atacaacatgtgctttaaaaaaaaaaaatttttttttataagcaactttt
ttagcatagtcttacaaccctcaaccatatgtagtccaagcagcacttta
attataaattaaagtaccttacagcatggactgcgatatgcgttcaaaag
ggcaatgttcatgtgtcctgcatttcaaagaataacgcaaagtttgctgc
gttctt
>DR088[organism=Calliphora maestrica], ITS2 DNA, internal trans spacer
ataaaatttttcttttaatcataaaaattatcaaaaccacgaataagaaa
tcatttctttataaattttaaaaaaattctttttaatagagaggcaattc
tagtttcataaaaatgattttatgctagaccttcctcaataaaaaaatga
atataaaatatataatatattaaatactctgattttattcgttagaggtt
ttgtatctttaacttttagtattatgaatataaaaatatatatccaataa
tacaacatgtgctttaaaaaaaaaaaatttttttttttaagcaacttttt
tagcatagtcttacaaccctcaaccatatgtagtccaagcagcactttaa
ttataaattaaagtaccttacagcatggactgcgatatgcgttcaaaatg
tcgat
>CU008[organism=Chloroprocta idioidea], ITS2 DNA, internal trans spacer
ataaaaatttatttttataaattttagataacaaaaaccattagaataaa
atacatttctttttataattaaaaaaattctttttattaaagaggcaatt
ctagtttcataaatattttatgctagaccttactcgataaaaaaagaata
taagaaaatataaatatatttaaaatactctgattttattctattgagag
gttttttaatctttagattttagtattatgaatacaaaaaacttttgtaa
aagttattatatacagtaatacaacatgtgcttataaaaaaaattataag
caactcttttagcatagtcttacaaccctcaaccatatgtagtccaagca
gcactttaattataaattaaagtaccttacagcatggactgcgatatgcg
ttcaaaatgtcgatgttcatgtgtcctgcagttcacacgatgacgcacag
tttgctg
>CU047[organism=Chloroprocta idioidea], ITS2 DNA, internal trans spacer
aatttatttttataaattttagataacaaaaaccattagaataaaataca
tttctttttataattaaaaaaattctttttattaaagaggcaattctagt
ttcataaatattttatgctagaccttcctcgataaaaaaagaatgtaaga
aaatataaatatacttaaaatactctgattttattctattgagaggtttt
gtaatctttagattttagtattatgaatacaaaaaacttttgtaaaagtt
attatatacagtaatacaacatgtgcttataaaaaaaattataagcaact
cttttagcatagtcttacaaccctcaaccatatgtagtccaagcagcact
ttaattataaattaaagtaccttacagcatggactgcgatatgcgttcaa
aatgtcgatgttc
>CU048[organism=Chloroprocta idioidea], ITS2 DNA, internal trans spacer
ataaaaatttatttttataaattttagataacaaaaaccattagaataaa
atacatttctttttataattaaaaaaattctttttattaaagaggcaatt
ctagtttcataaatattttatgctagaccttcctcgataaaaaaagaatg
taagaaaatataaatatacttaaaatactctgattttattctattgagag
gttttgtaatctttagattttagtattatgaatacaaaaaacttttgtaa
aagttattatatacagtaatacaacatgtgcttataaaaaaaattataag
caactcttttagcatagtcttacaaccctcaaccatatgtagtccaagca
gcactttaattataaattaaagtaccttacagcatggactgcgatatgcg
ttcaaaatgtcgatgttcatgt
>DR044[organism=chloroprocta idioidea], ITS2 DNA, internal trans spacer
ataaaaatttatttttataaattttagataacaaaaaccattagaataaa
atacatttctttttataattaaaaaaattctttttattaaagaggcaatt
ctagtttcataaatattttatgctagaccttactcgataaaaaaagaata
taagaaaatataaatatatttaaaatactctgattttattctattgagag
gttttttaatctttagattttagtattatgaatacaaaaaacttttgtaa
aagttattatatacagtaatacaacatgtgcttataaaaaaaattataag
caactcttttagcatagtcttacaaccctcaaccatatgtagtccaagca
gcactttaattataaattaaagtaccttacagcatggactgcgatatgcg
ttcaaaatgtcgatgttcatgtgtcctgcagttcacacgatgacgcacag
tttgctgcgttctt
>DR052[organism=Chloroprocta idioidea], ITS2 DNA, internal trans spacer
ataaaaatttatttttataaattttagataacaaaaaccattagaataaa
atacatttctttttataattaaaaaaattctttttattaaagaggcaatt
ctagtttcataaatattttatgctagaccttactcgataaaaaaagaata
taagaaaatataaatatatttaaaatactctgattttattctattgagag
gttttttaatctttagattttagtattatgaatacaaaaaacttttgtaa
aagttattatatacagtaatacaacatgtgcttataaaaaaaattataag
caactcttttagcatagtcttacaaccctcaaccatatgtagtccaagca
gcactttaattataaattaaagtaccttacagcatggactgcgatatgcg
ttcaaaatgtcgatgttcatgtgtcctgcagttcacacgatgacgcacag
tttgctgcgttct
>ME001[organism=Chloroprocta idioidea], ITS2 DNA, internal trans spacer
ataaaaatttatttttataaattttagataacaaaaaccattagaataaa
atacatttctttttataattaaaaaaattctttttattaaagaggcaatt
ctagtttcataaatattttatgctagaccttcctcgataaaaaaagaata
taagaaaatataaatatatttaaaatactctgattttattctattgagag
gttttgtaatctttagattttagtattatgaatacaaaaaacttttgtaa
aagttattatatacagtaatacaacatgtgcttataaaaaaaattataag
caactcttttagcatagtcttacaaccctcaaccatatgtagtccaagca
gcactttaattataaattaaagtaccttacagcatggactgcgatatgcg
ttcaaaatgtcgatgttcatgt
>ME002[organism=Chloroprocta idioidea], ITS2 DNA, internal trans spacer
ataaaaatttatttttataaattttagataacaaaaaccattagaataaa
atacatttctttttataattaaaaaaattctttttattaaagaggcaatt
ctagtttcataaatattttatgctagaccttcctcgataaaaaaagaata
taagaaaatataaatatatttaaaatactctgattttattctattgagag
gttttgtaatctttagattttagtattatgaatacaaaaaacttttgtaa
aagttattatatacagtaatacaacatgtgcttataaaaaaaattataag
caactcttttagcatagtcttacaaccctcaaccatatgtagtccaagca
gcactttaattataaattaaagtaccttacagcatggactgcgatatgcg
ttcaaaatgtcgatgttcatgtgtcctgcagttcacacgatgacgcacag
tttgctgcgttctt
>CO003[organism=Chrysomya albiceps], ITS2 DNA, internal trans spacer
ataaaaaataaataatttattctttttcataaaatatcaaaaccatgaat
aaaaatcatttctttatattcacataaatgaaattctttattttaaagag
gcaattctagtttcataaatttttatgctagactttcctcaataaaaaaa
gaatattttaaaattttattaaaatactctgattttattcatttagaggt
tttgtatctttagctattagtattatgaataaaatacaaaattttatcca
gtaatacaacatgtgctttttcttttaatattttaaaagaaaataagcaa
cttttttagcatagtcttacaaccctcaaccatatgtagtccaagcagca
cttcaattataaattaaagtaccttacagcatggactgcgatatgcgttc
aaaatgtcgatgttcatgtgtcctgcagttcacacgatgacgcacagttt
gctgcgttc
>CO004[organism=Chrysomya albiceps], ITS2 DNA, internal trans spacer
taaaaaataaataatttattctttttcataaaatatcaaaaccatgaata
aaaatcatttctttatattcacataaatgaaattctttattttaaagagg
caattctagtttcataaatttttatgctagactttcctcaataaaaaaag
aatattttaaaattttattaaaatactctgattttattcatttagaggtt
ttgtatctttagctattagtattatgaataaaatacaaaattttatccag
taatacaacatgtgctttttcttttaatattttaaaagaaaataagcaac
ttttttagcatagtcttacaaccctcaaccatatgtagtccaagcagcac
ttcaattataaattaaagtaccttacagcatggactgcgatatgcgttca
aaatgtcgatgttcatgtgtcctgcagttcacacgatgacgcacagtttg
ctgcgttct
>CO005[organism=Chrysomya albiceps], ITS2 DNA, internal trans spacer
ataaaaaataaataatttattctttttcataaaatatcaaaaccatgaat
aaaaatcatttctttatattcacataaatgaaattctttattttaaagag
gcaattctagtttcataaatttttatgctagactttcctcaataaaaaaa
gaatattttaaaattttattaaaatactctgattttattcatttagaggt
tttgtatctttagctattagtattatgaataaaatacaaaattttatcca
gtaatacaacatgtgctttttcttttaatattttaaaagaaaataagcaa
cttttttagcatagtcttacaaccctcaaccatatgtagtccaagcagca
cttcaattataaattaaagtaccttacagcatggactgcgatatgcgttc
aaaatgtcgatgttcatgtgtcctgcagttcacacgatgacgcacagttt
gctgcgttctt
>LA103[organism=Chrysomya albiceps], ITS2 DNA, internal trans spacer
ataaaaaataaataatttattctttttcataaaatatcaaaaccatgaat
aaaaatcatttctttatattcacataaatgaaattctttattttaaagag
gcaattctagtttcataaatttttatgctagactttcctcaataaaaaaa
gaatattttaaaattttattaaaatactctgattttattcatttagaggt
tttgtatctttagctattagtattatgaataaaatacaaaattttatcca
gtaatacaacatgtgctttttcttttaatattttaaaagaaaataagcaa
cttttttagcatagtcttacaaccctcaaccatatgtagtccaagcagca
cttcaattataaattaaagtaccttacagcatggactgcgatatgcgttc
aaaatgtcgatgttcatgtgtcctgcagttcacacgatgacgcacagttt
gctgcgttc
>LA104[organism=Chrysomya albiceps], ITS2 DNA, internal trans spacer
ataaaaaataaataatttattctttttcataaaatatcaaaaccatgaat
aaaaatcatttctttatattcacataaatgaaattctttattttaaagag
gcaattctagtttcataaatttttatgctagactttcctcaataaaaaaa
gaatattttaaaattttattaaaatactctgattttattcatttagaggt
tttgtatctttagctattagtattatgaataaaatacaaaattttatcca
gtaatacaacatgtgctttttcttttaatattttaaaagaaaataagcaa
cttttttagcatagtcttacaaccctcaaccatatgtagtccaagcagca
cttcaattataaattaaagtaccttacagcatggactgcgatatgcgttc
aaaatgtcgatgttc
>LA125[organism=Chrysomya albiceps], ITS2 DNA, internal trans spacer
taaaaaataaataatttattctttttcataaaatatcaaaaccatgaata
aaaatcatttctttatattcacataaatgaaattctttattttaaagagg
caattctagtttcataaatttttatgctagactttcctcaataaaaaaag
aatattttaaaattttattaaaatactctgattttattcatttagaggtt
ttgtatctttagctattagtattatgaataaaatacaaaattttatccag
taatacaacatgtgctttttcttttaatattttaaaagaaaataagcaac
ttttttagcatagtcttacaaccctcaaccatatgtagtccaagcagcac
ttcaattataaattaaagtaccttacagcatggactgcgatatgcgttca
aaatgtcgatgttcatgt
>CO006[organism=Chrysomya megacephala], ITS2 DNA, internal trans spacer
tattttctttatcataaaatatcaaaaccatgaatataaatcatttcttt
atttttcacatataaaaaattctttttattagagaggcaattctagtttc
ataaatttttatgctagaccttcctcaataaaaaaagaatattcaacatc
ttataatattaaaatactctgattttatttcatgagaggttttgtatctt
tagcttttagcattatgaatacaataaaattgtatccagtaatacaacat
gtgctttttttcttaaaaaaaaaaa
>CO007[organism=Chrysomya megacephala], ITS2 DNA, internal trans spacer 
ttattattttctttatcataaaatatcaaaaccatgaatataaatcattt
ctttctttttcacatataaaaaattctttttattagagaggcaattctag
tttcataaatttttatgctagaccttcctcaataaaaaaagaatattcaa
catcttataatattaaaatactctgattttatttcatgagaggttttgta
tctttagcttttagcattatgaatacaataaaattgtatccagtaataca
acatgtgctttttttcttaaaaaaaaaaa
>CO008[organism=Chrysomya megacephala], ITS2 DNA, internal trans spacer 
ataaaaattattattttctttatcataaaatatcaaaaccatgaatataa
atcatttctttatttttcacatataaaaaattctttttattagagaggca
attctagtttcataaatttttatgctagaccttcctcaataaaaaaagaa
tattcaacatcttataatattaaaatactctgattttatttcatgagagg
ttttgtatctttagcttttagcattatgaatacaataaaattgtatccag
taatacaacatgtgctttttttcttaaaaaaaaaaaagcaacttttttag
catagtcttacaaccctcaaccatatgtagtccaagcagcacttcaatta
taaattaaagtaccttacagcatggactgcgatatgcgtcaaaatgtcga
tgttc
>CO009[organism=Chrysomya megacephala], ITS2 DNA, internal trans spacer
attattttctttatcataaaatatcaaaaccatgaatataaatcatttct
ttatttttcacatataaaaaattctttttattagagaggcaattctagtt
tcataaatttttatgctagaccttcctcaataaaaaaagaatattcaaca
tcttataatattaaaatactctgattttatttcatgagaggttttgtatc
tttagcttttagcattatgaatacaataaaattgtatccagtaatacaac
atgtgctttttttcttaaaaaaaaaaaagcaacttttttagcatagtctt
acaaccctcaaccatatgtagtccaagcagcacttcaattataaattaaa
gtaccttacagcatggactgcgatatgcgtcaaaatg
>DR116[organism=Chrysomya megacephala], ITS2 DNA, internal trans spacer
ttattattttctttacataaaatatcaaaaccatgaatataaatcatttc
tttatttttcacatataaaaaattctttttattagagaggcaattctagt
ttcataaatttttatgctagaccttcctcaataaaaaaagaatattcaac
atcttataatattaaaatactctgattttatttcatgagaggttttgtat
ctttagcttttagcattatgaatacaataaaattgtatccagtaatacaa
catgtgctttttttcttaaaaaaaaaaa
>JA004[organism=Chrysomya megacephala], ITS2 DNA, internal trans spacer
aaaattattattttctttatcataaaatatcaaaaccatgaatataaatc
atttctttatttttcacatataaaaaattctttttattagagaggcaatt
ctagtttcataaatttttatgctagaccttcctcaataaaaaaagaatat
tcaacatcttataatattaaaatactctgattttatttcatgagaggttt
tgtatctttagcttttagcattatgaatacaataaaattgtatccagtaa
tacaacatgtgctttttttcttaaaaaaaaagcaacttttttagcatagt
cttacaaccctcaaccatatgtagtccaagcagcacttcaattataaatt
aaagtaccttacagcatggactgcgatatgcgttcaaaatgtcgat
>ME013[organism=Chrysomya megacephala], ITS2 DNA, internal trans spacer
ataaaaattattattttctttatcataaaatatcaaaaccatgaatataa
atcatttctttatttttcacatataaaaaattctttttattagagaggca
attctagtttcataaatttttatgctagaccttcctcaataaaaaaagaa
tattcaacatcttataatattaaaatactctgattttatttcatgagagg
ttttgtatctttagcttttagcattatgaatacaataaaattgtatccag
taatacaacatgtgctttttttcttaaaaaaaaaagcaacttttttagca
tagtcttacaaccctcaaccatatgtagtccaagcagcacttcaattata
aattaaagtaccttacagcatggactgcgatatgcgttcaaaatgtcgat
gttcatgtgtcctgcagttcacacaatgacgcacagttt
>ME014[organism=Chrysomya megacephala], ITS2 DNA, internal trans spacer
taaaaattattattttctttatcataaaatatcaaaaccatgaatataaa
tcatttctttatttttcacatataaaaaattctttttattagagaggcaa
ttctagtttcataaatttttatgctagaccttcctcaataaaaaaagaat
attcaacatcttataatattaaaatactctgattttatttcatgagaggt
tttgtatctttagcttttagcattatgaatacaataaaattgtatccagt
aatacaacatgtgctttttttcttaaaaaaaaagcaacttttttagcata
gtcttacaaccctcaaccatatgtagtccaagcagcacttcaattataaa
ttaaagtaccttacagcatggactgcgatatgcgttcaaaatgtcgatgt
t
>PR125[organism=Chrysomya megacephala], ITS2 DNA, internal trans spacer
ataaaaattattattttctttatcataaaatatcaaaaccatgaatataa
atcatttctttatttttcacatataaaaaattctttttattagagaggca
attctagtttcataaatttttatgctagaccttcctcaataaaaaaagaa
tattcaacatcttataatattaaaatactctgattttatttcatgagagg
ttttgtatctttagcttttagcattatgaatacaataaaattgtatccag
taatacaacatgtgctttttttcttaaaaaaaaagcaacttttttagcat
agtcttacaaccctcaaccatatgtagtccaagcagcacttcaattataa
attaaagtaccttacagcatggactgcgatatgcgttcaaaatgtcgatg
ttcatgt
>LA123[organism=Chrysomya megacephala], ITS2 DNA, internal trans spacer
ataaaaattattattttctttatcataaaatatcaaaaccatgaatataa
atcatttctttatttttcacatataaaaaattctttttattagagaggca
attctagtttcataaatttttatgctagaccttcctcaataaaaaaagaa
tattcaacatcttataatattaaaatactctgattttatttcatgagagg
ttttgtatctttagcttttagcattatgaatacaataaaattgtatccag
taatacaacatgtgctttttttcttaaaaaaaaaaagcaacttttttagc
atagtcttacaaccctcaaccatatgtagtccaagcagcacttcaattat
aaattaaagtaccttacagcatggactgcgatatgcgttcaaaatgtcga
tgttcatgtgtccggcagttcacacgatgacgcaaagtttgctgcg
>DR071[organism=Chrysomya rufifacies], ITS2 DNA, internal trans spacer
aaaataaataatttattcttttttcataaataatatcaaaaccatgaata
aaaatcatttctttatattcacataaatgaaattctttattttaaagagg
caattctagtttcataaatttttatgctagaccttcctcaataaaaaaag
aatattttaaaattttattaaaatactctgattttattcatttagaggtt
ttgtatctttagctattagtattatgaataaaacacaaaattttatccag
taatacaacatgtgcttttccttttaatattttaaaagaatataagcaac
ttttttagcatagtcttacaaccctcaaccatatgtagtccaagcagcac
ttcaattataaattaaagtaccttacagcatggactgcgatatgcgttca
aaatgtcgatgtt
>DR0711[organism=Chrysomya rufifacies], ITS2 DNA, internal trans spacer
aaaaataaataatttattcttttttcataaataatatcaaaaccatgaat
aaaaatcatttctttatattcacataaatgaaattctttattttaaagag
gcaattctagtttcataaatttttatgctagaccttcctcaataaaaaaa
gaatattttaaaattttattaaaatactctgattttattcatttagaggt
tttgtatctttagctattagtattatgaataaaacacaaaattttatcca
gtaatacaacatgtgcttttccttttaatattttaaaagaatataagcaa
cttttttagcatagtcttacaaccctcaaccatatgtagtccaagcagca
cttcaattataaattaaagtaccttacagcatggactgcgatatgcgttc
aaaatgtcgatgtt
>FL010[organism=Chrysomya rufifacies], ITS2 DNA, internal trans spacer
ataaaaaataaataatttattcttttttcataaataatatcaaaaccatg
aataaaaatcatttctttatattcacataaatgaaattctttattttaaa
gaggcaattctagtttcataaatttttatgctagaccttcctcaataaaa
aaagaatattttaaaattttattaaaatactctgattttattcatttaga
ggttttgtatctttagctattagtattatgaataaaacacaaaattttat
ccagtaatacaacatgtgcttttccttttaatattttaaaagaatataag
caacttttttagcatagtcttacaaccctcaaccatatgtagtccaagca
gcacttcaattataaattaaagtaccttacagcatggactgcgatatgcg
ttcaaaatgtcgatgttcatgtgtcctgcagttcacacgatgacgcacag
tttgctgc
>JA003[organism=Chrysomya rufifacies], ITS2 DNA, internal trans spacer
ataaaaaataaataatttattcttttttcataaataatatcaaaaccatg
aataaaaatcatttctttatattcacataaatgaaattctttattttaaa
gaggcaattctagtttcataaatttttatgctagaccttcctcaataaaa
aaagaatattttaaaattttattaaaatactctgattttattcatttaga
ggttttgtatctttagctattagtattatgaataaaacacaaaattttat
ccagtaatacaacatgtgcttttccttttaatattttaaaagaatataag
caacttttttagcatagtcttacaaccctcaaccatatgtagtccaagca
gcacttcaattataaattaaagtaccttacagcatggactgcgatatgcg
ttcaaaatgtcgatgttcatgt
>LA110[organism=Chrysomya rufifacies], ITS2 DNA, internal trans spacer
ataaaaaataaataatttattcttttttcataaataatatcaaaaccatg
aataaaaatcatttctttatattcacataaatgaaattctttattttaaa
gaggcaattctagtttcataaatttttatgctagaccttcctcaataaaa
aaagaatattttaaaattttattaaaatactctgattttattcatttaga
ggttttgtatctttagctattagtattatgaataaaacacaaaattttat
ccagtaatacaacatgtgcttttccttttaatattttaaaagaatataag
caacttttttagcatagtcttacaaccctcaaccatatgtagtccaagca
gcacttcaattataaattaaagtaccttacagcatggactgcgatatgcg
ttcaaaatgtcgatgttcatgt
>PR130[organism=Chrysomya rufifacies], ITS2 DNA, internal trans spacer
ataaaaaataaataatttattcttttttcataaataatatcaaaaccatg
aataaaaatcatttctttatattcacataaatgaaattctttattttaaa
gaggcaattctagtttcataaatttttatgctagaccttcctcaataaaa
aaagaatattttaaaattttattaaaatactctgattttattcatttaga
ggttttgtatctttagctattagtattatgaataaaacacaaaattttat
ccagtaatacaacatgtgcttttccttttaatattttaaaagaatataag
caacttttttagcatagtcttacaaccctcaaccatatgtagtccaagca
gcacttcaattataaattaaagtaccttacagcatggactgcgatatgcg
ttcaaaatgtcgatgttcatgtgtcctgcagttcacacgatgacgcacag
tttgctgcgtt
>DR117[organism=Chrysomyia megacephala], ITS2 DNA, internal trans spacer
taaaaattattattttctttatcataaaatatcaaaaccatgaatataaa
tcatttctttatttttcacatataaaaaattctttttattagagaggcaa
ttctagtttcataaatttttatgctagaccttcctcaataaaaaaagaat
attcaacatcttataatattaaaatactctgattttatttcatgagaggt
tttgtatctttagcttttagcattatgaatacaataaaattgtatccagt
aatacaacatgtgctttttttcttaaaaaaaaaagcaacttttttagcat
agtcttacaaccctcaaccatatgtagtccaagcagcacttcaattataa
attaaagtaccttacagcatggactgcgatatgcgttcaaaatgtcgatg
ttc
>CO001[organism=Cochliomyia hominivorax], ITS2 DNA, internal trans spacer
taaagaaaaaaaaagaaaattctttttttccttctttaaaatatcaaaac
catgaatataaaaaaacatttctttatttacacaaaataaaaaattcttt
ttattaaagaggcaattctagtttcataaatattttatgctagactttcc
tcaataaaaaaagaatataaaaatatatacaccaatatattttaaatact
ctgttttttattcattttatgaggttttgtatctttagctattagtatta
tggaaactaataaaataatttccagtaacacaacatgtgcttaatttctt
tatatattaaatataaagaaaaagcaacttatttagcatagtcttacaac
cctcaaccatatgtagtccaagcagcactctaattataaattaaagtacc
ttaacagcatggactgcgatatgcgttcaaaatgtcgatgttcatgtgtc
ctgcagttcacacgatgacgcaca
>CU020[organism=Cochliomyia hominivorax], ITS2 DNA, internal trans spacer 
aaagaaaaaaaaaagaaaattctttttttccttctttaaaatatcaaaac
catgaatataaaaaaacatttctttatttacacaaaataaaaaattcttt
ttattaaagaggcaattctagtttcataaatattttatgctagactttcc
tcaataaaaaaagaatataaaaatatatacaccaatatattttaaatact
ctgttttttattcattttatgaggttttgtatctttagctattagtatta
tggaaactaataaaataatttccagtaacacaacatgtgcttaatttctt
tatatattaaatataaagaaaaagcaacttatttagcatagtcttacaac
cctcaaccatatgtagtccaagcagcactctaattataaattaaagtacc
ttaacagcatggactgcgatatgcgttcaaaatgtcgatgttcatgt
>CU019[organism=Cochliomyia macellaria], ITS2 DNA, internal trans spacer
aaaaaaaaaaaagaaaaaaaattttctttctttctttaaaatatcaaaac
catgaataaaaacatttctttatttggacaatataaaaaattctttttat
taaagaggcaattctagtttcataaatattttatgctagactttcctcaa
taaaaaaagaatataaaaaatatacaacacaatatattttaaatactctg
ttttttattcatttatgaggttttgtatctttagctattagtattatgga
aactaataaataatttccagtaatacaacatgtgcttaatttctttacat
attaaatataaagaaaaagcaacttatttagcatagtcttacaaccctca
accatatgtagtccaagcagcactctaattataaattaaagtaccttaca
gcatggactgcgatatgcgtcaaaatg
>FL006[organism=Cochliomyia macellaria], ITS2 DNA, internal trans spacer
ataaaaaaaaaggaaaaaaaattttctttctttctttaaaatatcaaaac
catgaataaaaacatttctttatttggacaatataaaaaattctttttat
taaagaggcaattctagtttcataaatgttttatgctagactttcctcaa
taaaaaaagaatataaaaaatatacaacacaatatattttaaatactctg
ttttttattcatttatgaggttttgtatctttagctattagtattatgga
aactaataaataatttccagtaatacaacatgtgcttaatttctttatat
attaaatataaagaaaaagcaacttatttagcatagtcttacaaccctca
accatatgtagtccaagcagcactctaattataaattaaagtaccttaca
gcatggactgcgatatgcgttcaaaatgtcgatgttcatgtgtcctgcag
ttcacacgatgacgcacagtttgctgcgt
>JA002[organism=Cochliomyia macellaria], ITS2 DNA, internal trans spacer
aaaaaaagaaaaaaaaattttctttctttctttaaaatatcaaaaccatg
aataaaaacatttctttatttggacaatataaaaaattctttttattaaa
gaggcaattctagtttcataaatattttatgctagactttcctcaataaa
aaaagaatataaaaaatatacaacacaatatattttaaatactctgtttt
ttattcatttatgaggttttgtatctttagctattagtattatggaaact
aataaataatttccagtaatacaacatgtgcttaatttctttatatatta
aatataaagaaaaagcaacttatttagcatagtcttacaaccctcaacca
tatgtagtccaagcagcactctaattataaattaaagtaccttacagcat
ggactgcgatatgcgttcaaaatgtcgatgttcatgt
>ME015[organism=Cochliomyia macellaria], ITS2 DNA, internal trans spacer
aaaaaaaaaagagaaaaaaaattttctttctttctttaaaatatcaaaac
catgaataaaaacatttctttatttggacaatataaaaaattctttttat
taaagaggcaattctagtttcataaatattttatgctagactttcctcaa
taaaaaaagaatataaaaaatatacaacacaatatattttaaatactctg
ttttttattcatttatgaggttttgtatctttagctattagtattatgga
aactaataaataatttccagtaatacaacatgtgcttaatttctttatat
attaaatataaagaaaaagcaacttatttagcatagtcttacaaccctca
accatatgtagtccaagcagcactctaattataaattaaagtaccttaca
gcatggactgcgatatgcgtcaaaatgtc
>PR140[organism=Cochliomyia minima], ITS2 DNA, internal trans spacer
aataaaaagaaaaaaaaatttttttttccttctttaaaaaatatcaaaac
catgaataaaaacatttctttatttggacaatataaaaattctttttatt
aaagaggcaattctagtttcataaatattttatgctagactttcctcaat
aaaaaaagaatataaaaatatacaacacaatatattttaaatactctgtt
ttttattcatttaatgaggttttgtatctttagctattagtattatggaa
actaataaataatttccagtaatacaacatgtgcttaatttctttatata
ttaaatataaagaaaaagcaacttatttagcatagtcttacaaccctcaa
ccatatgtagtccaagcagcactctaattataaattaaagtaccttacag
catggactgcgatatgcgttcaaaatgtcgatgttc
>FL005[organism=Lucilia cluvia], ITS2 DNA, internal trans spacer
taaattaaaatctgatataattttaaaatatcaaaaaccatgaataaaaa
tcatttctttttttaattctaaaaaaaaaaatcttttattttagagaggc
aattctagtttcataaacattttatgctagactttcctcaataaaaaaaa
gaatataataataattaaaatactctgaaattttattcaatttagagggg
tttttgtatcttttacttttagtattatggaatataataaaataaccaca
aaagttattaaatatccagtaatacaacatgtgctttttaaaataaaaag
attttattagaaaaagcaacttatttagcatagtcttacaaccctcaacc
atatgtagtccaagcagcaccttaattataaattaaagtacataacagca
tggactgcgatatgcgtcaaaatgtcgat
>FL017[organism=Lucilia cluvia], ITS2 DNA, internal trans spacer
ataaattaaaatctgatataattttaaaatatcaaaaaccatgaataaaa
atcatttctttttttaattctaaaaaaaaaaatcttttattttagagagg
caattctagtttcataaacattttatgctagactttcctcaataaaaaaa
agaatataataataattaaaatactctgaaattttattcaatttagaggg
gtttttgtatcttttacttttagtattatggaatataataaaataaccac
aaaagttattaaatatccagtaatacaacatgtgctttttaaaataaaaa
gattttattagaaaaagcaacttatttagcatagtcttacaaccctcaac
catatgtagtccaagcagcaccttaattataaattaaagtacataacagc
atggactgcgatatgcgttcaaaatgtcgatgttcatgtgtcctgcagtt
cacacgatgacgcacagtttg
>FL018[organism=Lucilia cluvia], ITS2 DNA, internal trans spacer
taaattaaaatctgatataattttaaaatatcaaaaaccatgaataaaaa
tcatttctttttttaattctaaaaaaaaaaatcttttattttagagaggc
aattctagtttcataaacattttatgctagactttcctcaataaaaaaaa
gaatataataataattaaaatactctgaaattttattcaatttagagggg
tttttgtatcttttacttttagtattatggaatataataaaataaccaca
aaagttattaaatatccagtaatacaacatgtgctttttaaaataaaaag
attttattagaaaaagcaacttatttagcatagtcttacaaccctcaacc
atatgtagtccaagcagcaccttaattataaattaaagtacataacagca
tggactgcgatatgcgttcaaaatgtcgatgttcatgtgtcctgcagttc
acacgatgacgcacagtttgctgcgttc
>FL020[organism=Lucilia cluvia], ITS2 DNA, internal trans spacer 
aaaatctgatataattttaaaatatcaaaaaccatgaataaaaatcattt
ctttttttaattctaaaaaaaaaaatcttttattttagagaggcaattct
agtttcataaacattttatgctagactttcctcaataaaaaaaaagaata
taataataattaaaatactctgaaattttattcaatttagaggggttttt
gtatcttttacttttagtattatggaatataataaaataaccacaaaagt
tattaaatatccagtaatacaacatgtgctttttaaaataaaaagatttt
attagaaaaagcaacttatttagcatagtcttacaaccctcaaccatatg
tagtccaagcagcaccttaattataaattaaagtacataacagcatggac
tgcgatatgcgtcaaaatgt
>FL025[organism=Lucilia cluvia], ITS2 DNA, internal trans spacer
aatctgatataattttaaaatatcaaaaaccatgaataaaaatcatttct
ttttttaattctaaaaaaaaaaatcttttattttagagaggcaattctag
tttcataaacattttatgctagactttcctcaataaaaaaaagaatataa
taataataattaaaatactctgaaattttattcaatttagagggggtttt
gtatcttttacttttagtattatggaatataataaaaaataaccacaaaa
gttattaaatatccagtaatacaacatgtgctttttataataaaaagatt
ttattaaaaaaagcaacttatttagcatagtcttacaaccctcaaccata
tgtagtccaagcagcaccttaattataaattaaagtacataacagcatgg
actgcgatatgcgtcaaaatgtcgatgttgaggtgtcctgcagttcacac
gatgacgcatagtttgctg
>FL026[organism=Lucilia cluvia], ITS2 DNA, internal trans spacer
aatctgatataattttaaaatatcaaaaaccatgaataaaaatcatttct
ttttttaattctaaaaaaaaaaatcttttattttagagaggcaattctag
tttcataaacattttatgctagactttcctcaataaaaaaaagaatataa
taataattaaaatactctgaaattttattcaatttagaggggtttttgta
tcttttacttttagtattatggaatataataaaataaccacaaaagttat
taaatatccagtaatacaacatgtgctttttaaaataaaaagattttatt
agaaaaagcaacttatttagcatagtcttacaaccctcaaccatatgtag
tccaagcagcaccttaattataaattaaagtacataacagcatggactgc
gatatgcgtcaaaatgtc
>PR147[organism=Lucilia cluvia], ITS2 DNA, internal trans spacer
ataaattaaaatctgatataattttaaaatatcaaaaaccatgaataaaa
atcatttctttttttaattctaaaaaaaaaaatcttttattttagagagg
caattctagtttcataaacattttatgctagactttcctcaataaaaaaa
agaatataataataattaaaatactctgaaattttattcaatttagaggg
gtttttgtatcttttacttttagtattatggaatataataaaataaccac
aaaagttattaaatatccagtaatacaacatgtgctttttaaaataaaaa
gattttattagaaaaagcaacttatttagcatagtcttacaaccctcaac
catatgtagtccaagcagcaccttaattataaattaaagtacataacagc
atggactgcgatatgcgttcaaaatgtcgatgttcatgt
>PR148[organism=Lucilia cluvia], ITS2 DNA, internal trans spacer
ataaattaaaatctgatataattttaaaatatcaaaaaccatgaataaaa
atcatttctttttttaattctaaaaaaaaaaatcttttattttagagagg
caattctagtttcataaacattttatgctagactttcctcaataaaaaaa
agaatataataataattaaaatactctgaaattttattcaatttagaggg
gtttttgtatcttttacttttagtattatggaatataataaaataaccac
aaaagttattaaatatccagtaatacaacatgtgctttttaaaataaaaa
gattttattagaaaaagcaacttatttagcatagtcttacaaccctcaac
catatgtagtccaagcagcaccttaattataaattaaagtacataacagc
atggactgcgatatgcgttcaaaatgtcg
>FL007[organism=Lucilia coeruleiviridis], ITS2 DNA, internal trans spacer
ataaattaaaattcgatataattttaaaatatcaaaaaccatgaataaat
tcatttcttttttaaattctttaaaaaaaataaaattctttcattttaga
gaggcaattctagtttcataaatattttatgctagactttcctcaataaa
aaaaagaatataataataattaaaatactctgaattttattcaattagag
gggtttttgtatcttttacttttagtattatggaatatataataatatcc
agtaatacaacatgtgctttttaaaataaaaagattttattaaaaaaagc
aacttatttagcatagtcttacaaccctcaaccatatgtagtccaagcag
caccttaattataaattaaagtacataacagcatggactgcgatatgcgt
tcaaaatgtcgatgttcatgtgtcctgcagttcacacgatgacgcacagt
ttgctgcgttc
>FL013[organism=Lucilia coeruleiviridis], ITS2 DNA, internal trans spacer
ataaattaaaattcgatataattttaaaatatcaaaaaccatgaataaat
tcatttcttttttaaattctttaaaaaaaataaaattctttcattttaga
gaggcaattctagtttcataaatattttatgctagactttcctcaataaa
aaaaagaatataataataattaaaatactctgaattttattcaattagag
gggtttttgtatcttttacttttagtattatggaatatataataatatcc
agtaatacaacatgtgctttttaaaataaaaagattttattaaaaaaagc
aacttatttagcatagtcttacaaccctcaaccatatgtagtccaagcag
caccttaattataaattaaagtacataacagcatggactgcgatatgcgt
tcaaaatgtcgatgttcatgtgtcctgcagttcacacgatgacgcacagt
ttgctgcgttct
>FL014[organism=Lucilia coeruleiviridis], ITS2 DNA, internal trans spacer
ataaattaaaattcgatataattttaaaatatcaaaaaccatgaataaat
tcatttcttttttaaattctttaaaaaaaataaaattctttcattttaga
gaggcaattctagtttcataaatattttatgctagactttcctcaataaa
aaaaagaatataataataattaaaatactctgaattttattcaattagag
gggtttttgtatcttttacttttagtattatggaatatataataatatcc
agtaatacaacatgtgctttttaaaataaaaagattttattaaaaaaagc
aacttatttagcatagtcttacaaccctcaaccatatgtagtccaagcag
caccttaattataaattaaagtacataacagcatggactgcgatatgcgt
tcaaaatgtcgatgttcatgtgtcctgcagttcacacgatgacgcacagt
ttgctgcgttctt
>FL015[organism=Lucilia coeruleiviridis], ITS2 DNA, internal trans spacer
ataaattaaaattcgatataattttaaaatatcaaaaaccatgaataaat
tcatttcttttttaaattctttaaaaaaaataaaattctttcattttaga
gaggcaattctagtttcataaatattttatgctagactttcctcaataaa
aaaaagaatataataataattaaaatactctgaattttattcaattagag
gggtttttgtatcttttacttttagtattatggaatatataataatatcc
agtaatacaacatgtgctttttaaaataaaaagattttattaaaaaaagc
aacttatttagcatagtcttacaaccctcaaccatatgtagtccaagcag
caccttaattataaattaaagtacataacagcatggactgcgatatgcgt
tcaaaatgtcgatgttcatgtgtcctgcagttcacacgatgacgcacagt
ttgctgcgttctt
>FL016[organism=Lucilia coeruleiviridis], ITS2 DNA, internal trans spacer
ataaattaaaattcgatataattttaaaatatcaaaaaccatgaataaat
tcatttcttttttaaattctttaaaaaaaataaaattctttcattttaga
gaggcaattctagtttcataaatattttatgctagactttcctcaataaa
aaaaagaatataataataattaaaatactctgaattttattcaattagag
gggtttttgtatcttttacttttagtattatggaatatataataatatcc
agtaatacaacatgtgctttttaaaataaaaagattttattaaaaaaagc
aacttatttagcatagtcttacaaccctcaaccatatgtagtccaagcag
caccttaattataaattaaagtacataacagcatggactgcgatatgcgt
tcaaaatgtcgatgttcatgtgtcctgcagttcacacgatgacgcacagt
ttgctgcgttct
>FL023[organism=Lucilia coeruleiviridis], ITS2 DNA, internal trans spacer
ataaattaaaattcgatataattttaaaatatcaaaaaccatgaataaat
tcatttcttttttaaattctttaaaaaaaataaaattctttcattttaga
gaggcaattctagtttcataaatattttatgctagactttcctcaataaa
aaaaagaatataataataattaaaatactctgaattttattcaattagag
gggtttttgtatcttttacttttagtattatggaatatataataatatcc
agtaatacaacatgtgctttttaaaataaaaagattttattaaaaaaagc
aacttatttagcatagtcttacaaccctcaaccatatgtagtccaagcag
caccttaattataaattaaagtacataacagcatggactgcgatatgcgt
tcaaaatgtcgatgttcatgtgtcctgcagttcacacgatgacgcacagt
ttgctgcgttctt
>FL024[organism=Lucilia coeruleiviridis], ITS2 DNA, internal trans spacer
ataaattaaaattcgatataattttaaaatatcaaaaaccatgaataaat
tcatttcttttttaaattctttaaaaaaaataaaattctttcattttaga
gaggcaattctagtttcataaatattttatgctagactttcctcaataaa
aaaaagaatataataataattaaaatactctgaattttattcaattagag
gggtttttgtatcttttacttttagtattatggaatatataataatatcc
agtaatacaacatgtgctttttaaaataaaaagattttattaaaaaaagc
aacttatttagcatagtcttacaaccctcaaccatatgtagtccaagcag
caccttaattataaattaaagtacataacagcatggactgcgatatgcgt
tcaaaatgtcgatgttcatgtgtcctgcagttcacacgatgacgcacagt
ttgctgcgttctt
>FL027[organism=Lucilia cuprina], ITS2 DNA, internal trans spacer
aaatataaaataaattaataaatttttatttattaatattaaaatatcaa
aaccatgaataataatcatttctcttttttaattttcgtatttttctttc
ttttattttagagaggcaattctagtttcataaatattttatgctagact
ttcctcaataaaaaaagaatataataaaatatataattttaaaaatactc
tgattttattcaatgtgaggttttgtatctttaacttttagtattatgga
tacaaaaagcgtatccagtaatacaacatgtgctttaaaataaaaatgga
ttttatttaaaaagcaacttatttagcatagtcttacaaccctcaaccat
atgtagtccaagcagcaccttaattataaattaaagtaccttacagcatg
gactgcgatatgcgttcaaaatgtcgatgttcatgtgtcctgcagttcac
acgatgacgcacagttt
>FL028[organism=Lucilia cuprina], ITS2 DNA, internal trans spacer
aaatataaaataaattaataaatttttatttattaatattaaaatatcaa
aaccatgaataataatcatttctcttttttaattttcgtatttttctttc
ttttattttagagaggcaattctagtttcataaatattttatgctagact
ttcctcaataaaaaaagaatataataaaatatataattttaaaaatactc
tgattttattcaatgtgaggttttgtatctttaacttttagtattatgga
tacaaaaagcgtatccagtaatacaacatgtgctttaaaataaaaatgga
ttttatttaaaaagcaacttatttagcatagtcttacaaccctcaaccat
atgtagtccaagcagcaccttaattataaattaaagtaccttacagcatg
gactgcgatatgcgttcaaaatgtcgatgttcatgtgtcctgcagttcac
acgatgacgcacagtttgctgc
>FL029[organism=Lucilia cuprina], ITS2 DNA, internal trans spacer
aaatataaaataaattaataaatttttatttattaatattaaaatatcaa
aaccatgaataataatcatttctcttttttaattttcgtatttttctttc
ttttattttagagaggcaattctagtttcataaatattttatgctagact
ttcctcaataaaaaaagaatataataaaatatataattttaaaaatactc
tgattttattcaatgtgaggttttgtatctttaacttttagtattatgga
tacaaaaagcgtatccagtaatacaacatgtgctttaaaataaaaatgga
ttttatttaaaaagcaacttatttagcatagtcttacaaccctcaaccat
atgtagtccaagcagcaccttaattataaattaaagtaccttacagcatg
gactgcgatatgcgttcaaaatgtcgatgttcatgtgtcctgcagttcac
acgatgacgcacagtttgctgc
>FL030[organism=Lucilia cuprina], ITS2 DNA, internal trans spacer
aaatataaaataaattaataaatttttatttattaatattaaaatatcaa
aaccatgaataataatcatttctcttttttaattttcgtatttttctttc
ttttattttagagaggcaattctagtttcataaatattttatgctagact
ttcctcaataaaaaaagaatataataaaatatataattttaaaaatactc
tgattttattcaatgtgaggttttgtatctttaacttttagtattatgga
tacaaaaagcgtatccagtaatacaacatgtgctttaaaataaaaatgga
ttttatttaaaaagcaacttatttagcatagtcttacaaccctcaaccat
atgtagtccaagcagcaccttaattataaattaaagtaccttacagcatg
gactgcgatatgcgttcaaaatgtcgatgttcatgtgtcctgcagttcac
acgatgacgcacagtttg
>PR122[organism=Lucilia cuprina], ITS2 DNA, internal trans spacer
aaatataaaataaattaataaatttttatttattaatattaaaatatcaa
aaccatgaataataatcatttctcttttttaattttcgtatttttctttc
ttttattttagagaggcaattctagtttcataaatattttatgctagact
ttcctcaataaaaaaagaatataataaaatatataattttaaaaatactc
tgattttattcaatgtgaggttttgtatctttaacttttagtattatgga
tacaaaaagcgtatccagtaatacaacatgtgctttaaaataaaaatgga
ttttatttaaaaagcaacttatttagcatagtcttacaaccctcaaccat
atgtagtccaagcagcaccttaattataaattaaagtaccttacagcatg
gactgcgatatgcgttcaaaatgtcgatgttcatgt
>PR154[organism=Lucilia cuprina], ITS2 DNA, internal trans spacer
aaatataaaataaattaataaatttttatttattaatattaaaatatcaa
aaccatgaataataatcatttctcttttttaattttcgtatttttctttc
ttttattttagagaggcaattctagtttcataaatattttatgctagact
ttcctcaataaaaaaagaatataataaaatatataattttaaaaatactc
tgattttattcaatgtgaggttttgtatctttaacttttagtattatgga
tacaaaaagcgtatccagtaatacaacatgtgctttaaaataaaaatgga
ttttatttaaaaagcaacttatttagcatagtcttacaaccctcaaccat
atgtagtccaagcagcaccttaattataaattaaagtaccttacagcatg
gactgcgatatgcgtcaaaatgtcg
>CO012[organism=Lucilia eximia], ITS2 DNA, internal trans spacer
taaaattcgatataattttaaaatatcaaaaaccatgaataaattcattt
cttttttaaattctttaaaaaaaataaaaattctttcattttagagaggc
aattctagtttcataaatattttatgctagactttcctcaataaaaaaaa
gaatataataataataattaaaatactctgaattttattcaattagaggg
gtttttgtatcttttacttttagtattatggaattatataataaaatatc
atccagtaatacaacatgtgctttttaaaataaaaagattttattaaaaa
aagcaacttatttagcatagtcttacaaccctcaaccatatgtagtccaa
gcagcaccttaattataaattaaagtacataacagcatggactgcgatat
gcgtcaaaatgt
>CO013[organism=Lucilia eximia], ITS2 DNA, internal trans spacer
aaattaaaattcgatataattttaaaatatcaaaaaccatgaataaattc
atttcttttttaaattctttaaaaaaaataaaaattctttcattttagag
aggcaattctagtttcataaatattttatgctagactttcctcaataaaa
aaaagaatataataataataattaaaaatactctgaattttattcaatta
gaggggtttttgtatcttttacttttagtattatggaattatataataaa
atatcatccagtaatacaacatgtgctttttaaaataaaaagattttatt
aaaaaaagcaacttatttagcatagtcttacaaccctcaaccatatgtag
tccaagcagcaccttaattataaattaaagtacataacagcatggactgc
gatatgcgttcaaaatgtcga
>CO015[organism=Lucilia eximia], ITS2 DNA, internal trans spacer
gaattttattcaattagaggggtttttgtatcttttacttttagtattag
ggaattatataataaaatatcatccagtaatacaacatgtgctttttaaa
ataaaaagattttattaaaaaaagcaacttatttagcatagtcttacaac
cctcaaccatatgtagtccaagcagcaccttaattataaattaaagtaca
taacagcatggactgcgatatgcgtcaaaatgt
>CO016[organism=Lucilia eximia], ITS2 DNA, internal trans spacer
ataaattaaaattcgatataattttaaaaatatcaaaaaccatgaataaa
ttcatttcttttataaattctttaaaaaaaataaaaattctttcatttta
gagaggcaattctagtttcataaatattttatgctagactttcctcaata
aaaaaaagaatataataataattaaaatactctgaattttattcaattag
aggggtttttgtatcttttacttttagtattatggaattatataataaaa
tatcatccagtaatacaacatgtgctttttaaaataaaaagattttatta
aaaaaagcaacttatttagcatagtcttacaaccctcaaccatatgtagt
ccaagcagcaccttaattataaattaaagtacataacagcatggactgcg
atatgcgtcaaaatgtcgatgttcatgtgtcctgcagttcacacgatgac
gcacagtttgctgcgttctt
>CO022[organism=Lucilia eximia], ITS2 DNA, internal trans spacer
taaattaaaattcgatataattttaaaatatcaaaaaccatgaataaatt
catttcttttttaaattctttaaaaaaaataaaaattctttcattttaga
gaggcaattctagtttcataaatattttatgctagactttcctcaataaa
aaaaagaatataataataataattaaaatactctgaattttattcaatta
gaggggtttttgtatcttttacttttagtattatggaattatataataaa
atatcatccagtaatacaacatgtgctttttaaaataaaaagattttatt
aaaaaaagcaacttatttagcatagtcttacaaccctcaaccatatgtag
tccaagcagcaccttaattataaattaaagtacataacagcatggactgc
gatatgcgttcaaaatgtcgatgttcatgtgtcctgcagttcacacgatg
acgcacagtttgctgcgttctt
>CO023[organism=Lucilia eximia], ITS2 DNA, internal trans spacer
ataaattaaaattcgatataattttaaaatatcaaaaaccatgaataaat
tcatttcttttttaaattctttaaaaaaaataaaaattctttcattttag
agaggcaattctagtttcataaatattttatgctagactttcctcaataa
aaaaaagaatataataataataattaaaatactctgaattttattcaatt
agaggggtttttgtatcttttacttttagtattatggaattatataataa
aatatcatccagtaatacaacatgtgctttttaaaataaaaagattttat
taaaaaaagcaacttatttagcatagtcttacaaccctcaaccatatgta
gtccaagcagcaccttaattataaattaaagtacataacagcatggactg
cgatatgcgttcaaaatgtcgatgttcatgtgtcctgcagttcacacgat
gacgcacagtttgctgcgtt
>CU002[organism=Lucilia eximia], ITS2 DNA, internal trans spacer
acaaattaaaatttaatataattttaaaatatcaaaaaccatgaataaaa
ttcgtttcttttttaaattctaaaaaaaatcttttactttagagaggcaa
ttctagtttcataaacattttatgctagactttcctcaataaaaaaagaa
tataataataataattaaaatactctgaaattttattcaatttagagggg
tttttgtatcttttacttttagtattatggaatatataacaacaaaagtt
attaatatccagtaatacaacatgtgctttttaaaataaaaagattttat
taaaaaaagcaacttatttagcatagtcttacaaccctcaaccatatgta
gtccaagcagcaccttaattataaattaaagtacataacagcatggactg
cgatatgcgttcaaaatgtcgatgttcatgt
>CU006[organism=Lucilia eximia], ITS2 DNA, internal trans spacer
acaaattaaaatttaatataattttaaaatatcaaaaaccatgaataaaa
ttcgtttcttttttaaattctaaaaaaaatcttttactttagagaggcaa
ttctagtttcataaacattttatgctagactttcctcaataaaaaaagaa
tataataataataattaaaatactctgaaattttattcaatttagagggg
tttttgtatcttttacttttagtattatggaatatataacaacaaaagtt
attaatatccagtaatacaacatgtgctttttaaaataaaaagattttat
taaaaaaagcaacttatttagcatagtcttacaaccctcaaccatatgta
gtccaagcagcaccttaattataaattaaagtacataacagcatggactg
cgatatgcgttcaaaatgtcgatgttcatgt
>LA064[organism=Lucilia eximia], ITS2 DNA, internal trans spacer
ataaattaaaattggatataattttaaaatatcaaaaaccatgaataaat
tcatttctttttttaattctttaaaaaaaattcttttattttagagaggc
aattctagtttcataaacattttatgctagactttcctcaataaaaaaaa
gaatataataataataattaaaatactctgaaattttattcaattagagg
ggtttttgtatcttttacttttagtattatggaatatatatataacaaaa
agttattaatatccagtaatacaacatgtgctttttaaaataaaaatatt
ttattaaaaaaagcaacttatttagcatagtcttacaaccctcaaccata
tgtagtccaagcagcaccttaattataaattaaagtacataacagcatgg
actgcgatatgcgttcaaaatgtcgatgttcatgt
>LA065[organism=Lucilia eximia], ITS2 DNA, internal trans spacer
ataaattaaaattggatataattttaaaatatcaaaaaccatgaataaat
tcatttctttttttaattctttaaaaaaaattcttttattttagagaggc
aattctagtttcataaacattttatgctagactttcctcaataaaaaaaa
gaatataataataataattaaaatactctgaaattttattcaattagagg
ggtttttgtatcttttacttttagtattatggaatatatatataacaaaa
agttattaatatccagtaatacaacatgtgctttttaaaataaaaatatt
ttattaaaaaaagcaacttatttagcatagtcttacaaccctcaaccata
tgtagtccaagcagcaccttaattataaattaaagtacataacagcatgg
actgcgatatgcgttcaaaatgtcgatgttcatgtgtcctgcagttcaca
cgatgacgcacagtttgctgcg
>DR019[organism=Lucilia eximia], ITS2 DNA, internal trans spacer
acaaattaaaatttaatataattttaaaatatcaaaaaccatgaataaaa
ttcgtttcttttttaaattctaaaaaaaatcttttactttagagaggcaa
ttctagtttcataaacattttatgctagactttcctcaataaaaaaagaa
tataataataataattaaaatactctgaaattttattcaatttagagggg
tttttgtatcttttacttttagtattatggaatatataacaacaaaagtt
attaatatccagtaatacaacatgtgctttttaaaataaaaagattttat
taaaaaaagcaacttatttagcatagtcttacaaccctcaaccatatgta
gtccaagcagcaccttaattataaattaaagtacataacagcatggactg
cgatatgcgttcaaaatgtcgatgttcatgt
>DR050[organism=Lucilia eximia], ITS2 DNA, internal trans spacer
acaaattaaaatttaatataattttaaaatatcaaaaaccatgaataaaa
ttcgtttcttttttaaattctaaaaaaaatcttttactttagagaggcaa
ttctagtttcataaacattttatgctagactttcctcaataaaaaaagaa
tataataataataattaaaatactctgaaattttattcaatttagagggg
tttttgtatcttttacttttagtattatggaatatataacaacaaaagtt
attaatatccagtaatacaacatgtgctttttaaaataaaaagattttat
taaaaaaagcaacttatttagcatagtcttacaaccctcaaccatatgta
gtccaagcagcaccttaattataaattaaagtacataacagcatggactg
cgatatgcgttcaaaatgtcgatgttcatgt
>FL021[organism=Lucilia eximia], ITS2 DNA, internal trans spacer
aaattcgatataattttaaaatatcaaaaaccatgaataaattcatttct
ttttaaaattctttaaaaaaaaataaaaattctttcattttagagaggca
attctagtttcataaatattttaggctagattttcctcaataaaaaaaag
aatataataataataattaaaatactctgaattttattcaattagagggg
tttttgtatcttttacttttagtattatggaattatataataaaatatca
tccagtaatacaacatgtgctttttaaaataaaaagattttattaaaaaa
agcaacttatttagcatagtcttacaaccctcaaccatatgtagtccaag
cagcaccttaattataaattaaagtacataacagcatggactgcgatatg
cgtcaaaaa
>FL022[organism=Lucilia eximia], ITS2 DNA, internal trans spacer
ataaattaaaattcgatataattttaaaatatcaaaaaccatgaataaat
tcatttcttttttaaattctttaaaaaaaaataaaaattctttcatttta
gagaggcaattctagtttcataaatattttatgctagactttcctcaata
aaaaaaagaatataataataataattaaaatactctgaattttattcaat
tagaggggtttttgtatcttttacttttagtattatggaattatataata
aaatatcatccagtaatacaacatgtgctttttaaaataaaaagatttta
ttaaaaaaagcaacttatttagcatagtcttacaaccctcaaccatatgt
agtccaagcagcaccttaattataaattaaagtacataacagcatggact
gcgatatgcgttcaaaatgtcgatgttcatgtgtcctgcagttcacacga
tgacgcagagttggctgcgttctt
>M076[organism=Lucilia eximia], ITS2 DNA, internal trans spacer
acaaattaaaatttaatataattttaaaatatcaaaaaccatgaataaaa
ttcgtttcttttttaaattctaaaaaaaatcttttactttagagaggcaa
ttctagtttcataaacattttatgctagactttcctcaataaaaaaagaa
tataataataataattaaaatactctgaaattttattcaatttagagggg
tttttgtatcttttacttttagtattatggaatatataacaacaaaagtt
attaatatccagtaatacaacatgtgctttttaaaataaaaagattttat
taaaaaaagcaacttatttagcatagtcttacaaccctcaaccatatgta
gtccaagcagcaccttaattataaattaaagtacataacagcatggactg
cgatatgcgttcaaaatgtcgatgttcatg
>M110[organism=Lucilia eximia], ITS2 DNA, internal trans spacer
acaaattaaaatttaatataattttaaaatatcaaaaaccatgaataaaa
ttcgtttcttttttaaattctaaaaaaaatcttttactttagagaggcaa
ttctagtttcataaacattttatgctagactttcctcaataaaaaaagaa
tataataataataattaaaatactctgaaattttattcaatttagagggg
tttttgtatcttttacttttagtattatggaatatataacaacaaaagtt
attaatatccagtaatacaacatgtgctttttaaaataaaaagattttat
taaaaaaagcaacttatttagcatagtcttacaaccctcaaccatatgta
gtccaagcagcaccttaattataaattaaagtacataacagcatggactg
cgatatgcgttcaaaatgtcgatgttcatgt
>M111[organism=Lucilia eximia], ITS2 DNA, internal trans spacer
acaaattaaaatttaatataattttaaaatatcaaaaaccatgaataaaa
ttcgtttcttttttaaattctaaaaaaaatcttttactttagagaggcaa
ttctagtttcataaacattttatgctagactttcctcaataaaaaaagaa
tataataataataattaaaatactctgaaattttattcaatttagagggg
tttttgtatcttttacttttagtattatggaatatataacaacaaaagtt
attaatatccagtaatacaacatgtgctttttaaaataaaaagattttat
taaaaaaagcaacttatttagcatagtcttacaaccctcaaccatatgta
gtccaagcagcaccttaattataaattaaagtacataacagcatggactg
cgatatgcgttcaaaatgtcgatgttcatgt
>ME005[organism=Lucilia eximia], ITS2 DNA, internal trans spacer
taaattaaaattcgatataattttaaaatatcaaaaaccatgaataaatt
catttctttttttaaattctttaaaaaaaataaaaattctttcattttag
agaggcaattctagtttcataaatattttatgctagactttcctcaataa
aaaaaagaatataataataataattaaaatactctgaattttattcaatt
agaggggtttttgtatcttttacttttagtattatggaattatataataa
aatatcatccagtaatacaacatgtgctttttaaaataaaaagattttat
taaaaaaagcaacttatttagcatagtcttacaaccctcaaccatatgta
gtccaagcagcaccttaattataaattaaagtacataacagcatggactg
cgatatgcgttcaaaatgtcgatgttcatgtgtcctgcagttcacacgat
gacgcaaagttggctgcgttctt
>ME006[organism=Lucilia eximia], ITS2 DNA, internal trans spacer 
aaattcgatataattttaaaatatcaaaaaccatgaataaattcatttct
tttttaaattctttaaaaaaaataaaaattctttcattttagggaggcaa
ttctagtttcataaatattttatgctagactttcctcaataaaaaaaaga
atataataataataattaaaatactctgaattttattcaattagaggggt
ttttgtatcttttacttttagtattatggaattatataataaaatatcat
ccagtaatacaacatgtgctttttaaaataaaaagattttattaaaaaaa
gcaacttatttagcatagtcttacaaccctcaaccatatgtagtccaagc
agcaccttaattataaattaaagtacataacagcatggactgcgatatgc
gtcaaaatgtcg
>ME007[organism=Lucilia eximia], ITS2 DNA, internal trans spacer
ataaattaaaattcgatataattttaaaatatcaaaaaccatgaataaat
tcatttcttttttaaattctttaaaaaaaataaaaattctttcattttag
agaggcaattctagtttcataaatattttatgctagactttcctcaataa
aaaaaagaatataataataataattaaaatactctgaattttattcaatt
agaggggtttttgtatcttttacttttagtattatggaatatataataaa
atatatcatccagtaatacaacatgtgctttttaaaataaaaagatttta
ttaaaaaaagcaacttatttagcatagtcttacaaccctcaaccatatgt
agtccaagcagcaccttaattataaattaaagtacataacagcatggact
gcgatatgcgttcaaaatgtcgatgttcatgtgtcctgcagttcacacga
tgacgcacagttggctgcg
>PR050[organism=Lucilia eximia], ITS2 DNA, internal trans spacer
acaaattaaaatttaatataattttaaaatatcaaaaaccatgaataaaa
ttcgtttcttttttaaattctaaaaaaaatcttttactttagagaggcaa
ttctagtttcataaacattttatgctagactttcctcaataaaaaaagaa
tataataataataattaaaatactctgaaattttattcaatttagagggg
tttttgtatcttttacttttagtattatggaatatataacaacaaaagtt
attaatatccagtaatacaacatgtgctttttaaaataaaaagattttat
taaaaaaagcaacttatttagcatagtcttacaaccctcaaccatatgta
gtccaagcagcaccttaattataaattaaagtacataacagcatggactg
cgatatgcgttcaaaatgtcgatgttcatgt
>PR060[organism=Lucilia eximia], ITS2 DNA, internal trans spacer
acaaattaaaatttaatataattttaaaatatcaaaaaccatgaataaaa
ttcgtttcttttttaaattctaaaaaaaatcttttactttagagaggcaa
ttctagtttcataaacattttatgctagactttcctcaataaaaaaagaa
tataataataataattaaaatactctgaaattttattcaatttagagggg
tttttgtatcttttacttttagtattatggaatatataacaacaaaagtt
attaatatccagtaatacaacatgtgctttttaaaataaaaagattttat
taaaaaaagcaacttatttagcatagtcttacaaccctcaaccatatgta
gtccaagcagcaccttaattataaattaaagtacataacagcatggactg
cgatatgcgttcaaaatgtcgatgttcatgt
>PR111[organism=Lucilia eximia], ITS2 DNA, internal trans spacer
aaaatttaatataattttaaaatatcaaaaaccatgaataaaattcgttt
cttttttaaattctaaaaaaaatcttttactttagagaggcaattctagt
ttcataaacattttatgctagactttcctcaataaaaaaagaatataata
ataataattaaaatactctgaaattttattcaatttagaggggtttttgt
atcttttacttttagtattatggaatatataacaacaaaagttattaata
tccagtaatacaacatgtgctttttaaaataaaaagattttattaaaaaa
agcaacttatttagcatagtcttacaaccctcaaccatatgtagtccaag
cagcaccttaattataaattaaagtacataacagcatggactgcgatatg
cgttcaaaatgtcgatgttcatgtgtcctgcagttcacacgatgacgcac
agtttgctgcgttc
>PR134[organism=Lucilia eximia], ITS2 DNA, internal trans spacer
acaaattaaaatttaatataattttaaaatatcaaaaaccatgaataaaa
ttcgtttcttttttaaattctaaaaaaaatcttttactttagagaggcaa
ttctagtttcataaacattttatgctagactttcctcaataaaaaaagaa
tataataataataattaaaatactctgaaattttattcaatttagagggg
tttttgtatcttttacttttagtattatggaatatataacaacaaaagtt
attaatatccagtaatacaacatgtgctttttaaaataaaaagattttat
taaaaaaagcaacttatttagcatagtcttacaaccctcaaccatatgta
gtccaagcagcaccttaattataaattaaagtacataacagcatggactg
cgatatgcgttcaaaatgtcgatgttcatgt
>PR135[organism=Lucilia eximia], ITS2 DNA, internal trans spacer
acaaattaaaatttaatataattttaaaatatcaaaaaccatgaataaaa
ttcgtttcttttttaaattctaaaaaaaatcttttactttagagaggcaa
ttctagtttcataaacattttatgctagactttcctcaataaaaaaagaa
tataataataataattaaaatactctgaaattttattcaatttagagggg
tttttgtatcttttacttttagtattatggaatatataacaacaaaagtt
attaatatccagtaatacaacatgtgctttttaaaataaaaagattttat
taaaaaaagcaacttatttagcatagtcttacaaccctcaaccatatgta
gtccaagcagcaccttaattataaattaaagtacataacagcatggactg
cgatatgcgttcaaaatgtcgatgttcatgt
>LA124[organism=Lucilia eximia], ITS2 DNA, internal trans spacer
ataaattaaaattcgatataattttaaaatatcaaaaaccatgaataaat
tcatttctttttttaaattctttaaaaaaaataaaaattctttcatttta
gagaggcaattctagtttcataaatattttatgctagactttcctcaata
aaaaaaagaatataataataataattaaaatactctgaattttattcaat
tagaggggtttttgtatcttttacttttagtattatggaattatataata
aaatatcatccagtaatacaacatgtgctttttaaaataaaaagatttta
ttaaaaaaagcaacttatttagcatagtcttacaaccctcaaccatatgt
agtccaagcagcaccttaattataaattaaagtacataacagcatggact
gcgatatgcgttcaaaatgtcgatgttcatgt
>LA126[organism=Lucilia eximia], ITS2 DNA, internal trans spacer
ataaattaaaattcgatataattttaaaatatcaaaaaccatgaataaat
tcatttctttttttaaattctttaaaaaaaataaaaattctttcatttta
gagaggcaattctagtttcataaatattttatgctagactttcctcaata
aaaaaaagaatataataataataattaaaatactctgaattttattcaat
tagaggggtttttgtatcttttacttttagtattatggaattatataata
aaatatcatccagtaatacaacatgtgctttttaaaataaaaagatttta
ttaaaaaaagcaacttatttagcatagtcttacaaccctcaaccatatgt
agtccaagcagcaccttaattataaattaaagtacataacagcatggact
gcgatatgcgttcaaaatgtcgatgttcatgt
>LA127[organism=Lucilia eximia], ITS2 DNA, internal trans spacer
ataaattaaaattcgatataattttaaaatatcaaaaaccatgaataaat
tcatttcttttttaaattctttaaaaaaaataaaaattctttcattttag
agaggcaattctagtttcataaatattttatgctagactttcctcaataa
aaaaaagaatataataataataattaaaatactctgaattttattcaatt
agaggggtttttgtatcttttacttttagtattatggaattatataataa
aatatcatccagtaatacaacatgtgctttttaaaataaaaagattttat
taaaaaaagcaacttatttagcatagtcttacaaccctcaaccatatgta
gtccaagcagcaccttaattataaattaaagtacataacagcatggactg
cgatatgcgttcaaaatgtcgatgttcatgtgtcctgcagttcacacgat
gacgcaaagtttgctgcgtt
>M079[organism=Lucilia fayeae], ITS2 DNA, internal trans spacer
caaaactttttaaatattcaaaaacccatgaataaaattcatttctcttt
ttatttctttaagaaaaaaaattctttttcattttagagaggcaattcta
gtttcataaaaattttatgctagactttcctcaataaaaaaaagaatata
ataattataataattaaaatactctgaaattttattcaattagaggggtt
tttatatcttttacttttagtattatggagaatatattatatattaatcc
agtaatacaacatgtgctttttaaaataaaaaaatattttattaaaaaaa
agcaacttatttagcatagtcttacaaccctcaaccatatgtagtccaag
cagcaccttaattataaattaaagtacataacagcatggactgcgatatg
cgttcaaaatgtc
>PR008[organism=Lucilia fayeae], ITS2 DNA, internal trans spacer
aaattcaaaattttttaaaatattcaaaaacccatgaataaaattcattt
ctctttttatttctttaagaaaaaaaattctttttcattttagagaggca
attctagtttcataaaaattttatgctagactttcctcaataaaaaaaag
aatataataattataataattaaaatactctgaattttattcaattagag
gggtttttatatcttttacttttagtattatggagaatatattatatatt
aatccagtaatacaacatgtgctttttaaaataaaaaaatattttattaa
aaaaaagcaacttatttagcatagtcttacaaccctcaaccatatgtagt
ccaagcagcaccttaattataaattaaagtacataacagcatggactgcg
atatgcgtcaaaatgtc
>PR023[organism=Lucilia fayeae], ITS2 DNA, internal trans spacer
ataaattaaaatcaaaactttttaaaatattcaaaaacccatgaataaaa
ttcatttctctttttatttctttaagaaaaaaaattctttttcattttag
agaggcaattctagtttcataaaaattttatgctagactttcctcaataa
aaaaaagaatataataattataataattaaaatactctgaattttattca
attagaggggtttttatatcttttacttttagtattatggagaatatatt
atatattaatccagtaatacaacatgtgctttttaaaataaaaaaatatt
ttattaaaaaaaagcaacttatttagcatagtcttacaaccctcaaccat
atgtagtccaagcagcaccttaattataaattaaagtacataacagcatg
gactgcgatatgcgttcaaaatgtcgatgttcatgt
>PR045[organism=Lucilia fayeae], ITS2 DNA, internal trans spacer
ataaattaaaaatcaaaactttttaaaatattcaaaaacccatgaataaa
attcatttctctttttatttctttaagaaaaaaaattctttttcatttta
gagaggcaattctagtttcataaaaattttatgctagactttcctcaata
aaaaaaagaatataataattataataattaaaatactctgaattttattc
aattagaggggtttttatatcttttacttttagtattatggagaatatat
tatatattaatccagtaatacaacatgtgctttttaaaataaaaaaatat
tttattaaaaaaaagcaacttatttagcatagtcttacaaccctcaacca
tatgtagtccaagcagcaccttaattataaattaaagtacataacagcat
ggactgcgatatgcgttcaaaatgtcgatgttc
>PR053[organism=Lucilia fayeae], ITS2 DNA, internal trans spacer
taaattaaaatcaaaactttttaaaatattcaaaaacccatgaataaaat
tcatttctctttttatttctttaagaaaaaaaattctttttcattttaga
gaggcaattctagtttcataaaaattttatgctagactttcctcaataaa
aaaaagaatataataattataataattaaaatactctgaattttattcaa
ttagaggggtttttatatcttttacttttagtattatggagaatatatta
tatattaatccagtaatacaacatgtgctttttaaaataaaaaaatattt
tattaaaaaaaagcaacttatttagcatagtcttacaaccctcaaccata
tgtagtccaagcagcaccttaattataaattaaagtacataacagcatgg
actgcgatatgcgttcaaaatgt
>JA005[organism=Lucilia lucigerens], ITS2 DNA, internal trans spacer
ttaaaatctgatataattttaaaatatcaaaaaccatgaataaaattcat
ttctttttttaattcttaaaaaaaaaaaaattcttttattttagagaggc
aattctagtttcataaacattttatgctagactttcctcaataaaaaaaa
gaatataataataatataattaaaatactctgaaattttattcaatttag
aggggtttttgtatcttttacttttagtattatggaatatatatatataa
ccacaaaagttattaaaatatccagtaatacaacatgtgcttattaaaat
aaaaagattttatttaaaaagcaacttatttagcatagtcttacaaccct
caaccatatgtagtccaagcagcacctcaattataaattaaagtacataa
cagcatggactgcgatatgcgttcaaaatgtcaatgttcaggtgtccggc
atttcacaca
>JA007[organism=Lucilia lucigerens], ITS2 DNA, internal trans spacer
aatctgatataattttaaaatatcaaaaaccatgaataaaattcattttt
tttttaaattcttaaaaaaaaaaaattcttttattttagagaggcaattc
tagtttcataaacattttatgctagactttcctcaataaaaaaaagaata
taataataatataattaaaatactctgaaattttattcaatttagagggg
tttttgtatcttttacttttagtattatggaatatatatatataaccaca
aaagttattaaaatatccagtaatacaacatgtgcttattaaaataaaaa
gattttatttaaaaagcaacttatttagcatagtcttacaaccctcaacc
atatgtagtccaagcagcacctcaattataaattaaagtacataacagca
tggactgcgatatgcgtcaaaatgtcg
>ME016[organism=Lucilia mexicana], ITS2 DNA, internal trans spacer
taaattaaaattaaaaattttaaaatatcaaaaaccatgaataaattcat
ttcttttttatttctttaaaaaaaataaaaacttctttgtattttagaga
ggcaattctagtttcataaaaattttatgctagactttcctcaataaaac
aaagaatataataataataattaaaatactctgaattttattcaatttag
aggggtttttgtatcttttacttttagtattatggaatataacaaaaagt
tatttattccagtaatacaacatgtgctttttaaaataaaatgattttta
ttaaaaaaagcaacttatttagcatagtcttacaaccctcaaccatatgt
agtccaagcagcaccttaattataaattaaagtacataacagcatggact
gcgatatgcgttcaaaatgtcgatgttcatgtgtcctgcagttcacacga
tgacgcacagtttgctgcgttct
>ME020[organism=Lucilia mexicana], ITS2 DNA, internal trans spacer
taaattaaaattaaaaattttaaaatatcaaaaaccatgaataaattcat
ttcttttttatttctttaaaaaaaataaaaacttctttgtattttagaga
ggcaattctagtttcataaaaattttatgctagactttcctcaataaaac
aaagaatataataataataattaaaatactctgaattttattcaatttag
aggggtttttgtatcttttacttttagtattatggaatataacaaaaagt
tatttattccagtaatacaacatgtgctttttaaaataaaatgattttta
ttaaaaaaagcaacttatttagcatagtcttacaaccctcaaccatatgt
agtccaagcagcaccttaattataaattaaagtacataacagcatggact
gcgatatgcgttcaaaatgtcgatgttcatgtgtcctgcagttcacacga
tgacgcacagtttgctgcgttct
>ME021[organism=Lucilia mexicana], ITS2 DNA, internal trans spacer 
taaattaaaattaaaaattttaaaatatcaaaaaccatgaataaattcat
ttcttttttatttctttaaaaaaaataaaaacttctttgtattttagaga
ggcaattctagtttcataaaaattttatgctagactttcctcaataaaac
aaagaatataataataataattaaaatactctgaattttattcaatttag
aggggtttttgtatcttttacttttagtattatggaatataacaaaaagt
tatttattccagtaatacaacatgtgctttttaaaataaaatgattttta
ttaaaaaaagcaacttatttagcatagtcttacaaccctcaaccatatgt
agtccaagcagcaccttaattataaattaaagtacataacagcatggact
gcgatatgcgttcaaaatgtcgatgttcatgt
>CU007[organism=Lucilia retroversa], ITS2 DNA, internal trans spacer
ataaattataatattaaatactttttaaaatatcaaaaaccatgaataaa
ttcatttctcttttaaattcttttaaaaaaaaaattctttttattttaga
gaggcaattctagtttcataaaaattttatgctagactttcctcaataaa
aaaaagaatataataataataattaaaatactctgaattttattcaattt
atagaggtttttgtatcttttacttttagtattatggaatataaaaagat
atatccagtaatacaacatgtgctttttaaaataaaaatatattttatta
aaaaaagcaacttatttagcatagtcttacaaccctcaaccatatgtagt
ccaagcagcaccttaattataaattaaagtacataacagcatggactgcg
atatgcgttcaaaatgtcgatgttcatgtgtcctgcagttcacacgatga
cgcacagtttgctgcgttc
>CU030[organism=Lucilia retroversa], ITS2 DNA, internal trans spacer
attaaaaactttttaaatatcaaaaaccatgaataaattcattttttttt
taaattctttttaaaaaaaaaaattctttttattttagagaggcaattct
agtttcataaaaattttatgctagactttcctcaataaaaaaaagaatat
aataataataattaaaatactctgaattttattcaatttatagaggtttt
tgtatcttttacttttagtattatggaatataaaaaaatatatccagtaa
tacaacatgtgctttttaaaataaaaatatattttattaaaaaaagcaac
ttatttagcatagtcttacaaccctcaaccatatgtagtccaagcagcac
cttaattataaattaaagtacataacagcatggactgcgatatgcgtcaa
aa
>CU041[organism=Lucilia retroversa], ITS2 DNA, internal trans spacer
ataaattataatattaaaaactttttaaaatatcaaaaaccatgaataaa
ttcatttctcttttaaattctttttaaaaaaaaaaattctttttatttta
gagaggcaattctagtttcataaaaattttatgctagactttcctcaata
aaaaaaagaatataataataataattaaaatactctgaattttattcaat
ttatagaggtttttgtatcttttacttttagtattatggaatataaaaaa
atatatccagtaatacaacatgtgctttttaaaataaaaatatattttat
taaaaaaagcaacttatttagcatagtcttacaaccctcaaccatatgta
gtccaagcagcaccttaattataaattaaagtacataacagcatggactg
cgatatgcgttcaaaatgtcgatgttcatgt
>DR024[organism=Lucilia retroversa], ITS2 DNA, internal trans spacer
taaattataatattaaatactttttaaaatatcaaaaaccatgaataaat
tcatttctcttttaaattcttttaaaaaaaaaattctttttattttagag
aggcaattctagtttcataaaaattttatgctagactttcctcaataaaa
aaaagaatataataataataattaaaatactctgaattttattcaattta
tagaggtttttgtatcttttacttttagtattatggaatataaaaagata
tatccagtaatacaacatgtgctttttaaaataaaaatatattttattaa
aaaaagcaacttatttagcatagtcttacaaccctcaaccatatgtagtc
caagcagcaccttaattataaattaaagtacataacagcatggactgcga
tatgcgttcaaaatgtcgatgttc
>DR123[organism=Lucilia retroversa], ITS2 DNA, internal trans spacer
aattataatattaaatactttttaaaatatcaaaaaccatgaataaattc
atttctcttttaaattcttttaaaaaaaaaattctttttattttagagag
gcaattctagtttcataaaaattttatgctagactttcctcaataaaaaa
aagaatataataataataattaaaatactctgaattttattcaatttata
gaggtttttgtatcttttacttttagtattatggaatataaaaagatata
tccagtaatacaacatgtgctttttaaaataaaaatatattttattaaaa
aaagcaacttatttagcatagtcttacaaccctcaaccatatgtagtcca
agcagcaccttaattataaattaaagtacataacagcatggactgcgata
tgcgttcaaaatgtcg
>DR124[organism=Lucilia retroversa], ITS2 DNA, internal trans spacer
ataaattataatattaaaaactttttaaaatatcaaaaaccatgaataaa
ttcatttctcttttaaattcttttaaaaaaaaaattctttttattttaga
gaggcaattctagtttcataaaaattttatgctagactttcctcaataaa
aaaaagaatataataataataattaaaatactctgaattttattcaattt
atagaggtttttgtatcttttacttttagtattatggaatataaaaaaat
atatccagtaatacaacatgtgctttttaaaataaaaatatattttatta
aaaaaagcaacttatttagcatagtcttacaaccctcaaccatatgtagt
ccaagcagcaccttaattataaattaaagtacataacagcatggactgcg
atatgcgttcaaaatgtcgatgttcatgtgtcctgcagttcacacgatga
cgcacagtttgctgcgttct
>LA009[organism=Lucilia rica], ITS2 DNA, internal trans spacer
ataaattaaaattggatataattttaaaatatcaaaaaccatgaataaat
tcatttctttttttaattctttaaaaaaaaaaatcttttattttagagag
gcaattctagtttcataaacattttatgctagactttcctcaataaaaaa
aagaatataataataattaaaatactctgaaattttattcaattagaggg
gtttttgtatcttttacttttagtattatggaatatataacaaaaagtta
ttttaatatccagtaatacaacatgtgctttttaaaataaaaagatttta
ttaaaaaagcaacttatttagcatagtcttacaaccctcaaccatatgta
gtccaagcagcaccttaattataaattaaagtacataacagcatggactg
cgatatgcgttcaaaatgtcgatgttcatgt
>LA083[organism=Lucilia rica], ITS2 DNA, internal trans spacer
ataaattaaaattggatataattttaaaatatcaaaaaccatgaataaat
tcatttctttttttaattctttaaaaaaaaaaatcttttattttagagag
gcaattctagtttcataaacattttatgctagactttcctcaataaaaaa
aagaatataataataattaaaatactctgaaattttattcaattagaggg
gtttttgtatcttttacttttagtattatggaatatataacaaaaagtta
ttttaatatccagtaatacaacatgtgctttttaaaataaaaagatttta
ttaaaaaagcaacttatttagcatagtcttacaaccctcaaccatatgta
gtccaagcagcaccttaattataaattaaagtacataacagcatggactg
cgatatgcgttcaaaatgtcgatgttcatgt
>LA087[organism=Lucilia rica], ITS2 DNA, internal trans spacer
ataaattaaaattggatataattttaaaatatcaaaaaccatgaataaat
tcatttctttttttaattctttaaaaaaaaaaatcttttattttagagag
gcaattctagtttcataaacattttatgctagactttcctcaataaaaaa
aagaatataataataattaaaatactctgaaattttattcaattagaggg
gtttttgtatcttttacttttagtattatggaatatataacaaaaagtta
ttttaatatccagtaatacaacatgtgctttttaaaataaaaagatttta
ttaaaaaagcaacttatttagcatagtcttacaaccctcaaccatatgta
gtccaagcagcaccttaattataaattaaagtacataacagcatggactg
cgatatgcgttcaaaatgtcgatgttcatgt
>LA106[organism=Lucilia rica], ITS2 DNA, internal trans spacer
ttaaaattggatataattttaaaatatcaaaaaccatgaataaattcatt
tctttttttaattctttaaaaaaaaaaatcttttattttagagaggcaat
tctagtttcataaacattttatgctagactttcctcaataaaaaaaagaa
tataataataattaaaatactctgaaattttattcaattagaggggtttt
tgtatcttttacttttagtattatggaatatataacaaaaagttatttta
atatccagtaatacaacatgtgctttttaaaataaaaagattttattaaa
aaagcaacttatttagcatagtcttacaaccctcaaccatatgtagtcca
agcagcaccttaattataaattaaagtacataacagcatggactgcgata
tgcgtcaaaatgtcgatgt
>LA098[organism=Lucilia rica], ITS2 DNA, internal trans spacer
taaattaaaattggatataattttaaaatatcaaaaaccatgaataaatt
catttctttttttaattctttaaaaaaaaaaatcttttattttagagagg
caattctagtttcataaacattttatgctagactttcctcaataaaaaaa
agaatataataataattaaaatactctgaaattttattcaattagagggg
tttttgtatcttttacttttagtattatggaatatataacaaaaagttat
tttaatatccagtaatacaacatgtgctttttaaaataaaaagattttat
taaaaaagcaacttatttagcatagtcttacaaccctcaaccatatgtag
tccaagcagcaccttaattataaattaaagtacataacagcatggactgc
gatatgcgttcaaaatgtcgatgttcatgt
>LA099[organism=Lucilia rica], ITS2 DNA, internal trans spacer
ataaattaaaattggatataattttaaaatatcaaaaaccatgaataaat
tcatttctttttttaattctttaaaaaaaaaaatcttttattttagagag
gcaattctagtttcataaacattttatgctagactttcctcaataaaaaa
aagaatataataataattaaaatactctgaaattttattcaattagaggg
gtttttgtatcttttacttttagtattatggaatatataacaaaaagtta
ttttaatatccagtaatacaacatgtgctttttaaaataaaaagatttta
ttaaaaaagcaacttatttagcatagtcttacaaccctcaaccatatgta
gtccaagcagcaccttaattataaattaaagtacataacagcatggactg
cgatatgcgttcaaaatgtcgatgttcatgt
>LA073[organism=Lucilia rica], ITS2 DNA, internal trans spacer
ataaattaaaattggatataattttaaaatatcaaaaaccatgaataaat
tcatttctttttttaattctttaaaaaaaaaaatcttttattttagagag
gcaattctagtttcataaacattttatgctagactttcctcaataaaaaa
aagaatataataataattaaaatactctgaaattttattcaattagaggg
gtttttgtatcttttacttttagtattatggaatatataacaaaaagtta
ttttaatatccagtaatacaacatgtgctttttaaaataaaaagatttta
ttaaaaaagcaacttatttagcatagtcttacaaccctcaaccatatgta
gtccaagcagcaccttaattataaattaaagtacataacagcatggactg
cgatatgcgttcaaaatgtcgatgttcatgt
>LA074[organism=Lucilia rica], ITS2 DNA, internal trans spacer
ataaattaaaattggatataattttaaaatatcaaaaaccatgaataaat
tcatttctttttttaattctttaaaaaaaaaaatcttttattttagagag
gcaattctagtttcataaacattttatgctagactttcctcaataaaaaa
aagaatataataataattaaaatactctgaaattttattcaattagaggg
gtttttgtatcttttacttttagtattatggaatatataacaaaaagtta
ttttaatatccagtaatacaacatgtgctttttaaaataaaaagatttta
ttaaaaaagcaacttatttagcatagtcttacaaccctcaaccatatgta
gtccaagcagcaccttaattataaattaaagtacataacagcatggactg
cgatatgcgttcaaaatgtcgatgttcatgt
>LA027[organism=Lucilia rica], ITS2 DNA, internal trans spacer
ataaattaaaattggatataattttaaaatatcaaaaaccatgaataaat
tcatttctttttttaattctttaaaaaaaaaatcttttattttagagagg
caattctagtttcataaacattttatgctagactttcctcaataaaaaaa
agaatataataataattaaaatactctgaaattttattcaattagagggg
tttttgtatcttttacttttagtattatggaatatataacaaaaagttat
tttaatatccagtaatacaacatgtgctttttaaaataaaaagattttat
taaaaaagcaacttatttagcatagtcttacaaccctcaaccatatgtag
tccaagcagcaccttaattataaattaaagtacataacagcatggactgc
gatatgcgtcaaaatgtcg
>LA028[organism=Lucilia rica], ITS2 DNA, internal trans spacer
ataaattaaaattggatataattttaaaatatcaaaaaccatgaataaat
tcatttctttttttaattctttaaaaaaaaaaatcttttattttagagag
gcaattctagtttcataaacattttatgctagactttcctcaataaaaaa
aagaatataataataattaaaatactctgaaattttattcaattagaggg
gtttttgtatcttttacttttagtattatggaatatataacaaaaagtta
ttttaatatccagtaatacaacatgtgctttttaaaataaaaagatttta
ttaaaaaagcaacttatttagcatagtcttacaaccctcaaccatatgta
gtccaagcagcaccttaattataaattaaagtacataacagcatggactg
cgatatgcgttcaaaatgtcg
>LA045[organism=Lucilia rica], ITS2 DNA, internal trans spacer
aattggatataattttaaaatatcaaaaaccatgaataaattcatttctt
tttttaattctttaaaaaaaaaaatcttttattttagagaggcaattcta
gtttcataaacattttatgctagactttcctcaataaaaaaaagaatata
ataataattaaaatactctgaaattttattcaattagaggggtttttgta
tcttttacttttagtattatggaatatataacaaaaagttattttaatat
ccagtaatacaacatgtgctttttaaaataaaaagattttattaaaaaag
caacttatttagcatagtcttacaaccctcaaccatatgtagtccaagca
gcaccttaattataaattaaagtacataacagcatggactgcgatatgcg
tcaaaatgt
>LA047[organism=Lucilia rica], ITS2 DNA, internal trans spacer
ataaattaaaattggatataattttaaaatatcaaaaaccatgaataaat
tcatttctttttttaattctttaaaaaaaaaaatcttttattttagagag
gcaattctagtttcataaacattttatgctagactttcctcaataaaaaa
aagaatataataataattaaaatactctgaaattttattcaattagaggg
gtttttgtatcttttacttttagtattatggaatatataacaaaaagtta
ttttaatatccagtaatacaacatgtgctttttaaaataaaaagatttta
ttaaaaaagcaacttatttagcatagtcttacaaccctcaaccatatgta
gtccaagcagcaccttaattataaattaaagtacataacagcatggactg
cgatatgcgttcaaaatgtcgatgttcaggtgtccggcagttcacacgat
gacgcaaagt
>LA061[organism=Lucilia rica], ITS2 DNA, internal trans spacer
ttaaaattggatataattttaaaatatcaaaaaccatgaataaattcatt
tctttttttaattctttaaaaaaaaaaatcttttattttagagaggcaat
tctagtttcataaacattttatgctagactttcctcaataaaaaaaagaa
tataataataattaaaatactctgaaattttattcaattagaggggtttt
tgtatcttttacttttagtattatggaatatataacaaaaagttatttta
atatccagtaatacaacatgtgctttttaaaataaaaagattttattaaa
aaagcaacttatttagcatagtcttacaaccctcaaccatatgtagtcca
agcagcaccttaattataaattaaagtacataacagcatggactgcgata
tgcgtcaaaa
>LA017[organism=Lucilia rica], ITS2 DNA, internal trans spacer
ataaattaaaattggatataattttaaaatatcaaaaaccatgaataaat
tcatttctttttttaattctttaaaaaaaaaaatcttttattttagagag
gcaattctagtttcataaacattttatgctagactttcctcaataaaaaa
aagaatataataataattaaaatactctgaaattttattcaattagaggg
gtttttgtatcttttacttttagtattatggaatatataacaaaaagtta
ttttaatatccagtaatacaacatgtgctttttaaaataaaaagatttta
ttaaaaaagcaacttatttagcatagtcttacaaccctcaaccatatgta
gtccaagcagcaccttaattataaattaaagtacataacagcatggactg
cgatatgcgttcaaaatgtcaatgttcaggtgtccggcagttcacacaat
gacgcaaagt
>CO027[organism=Lucilia sp.], ITS2 DNA, internal trans spacer
gaaatttattcattttagagggggtttttgtatcttttacttttcgtatt
atggaatacatataaatatccagtaatacaacatgtgctttttaaaataa
aaagattttattaaaaataagcaacttatttagcatagtcttacaaccct
caaccatatgtagtccaagcagcaccttaattataaattaaagtacataa
cagcatggactgcgatatgcgttcaaaa
>CO019[organism=Lucilia vulgata], ITS2 DNA, internal trans spacer
tttgtatcttttacttttcgtattatggaatacatataaatatccagtaa
tacaacatgtgctttttaaaataaaaagattttattaaaaataagcaact
tatttagcatagtcttacaaccctcaaccatatgtagtccaagcagcacc
ttaattataaattaaagtacataacagcatggactgcgatatgcgtcaaa
a
>CO025[organism=Lucilia vulgata], ITS2 DNA, internal trans spacer
ttttgtatcttttacttttcgtattatggaatacatataaatatccagta
atacaacatgtgctttttaaaataaaaagattttattaaaaataagcaac
ttatttagcatagtcttacaaccctcaaccatatgtagtccaagcagcac
cttaattataaattaaagtacataacagcatggactgcgatatgcgtcaa
aa
>CO026[organism=Lucilia vulgata], ITS2 DNA, internal trans spacer
tttgtatcttttacttttcgtattatggaatacatataaatatccagtaa
tacaacatgtgctttttaaaataaaaagattttattaaaaataagcaact
tatttagcatagtcttacaaccctcaaccatatgtagtccaagcagcacc
ttaattataaattaaagtacataacagcatggactgcgatatgcgtcaaa
a
>CO028[organism=Lucilia vulgata], ITS2 DNA, internal trans spacer
ttgtatcttttacttttcgtattatggaatacatataaatatccagtaat
acaacatgtgctttttaaaataaaaagattttattaaaaataagcaactt
atttagcatagtcttacaaccctcaaccatatgtagtccaagcagcacct
taattataaattaaagtacataacagcatggactgcgatatg
